# Supplementary material for: Towards Outlier Sensor Detection in Ambient Intelligent Platforms—A Low-Complexity Statistical Approach
Source: Sensors (Basel). 2020 Jul 29;20(15):4217. doi: 10.3390/s20154217 (PMC7436267; doi:10.3390/s20154217)
Supplement: Supplementary file 1 [file sensors-20-04217-s001.zip]

Archive with 33 entries (31 files):
- GT1/
- GT1/sensor1850-p2649.csv
- GT1/sensor1850-p6519.csv
- GT1/sensor1954-p6989.csv
- GT1/sensor2040-p6022.csv
- GT1/sensor2040-p682.csv
- GT1/sensor2228-p14324.csv
- GT1/sensor2228-p15904.csv
- GT1/sensor2230-p10454.csv
- GT1/sensor2323-p10691.csv
- GT1/sensor3092-p5115.csv
- GT1/sensor3096-p6065.csv
- GT1/sensor3102-p5225.csv
- GT1/sensor3296-p208.csv
- GT1/sensor3328-p206.csv
- GT1/sensor3428-p4987.csv
- GT1/sensor3428-p6889.csv
- GT1/sensor3432-p1429.csv
- GT1/sensor3436-p2412.csv
- GT1/sensor3438-p13497.csv
- GT1/sensor3438-p13647.csv
- GT1/sensor3438-p5468.csv
- GT1/sensor3474-p10589.csv
- GT1/sensor3500-p11050.csv
- GT1/sensor3500-p2506.csv
- GT1/sensor3500-p9479.csv
- GT1/sensor3558-p2965.csv
- GT1/sensor3558-p3503.csv
- GT1/sensor3836-p10038.csv
- GT1/sensor3968-p5830.csv
- GT2/
- GT2/sensor1850-GroundTruth.csv
- Readme.md
