# Supplementary material for: Towards Outlier Sensor Detection in Ambient Intelligent Platforms—A Low-Complexity Statistical Approach
Source: Sensors (Basel). 2020 Jul 29;20(15):4217. doi: 10.3390/s20154217 (PMC7436267; doi:10.3390/s20154217)
Supplement: Supplementary file 1 [file sensors-20-04217-s001.zip › GT1/sensor1850-p2649.csv]

timestamp	temperature	RelativePosition	Sensor	outlier
2017-07-05T18:53:33	22,08	2474	sensor1850	FALSE
2017-07-05T18:56:00	22	2475	sensor1850	FALSE
2017-07-05T18:58:26	21,93	2476	sensor1850	FALSE
2017-07-05T19:00:53	21,85	2477	sensor1850	FALSE
2017-07-05T19:03:19	21,77	2478	sensor1850	FALSE
2017-07-05T19:05:46	21,7	2479	sensor1850	FALSE
2017-07-05T19:08:12	21,65	2480	sensor1850	FALSE
2017-07-05T19:10:39	21,61	2481	sensor1850	FALSE
2017-07-05T19:13:05	21,57	2482	sensor1850	FALSE
2017-07-05T19:15:32	21,54	2483	sensor1850	FALSE
2017-07-05T19:17:58	21,48	2484	sensor1850	FALSE
2017-07-05T19:20:25	21,41	2485	sensor1850	FALSE
2017-07-05T19:22:51	21,36	2486	sensor1850	FALSE
2017-07-05T19:25:18	21,35	2487	sensor1850	FALSE
2017-07-05T19:27:44	21,29	2488	sensor1850	FALSE
2017-07-05T19:30:11	21,23	2489	sensor1850	FALSE
2017-07-05T19:32:37	21,15	2490	sensor1850	FALSE
2017-07-05T19:35:04	21,11	2491	sensor1850	FALSE
2017-07-05T19:37:30	21,05	2492	sensor1850	FALSE
2017-07-05T19:39:57	21,01	2493	sensor1850	FALSE
2017-07-05T19:42:23	20,97	2494	sensor1850	FALSE
2017-07-05T19:44:50	20,91	2495	sensor1850	FALSE
2017-07-05T19:47:16	20,88	2496	sensor1850	FALSE
2017-07-05T19:49:43	20,83	2497	sensor1850	FALSE
2017-07-05T19:52:09	20,75	2498	sensor1850	FALSE
2017-07-05T19:54:36	20,7	2499	sensor1850	FALSE
2017-07-05T19:57:02	20,62	2500	sensor1850	FALSE
2017-07-05T19:59:29	20,56	2501	sensor1850	FALSE
2017-07-05T20:01:55	20,5	2502	sensor1850	FALSE
2017-07-05T20:04:22	20,46	2503	sensor1850	FALSE
2017-07-05T20:06:48	20,4	2504	sensor1850	FALSE
2017-07-05T20:09:15	20,35	2505	sensor1850	FALSE
2017-07-05T20:11:41	20,3	2506	sensor1850	FALSE
2017-07-05T20:14:08	20,24	2507	sensor1850	FALSE
2017-07-05T20:16:35	20,21	2508	sensor1850	FALSE
2017-07-05T20:19:01	20,18	2509	sensor1850	FALSE
2017-07-05T20:21:28	20,14	2510	sensor1850	FALSE
2017-07-05T20:23:54	20,09	2511	sensor1850	FALSE
2017-07-05T20:26:21	20,07	2512	sensor1850	FALSE
2017-07-05T20:28:47	20,02	2513	sensor1850	FALSE
2017-07-05T20:31:14	20,02	2514	sensor1850	FALSE
2017-07-05T20:33:40	19,96	2515	sensor1850	FALSE
2017-07-05T20:36:07	19,97	2516	sensor1850	FALSE
2017-07-05T20:38:33	19,95	2517	sensor1850	FALSE
2017-07-05T20:41:00	19,92	2518	sensor1850	FALSE
2017-07-05T20:43:26	19,85	2519	sensor1850	FALSE
2017-07-05T20:45:53	19,81	2520	sensor1850	FALSE
2017-07-05T20:48:19	19,75	2521	sensor1850	FALSE
2017-07-05T20:50:46	19,72	2522	sensor1850	FALSE
2017-07-05T20:53:12	19,7	2523	sensor1850	FALSE
2017-07-05T20:55:39	19,64	2524	sensor1850	FALSE
2017-07-05T20:58:05	19,61	2525	sensor1850	FALSE
2017-07-05T21:00:32	19,54	2526	sensor1850	FALSE
2017-07-05T21:02:58	19,46	2527	sensor1850	FALSE
2017-07-05T21:05:25	19,4	2528	sensor1850	FALSE
2017-07-05T21:07:51	19,37	2529	sensor1850	FALSE
2017-07-05T21:10:18	19,37	2530	sensor1850	FALSE
2017-07-05T21:12:44	19,33	2531	sensor1850	FALSE
2017-07-05T21:15:11	19,31	2532	sensor1850	FALSE
2017-07-05T21:17:37	19,27	2533	sensor1850	FALSE
2017-07-05T21:20:04	19,22	2534	sensor1850	FALSE
2017-07-05T21:22:30	19,17	2535	sensor1850	FALSE
2017-07-05T21:24:57	19,13	2536	sensor1850	FALSE
2017-07-05T21:27:23	19,12	2537	sensor1850	FALSE
2017-07-05T21:29:50	19,06	2538	sensor1850	FALSE
2017-07-05T21:32:17	19,05	2539	sensor1850	FALSE
2017-07-05T21:34:44	19,01	2540	sensor1850	FALSE
2017-07-05T21:37:10	18,96	2541	sensor1850	FALSE
2017-07-05T21:39:37	18,95	2542	sensor1850	FALSE
2017-07-05T21:42:03	18,91	2543	sensor1850	FALSE
2017-07-05T21:44:30	18,88	2544	sensor1850	FALSE
2017-07-05T21:46:57	18,83	2545	sensor1850	FALSE
2017-07-05T21:49:23	18,8	2546	sensor1850	FALSE
2017-07-05T21:51:50	18,75	2547	sensor1850	FALSE
2017-07-05T21:54:16	18,74	2548	sensor1850	FALSE
2017-07-05T21:56:43	18,69	2549	sensor1850	FALSE
2017-07-05T21:59:09	18,68	2550	sensor1850	FALSE
2017-07-05T22:01:36	18,66	2551	sensor1850	FALSE
2017-07-05T22:04:02	18,62	2552	sensor1850	FALSE
2017-07-05T22:06:29	18,61	2553	sensor1850	FALSE
2017-07-05T22:08:55	18,59	2554	sensor1850	FALSE
2017-07-05T22:11:22	18,55	2555	sensor1850	FALSE
2017-07-05T22:13:48	18,53	2556	sensor1850	FALSE
2017-07-05T22:16:15	18,52	2557	sensor1850	FALSE
2017-07-05T22:18:41	18,48	2558	sensor1850	FALSE
2017-07-05T22:21:08	18,43	2559	sensor1850	FALSE
2017-07-05T22:23:34	18,42	2560	sensor1850	FALSE
2017-07-05T22:26:01	18,38	2561	sensor1850	FALSE
2017-07-05T22:28:27	18,34	2562	sensor1850	FALSE
2017-07-05T22:30:54	18,29	2563	sensor1850	FALSE
2017-07-05T22:33:20	18,25	2564	sensor1850	FALSE
2017-07-05T22:35:47	18,17	2565	sensor1850	FALSE
2017-07-05T22:38:13	18,14	2566	sensor1850	FALSE
2017-07-05T22:40:40	18,07	2567	sensor1850	FALSE
2017-07-05T22:43:06	18,05	2568	sensor1850	FALSE
2017-07-05T22:45:33	18,04	2569	sensor1850	FALSE
2017-07-05T22:47:59	18	2570	sensor1850	FALSE
2017-07-05T22:50:26	17,93	2571	sensor1850	FALSE
2017-07-05T22:52:52	17,92	2572	sensor1850	FALSE
2017-07-05T22:55:19	17,87	2573	sensor1850	FALSE
2017-07-05T22:57:45	17,84	2574	sensor1850	FALSE
2017-07-05T23:00:12	17,81	2575	sensor1850	FALSE
2017-07-05T23:02:38	17,77	2576	sensor1850	FALSE
2017-07-05T23:05:05	17,73	2577	sensor1850	FALSE
2017-07-05T23:07:31	17,71	2578	sensor1850	FALSE
2017-07-05T23:09:58	17,69	2579	sensor1850	FALSE
2017-07-05T23:12:24	17,66	2580	sensor1850	FALSE
2017-07-05T23:14:51	17,65	2581	sensor1850	FALSE
2017-07-05T23:17:17	17,65	2582	sensor1850	FALSE
2017-07-05T23:19:44	17,63	2583	sensor1850	FALSE
2017-07-05T23:22:10	17,59	2584	sensor1850	FALSE
2017-07-05T23:24:37	17,57	2585	sensor1850	FALSE
2017-07-05T23:27:04	17,56	2586	sensor1850	FALSE
2017-07-05T23:29:30	17,55	2587	sensor1850	FALSE
2017-07-05T23:31:56	17,55	2588	sensor1850	FALSE
2017-07-05T23:34:23	17,53	2589	sensor1850	FALSE
2017-07-05T23:36:49	17,52	2590	sensor1850	FALSE
2017-07-05T23:39:16	17,46	2591	sensor1850	FALSE
2017-07-05T23:41:42	17,46	2592	sensor1850	FALSE
2017-07-05T23:44:09	17,45	2593	sensor1850	FALSE
2017-07-05T23:46:35	17,4	2594	sensor1850	FALSE
2017-07-05T23:49:02	17,39	2595	sensor1850	FALSE
2017-07-05T23:51:28	17,37	2596	sensor1850	FALSE
2017-07-05T23:53:55	17,36	2597	sensor1850	FALSE
2017-07-05T23:56:22	17,34	2598	sensor1850	FALSE
2017-07-05T23:58:48	17,3	2599	sensor1850	FALSE
2017-07-06T00:01:15	17,28	2600	sensor1850	FALSE
2017-07-06T00:03:41	17,26	2601	sensor1850	FALSE
2017-07-06T00:06:08	17,25	2602	sensor1850	FALSE
2017-07-06T00:08:34	17,26	2603	sensor1850	FALSE
2017-07-06T00:11:01	17,25	2604	sensor1850	FALSE
2017-07-06T00:13:27	17,24	2605	sensor1850	FALSE
2017-07-06T00:15:54	17,22	2606	sensor1850	FALSE
2017-07-06T00:18:20	17,22	2607	sensor1850	FALSE
2017-07-06T00:20:47	17,22	2608	sensor1850	FALSE
2017-07-06T00:23:13	17,23	2609	sensor1850	FALSE
2017-07-06T00:25:40	17,26	2610	sensor1850	FALSE
2017-07-06T00:28:06	17,22	2611	sensor1850	FALSE
2017-07-06T00:30:33	17,15	2612	sensor1850	FALSE
2017-07-06T00:32:59	17,1	2613	sensor1850	FALSE
2017-07-06T00:35:26	17,07	2614	sensor1850	FALSE
2017-07-06T00:37:52	17,04	2615	sensor1850	FALSE
2017-07-06T00:40:19	17	2616	sensor1850	FALSE
2017-07-06T00:42:45	16,98	2617	sensor1850	FALSE
2017-07-06T00:45:12	16,94	2618	sensor1850	FALSE
2017-07-06T00:47:38	16,93	2619	sensor1850	FALSE
2017-07-06T00:50:05	16,89	2620	sensor1850	FALSE
2017-07-06T00:52:31	16,86	2621	sensor1850	FALSE
2017-07-06T00:54:58	16,83	2622	sensor1850	FALSE
2017-07-06T00:57:24	16,8	2623	sensor1850	FALSE
2017-07-06T00:59:51	16,78	2624	sensor1850	FALSE
2017-07-06T01:02:17	16,79	2625	sensor1850	FALSE
2017-07-06T01:04:44	16,75	2626	sensor1850	FALSE
2017-07-06T01:07:10	16,72	2627	sensor1850	FALSE
2017-07-06T01:09:37	16,71	2628	sensor1850	FALSE
2017-07-06T01:12:03	16,68	2629	sensor1850	FALSE
2017-07-06T01:14:30	16,64	2630	sensor1850	FALSE
2017-07-06T01:16:56	16,62	2631	sensor1850	FALSE
2017-07-06T01:19:23	16,6	2632	sensor1850	FALSE
2017-07-06T01:21:49	16,57	2633	sensor1850	FALSE
2017-07-06T01:24:16	16,56	2634	sensor1850	FALSE
2017-07-06T01:26:42	16,56	2635	sensor1850	FALSE
2017-07-06T01:29:09	16,53	2636	sensor1850	FALSE
2017-07-06T01:31:35	16,5	2637	sensor1850	FALSE
2017-07-06T01:34:02	16,47	2638	sensor1850	FALSE
2017-07-06T01:36:29	16,43	2639	sensor1850	FALSE
2017-07-06T01:38:56	16,41	2640	sensor1850	FALSE
2017-07-06T01:41:22	16,41	2641	sensor1850	FALSE
2017-07-06T01:43:49	16,39	2642	sensor1850	FALSE
2017-07-06T01:46:15	16,4	2643	sensor1850	FALSE
2017-07-06T01:48:42	16,38	2644	sensor1850	FALSE
2017-07-06T01:51:08	16,36	2645	sensor1850	FALSE
2017-07-06T01:53:35	16,32	2646	sensor1850	FALSE
2017-07-06T01:56:01	16,32	2647	sensor1850	FALSE
2017-07-06T01:58:28	16,3	2648	sensor1850	FALSE
2017-07-06T08:03:29	24,85	2649	sensor1850	TRUE
2017-07-06T08:05:56	24,74	2650	sensor1850	FALSE
2017-07-06T08:08:22	24,93	2651	sensor1850	FALSE
2017-07-06T08:10:49	25,02	2652	sensor1850	FALSE
2017-07-06T08:13:15	25,11	2653	sensor1850	FALSE
2017-07-06T08:15:42	25,11	2654	sensor1850	FALSE
2017-07-06T08:18:08	25,06	2655	sensor1850	FALSE
2017-07-06T08:20:35	25,12	2656	sensor1850	FALSE
2017-07-06T08:23:01	25,16	2657	sensor1850	FALSE
2017-07-06T08:25:28	25,25	2658	sensor1850	FALSE
2017-07-06T08:27:54	25,38	2659	sensor1850	FALSE
2017-07-06T08:30:21	25,43	2660	sensor1850	FALSE
2017-07-06T08:32:47	25,38	2661	sensor1850	FALSE
2017-07-06T08:35:14	25,63	2662	sensor1850	FALSE
2017-07-06T08:37:40	25,52	2663	sensor1850	FALSE
2017-07-06T08:40:06	25,49	2664	sensor1850	FALSE
2017-07-06T08:42:33	25,51	2665	sensor1850	FALSE
2017-07-06T08:44:59	25,58	2666	sensor1850	FALSE
2017-07-06T08:47:26	25,64	2667	sensor1850	FALSE
2017-07-06T08:49:52	25,64	2668	sensor1850	FALSE
2017-07-06T08:52:19	25,6	2669	sensor1850	FALSE
2017-07-06T08:54:45	25,66	2670	sensor1850	FALSE
2017-07-06T08:57:12	25,58	2671	sensor1850	FALSE
2017-07-06T08:59:38	25,49	2672	sensor1850	FALSE
2017-07-06T09:02:05	25,62	2673	sensor1850	FALSE
2017-07-06T09:04:31	25,78	2674	sensor1850	FALSE
2017-07-06T09:06:58	25,96	2675	sensor1850	FALSE
2017-07-06T09:09:24	25,95	2676	sensor1850	FALSE
2017-07-06T09:11:51	26,05	2677	sensor1850	FALSE
2017-07-06T09:14:17	26,02	2678	sensor1850	FALSE
2017-07-06T09:16:44	25,92	2679	sensor1850	FALSE
2017-07-06T09:19:10	26,04	2680	sensor1850	FALSE
2017-07-06T09:21:37	26,22	2681	sensor1850	FALSE
2017-07-06T09:24:03	26,06	2682	sensor1850	FALSE
2017-07-06T09:26:30	26,1	2683	sensor1850	FALSE
2017-07-06T09:28:56	26,16	2684	sensor1850	FALSE
2017-07-06T09:31:23	26,28	2685	sensor1850	FALSE
2017-07-06T09:33:49	26,43	2686	sensor1850	FALSE
2017-07-06T09:36:16	26,6	2687	sensor1850	FALSE
2017-07-06T09:38:42	26,5	2688	sensor1850	FALSE
2017-07-06T09:41:09	26,53	2689	sensor1850	FALSE
2017-07-06T09:43:35	26,65	2690	sensor1850	FALSE
2017-07-06T09:46:02	26,71	2691	sensor1850	FALSE
2017-07-06T09:48:28	26,89	2692	sensor1850	FALSE
2017-07-06T09:50:55	27,02	2693	sensor1850	FALSE
2017-07-06T09:53:21	27,08	2694	sensor1850	FALSE
2017-07-06T09:55:47	27,01	2695	sensor1850	FALSE
2017-07-06T09:58:14	27,22	2696	sensor1850	FALSE
2017-07-06T10:00:41	27,13	2697	sensor1850	FALSE
2017-07-06T10:03:07	27,28	2698	sensor1850	FALSE
2017-07-06T10:05:33	26,94	2699	sensor1850	FALSE
2017-07-06T10:08:00	26,95	2700	sensor1850	FALSE
2017-07-06T10:10:26	26,74	2701	sensor1850	FALSE
2017-07-06T10:12:53	26,86	2702	sensor1850	FALSE
2017-07-06T10:15:19	26,94	2703	sensor1850	FALSE
2017-07-06T10:17:46	27,05	2704	sensor1850	FALSE
2017-07-06T10:20:12	27,18	2705	sensor1850	FALSE
2017-07-06T10:22:39	27,44	2706	sensor1850	FALSE
2017-07-06T10:25:05	27,39	2707	sensor1850	FALSE
2017-07-06T10:27:32	27,34	2708	sensor1850	FALSE
2017-07-06T10:29:58	27,47	2709	sensor1850	FALSE
2017-07-06T10:32:25	27,57	2710	sensor1850	FALSE
2017-07-06T10:34:51	27,48	2711	sensor1850	FALSE
2017-07-06T10:37:18	27,4	2712	sensor1850	FALSE
2017-07-06T10:39:44	27,54	2713	sensor1850	FALSE
2017-07-06T10:42:11	27,58	2714	sensor1850	FALSE
2017-07-06T10:44:37	27,62	2715	sensor1850	FALSE
2017-07-06T10:47:04	27,66	2716	sensor1850	FALSE
2017-07-06T10:49:30	27,67	2717	sensor1850	FALSE
2017-07-06T10:51:57	27,61	2718	sensor1850	FALSE
2017-07-06T10:54:23	27,62	2719	sensor1850	FALSE
2017-07-06T10:56:50	27,71	2720	sensor1850	FALSE
2017-07-06T10:59:16	27,93	2721	sensor1850	FALSE
2017-07-06T11:01:43	28,08	2722	sensor1850	FALSE
2017-07-06T11:04:09	27,79	2723	sensor1850	FALSE
