# Supplementary material for: Towards Outlier Sensor Detection in Ambient Intelligent Platforms—A Low-Complexity Statistical Approach
Source: Sensors (Basel). 2020 Jul 29;20(15):4217. doi: 10.3390/s20154217 (PMC7436267; doi:10.3390/s20154217)
Supplement: Supplementary file 1 [file sensors-20-04217-s001.zip › GT1/sensor1850-p6519.csv]

timestamp	temperature	RelativePosition	Sensor	outlier
2017-07-12T14:47:34	32,98	6344	sensor1850	FALSE
2017-07-12T14:50:00	33,07	6345	sensor1850	FALSE
2017-07-12T14:52:27	33,26	6346	sensor1850	FALSE
2017-07-12T14:54:53	33,46	6347	sensor1850	FALSE
2017-07-12T14:57:20	33,44	6348	sensor1850	FALSE
2017-07-12T14:59:46	33,34	6349	sensor1850	FALSE
2017-07-12T15:02:13	33,37	6350	sensor1850	FALSE
2017-07-12T15:04:39	33,44	6351	sensor1850	FALSE
2017-07-12T15:07:06	33,37	6352	sensor1850	FALSE
2017-07-12T15:09:32	33,28	6353	sensor1850	FALSE
2017-07-12T15:11:59	33,22	6354	sensor1850	FALSE
2017-07-12T15:14:25	33,24	6355	sensor1850	FALSE
2017-07-12T15:16:52	33,35	6356	sensor1850	FALSE
2017-07-12T15:19:18	33,37	6357	sensor1850	FALSE
2017-07-12T15:21:45	33,24	6358	sensor1850	FALSE
2017-07-12T15:24:11	33,26	6359	sensor1850	FALSE
2017-07-12T15:26:38	33,21	6360	sensor1850	FALSE
2017-07-12T15:29:04	33,24	6361	sensor1850	FALSE
2017-07-12T15:31:31	33,3	6362	sensor1850	FALSE
2017-07-12T15:33:57	33,26	6363	sensor1850	FALSE
2017-07-12T15:36:24	33,32	6364	sensor1850	FALSE
2017-07-12T15:38:51	33,33	6365	sensor1850	FALSE
2017-07-12T15:41:18	33,2	6366	sensor1850	FALSE
2017-07-12T15:43:44	32,92	6367	sensor1850	FALSE
2017-07-12T15:46:11	32,85	6368	sensor1850	FALSE
2017-07-12T15:48:37	32,82	6369	sensor1850	FALSE
2017-07-12T15:51:04	32,86	6370	sensor1850	FALSE
2017-07-12T15:53:31	32,98	6371	sensor1850	FALSE
2017-07-12T15:55:59	32,94	6372	sensor1850	FALSE
2017-07-12T15:58:26	32,75	6373	sensor1850	FALSE
2017-07-12T16:00:52	32,72	6374	sensor1850	FALSE
2017-07-12T16:03:19	32,84	6375	sensor1850	FALSE
2017-07-12T16:05:45	32,86	6376	sensor1850	FALSE
2017-07-12T16:08:12	32,8	6377	sensor1850	FALSE
2017-07-12T16:10:38	32,75	6378	sensor1850	FALSE
2017-07-12T16:13:05	32,58	6379	sensor1850	FALSE
2017-07-12T16:15:31	32,48	6380	sensor1850	FALSE
2017-07-12T16:17:58	32,54	6381	sensor1850	FALSE
2017-07-12T16:20:24	32,57	6382	sensor1850	FALSE
2017-07-12T16:22:51	32,47	6383	sensor1850	FALSE
2017-07-12T16:25:17	32,38	6384	sensor1850	FALSE
2017-07-12T16:27:44	32,49	6385	sensor1850	FALSE
2017-07-12T16:30:11	32,54	6386	sensor1850	FALSE
2017-07-12T16:32:37	32,53	6387	sensor1850	FALSE
2017-07-12T16:35:04	32,32	6388	sensor1850	FALSE
2017-07-12T16:37:30	32,17	6389	sensor1850	FALSE
2017-07-12T16:39:57	32,18	6390	sensor1850	FALSE
2017-07-12T16:42:23	32,23	6391	sensor1850	FALSE
2017-07-12T16:44:50	32,12	6392	sensor1850	FALSE
2017-07-12T16:47:16	32,12	6393	sensor1850	FALSE
2017-07-12T16:49:43	32,09	6394	sensor1850	FALSE
2017-07-12T16:52:09	32,09	6395	sensor1850	FALSE
2017-07-12T16:54:36	31,96	6396	sensor1850	FALSE
2017-07-12T16:57:02	31,91	6397	sensor1850	FALSE
2017-07-12T16:59:29	31,98	6398	sensor1850	FALSE
2017-07-12T17:01:55	31,84	6399	sensor1850	FALSE
2017-07-12T17:04:22	31,76	6400	sensor1850	FALSE
2017-07-12T17:06:49	31,9	6401	sensor1850	FALSE
2017-07-12T17:09:16	31,73	6402	sensor1850	FALSE
2017-07-12T17:11:42	31,68	6403	sensor1850	FALSE
2017-07-12T17:14:09	31,57	6404	sensor1850	FALSE
2017-07-12T17:16:35	31,58	6405	sensor1850	FALSE
2017-07-12T17:19:02	31,61	6406	sensor1850	FALSE
2017-07-12T17:21:28	31,52	6407	sensor1850	FALSE
2017-07-12T17:23:55	31,6	6408	sensor1850	FALSE
2017-07-12T17:26:21	31,48	6409	sensor1850	FALSE
2017-07-12T17:28:48	31,46	6410	sensor1850	FALSE
2017-07-12T17:31:14	31,3	6411	sensor1850	FALSE
2017-07-12T17:33:41	31,29	6412	sensor1850	FALSE
2017-07-12T17:36:08	31,29	6413	sensor1850	FALSE
2017-07-12T17:38:34	31,27	6414	sensor1850	FALSE
2017-07-12T17:41:01	31,15	6415	sensor1850	FALSE
2017-07-12T17:43:27	31,2	6416	sensor1850	FALSE
2017-07-12T17:45:54	31,06	6417	sensor1850	FALSE
2017-07-12T17:48:21	30,71	6418	sensor1850	FALSE
2017-07-12T17:50:47	30,54	6419	sensor1850	FALSE
2017-07-12T17:53:14	30,33	6420	sensor1850	FALSE
2017-07-12T17:55:40	30,17	6421	sensor1850	FALSE
2017-07-12T17:58:07	30,01	6422	sensor1850	FALSE
2017-07-12T18:00:33	29,84	6423	sensor1850	FALSE
2017-07-12T18:03:00	29,7	6424	sensor1850	FALSE
2017-07-12T18:05:26	29,53	6425	sensor1850	FALSE
2017-07-12T18:07:53	29,38	6426	sensor1850	FALSE
2017-07-12T18:10:19	29,24	6427	sensor1850	FALSE
2017-07-12T18:12:46	29,12	6428	sensor1850	FALSE
2017-07-12T18:15:12	29,03	6429	sensor1850	FALSE
2017-07-12T18:17:39	28,93	6430	sensor1850	FALSE
2017-07-12T18:20:06	28,83	6431	sensor1850	FALSE
2017-07-12T18:22:32	28,72	6432	sensor1850	FALSE
2017-07-12T18:24:59	28,62	6433	sensor1850	FALSE
2017-07-12T18:27:25	28,54	6434	sensor1850	FALSE
2017-07-12T18:29:52	28,45	6435	sensor1850	FALSE
2017-07-12T18:32:18	28,32	6436	sensor1850	FALSE
2017-07-12T18:34:45	28,26	6437	sensor1850	FALSE
2017-07-12T18:37:11	28,27	6438	sensor1850	FALSE
2017-07-12T18:39:38	28,12	6439	sensor1850	FALSE
2017-07-12T18:42:04	28,07	6440	sensor1850	FALSE
2017-07-12T18:44:31	27,96	6441	sensor1850	FALSE
2017-07-12T18:46:57	27,87	6442	sensor1850	FALSE
2017-07-12T18:49:24	27,81	6443	sensor1850	FALSE
2017-07-12T18:51:50	27,77	6444	sensor1850	FALSE
2017-07-12T18:54:17	27,7	6445	sensor1850	FALSE
2017-07-12T18:56:43	27,69	6446	sensor1850	FALSE
2017-07-12T18:59:10	27,64	6447	sensor1850	FALSE
2017-07-12T19:01:36	27,6	6448	sensor1850	FALSE
2017-07-12T19:04:03	27,55	6449	sensor1850	FALSE
2017-07-12T19:06:29	27,51	6450	sensor1850	FALSE
2017-07-12T19:08:56	27,45	6451	sensor1850	FALSE
2017-07-12T19:11:22	27,39	6452	sensor1850	FALSE
2017-07-12T19:13:49	27,32	6453	sensor1850	FALSE
2017-07-12T19:16:16	27,26	6454	sensor1850	FALSE
2017-07-12T19:18:42	27,17	6455	sensor1850	FALSE
2017-07-12T19:21:09	27,09	6456	sensor1850	FALSE
2017-07-12T19:23:35	27,03	6457	sensor1850	FALSE
2017-07-12T19:26:02	26,97	6458	sensor1850	FALSE
2017-07-12T19:28:29	26,93	6459	sensor1850	FALSE
2017-07-12T19:30:55	26,86	6460	sensor1850	FALSE
2017-07-12T19:33:22	26,82	6461	sensor1850	FALSE
2017-07-12T19:35:48	26,78	6462	sensor1850	FALSE
2017-07-12T19:38:15	26,73	6463	sensor1850	FALSE
2017-07-12T19:40:41	26,65	6464	sensor1850	FALSE
2017-07-12T19:43:08	26,61	6465	sensor1850	FALSE
2017-07-12T19:45:34	26,59	6466	sensor1850	FALSE
2017-07-12T19:48:01	26,55	6467	sensor1850	FALSE
2017-07-12T19:50:27	26,54	6468	sensor1850	FALSE
2017-07-12T19:52:54	26,48	6469	sensor1850	FALSE
2017-07-12T19:55:21	26,44	6470	sensor1850	FALSE
2017-07-12T19:57:47	26,39	6471	sensor1850	FALSE
2017-07-12T20:00:14	26,33	6472	sensor1850	FALSE
2017-07-12T20:02:41	26,27	6473	sensor1850	FALSE
2017-07-12T20:05:07	26,22	6474	sensor1850	FALSE
2017-07-12T20:07:34	26,19	6475	sensor1850	FALSE
2017-07-12T20:10:00	26,16	6476	sensor1850	FALSE
2017-07-12T20:12:27	26,1	6477	sensor1850	FALSE
2017-07-12T20:14:53	26,06	6478	sensor1850	FALSE
2017-07-12T20:17:20	26,05	6479	sensor1850	FALSE
2017-07-12T20:19:46	25,98	6480	sensor1850	FALSE
2017-07-12T20:22:13	25,91	6481	sensor1850	FALSE
2017-07-12T20:24:39	25,9	6482	sensor1850	FALSE
2017-07-12T20:27:07	25,87	6483	sensor1850	FALSE
2017-07-12T20:29:33	25,82	6484	sensor1850	FALSE
2017-07-12T20:32:00	25,8	6485	sensor1850	FALSE
2017-07-12T20:34:26	25,77	6486	sensor1850	FALSE
2017-07-12T20:36:53	25,72	6487	sensor1850	FALSE
2017-07-12T20:39:20	25,67	6488	sensor1850	FALSE
2017-07-12T20:41:46	25,62	6489	sensor1850	FALSE
2017-07-12T20:44:13	25,56	6490	sensor1850	FALSE
2017-07-12T20:46:40	25,48	6491	sensor1850	FALSE
2017-07-12T20:49:06	25,44	6492	sensor1850	FALSE
2017-07-12T20:51:33	25,38	6493	sensor1850	FALSE
2017-07-12T20:53:59	25,31	6494	sensor1850	FALSE
2017-07-12T20:56:26	25,28	6495	sensor1850	FALSE
2017-07-12T20:58:52	25,25	6496	sensor1850	FALSE
2017-07-12T21:01:19	25,27	6497	sensor1850	FALSE
2017-07-12T21:03:46	25,31	6498	sensor1850	FALSE
2017-07-12T21:06:13	25,21	6499	sensor1850	FALSE
2017-07-12T21:08:39	25,18	6500	sensor1850	FALSE
2017-07-12T21:11:06	25,13	6501	sensor1850	FALSE
2017-07-12T21:13:32	25,06	6502	sensor1850	FALSE
2017-07-12T21:15:59	25	6503	sensor1850	FALSE
2017-07-12T21:18:25	24,97	6504	sensor1850	FALSE
2017-07-12T21:20:52	24,91	6505	sensor1850	FALSE
2017-07-12T21:23:18	24,87	6506	sensor1850	FALSE
2017-07-12T21:25:45	24,86	6507	sensor1850	FALSE
2017-07-12T21:28:11	24,81	6508	sensor1850	FALSE
2017-07-12T21:30:38	24,75	6509	sensor1850	FALSE
2017-07-12T21:33:04	24,7	6510	sensor1850	FALSE
2017-07-12T21:35:31	24,68	6511	sensor1850	FALSE
2017-07-12T21:37:57	24,66	6512	sensor1850	FALSE
2017-07-12T21:40:24	24,62	6513	sensor1850	FALSE
2017-07-12T21:42:50	24,57	6514	sensor1850	FALSE
2017-07-12T21:45:17	24,56	6515	sensor1850	FALSE
2017-07-12T21:47:43	24,54	6516	sensor1850	FALSE
2017-07-12T21:50:10	24,5	6517	sensor1850	FALSE
2017-07-12T21:52:36	24,47	6518	sensor1850	FALSE
2017-07-12T22:38:53	23,8	6519	sensor1850	TRUE
2017-07-12T22:41:25	23,8	6520	sensor1850	FALSE
2017-07-12T22:43:57	23,77	6521	sensor1850	FALSE
2017-07-12T22:46:23	23,74	6522	sensor1850	FALSE
2017-07-12T22:48:50	23,74	6523	sensor1850	FALSE
2017-07-12T22:51:16	23,7	6524	sensor1850	FALSE
2017-07-12T22:53:43	23,68	6525	sensor1850	FALSE
2017-07-12T22:56:09	23,63	6526	sensor1850	FALSE
2017-07-12T22:58:36	23,61	6527	sensor1850	FALSE
2017-07-12T23:01:02	23,58	6528	sensor1850	FALSE
2017-07-12T23:03:29	23,55	6529	sensor1850	FALSE
2017-07-12T23:05:55	23,51	6530	sensor1850	FALSE
2017-07-12T23:08:22	23,47	6531	sensor1850	FALSE
2017-07-12T23:10:48	23,43	6532	sensor1850	FALSE
2017-07-12T23:13:15	23,41	6533	sensor1850	FALSE
2017-07-12T23:15:41	23,41	6534	sensor1850	FALSE
2017-07-12T23:18:08	23,38	6535	sensor1850	FALSE
2017-07-12T23:20:34	23,34	6536	sensor1850	FALSE
2017-07-12T23:23:01	23,3	6537	sensor1850	FALSE
2017-07-12T23:25:27	23,25	6538	sensor1850	FALSE
2017-07-12T23:27:54	23,21	6539	sensor1850	FALSE
2017-07-12T23:30:20	23,19	6540	sensor1850	FALSE
2017-07-12T23:32:47	23,16	6541	sensor1850	FALSE
2017-07-12T23:35:13	23,14	6542	sensor1850	FALSE
2017-07-12T23:37:40	23,12	6543	sensor1850	FALSE
2017-07-12T23:40:06	23,1	6544	sensor1850	FALSE
2017-07-12T23:42:33	23,06	6545	sensor1850	FALSE
2017-07-12T23:44:59	23,03	6546	sensor1850	FALSE
2017-07-12T23:47:26	23	6547	sensor1850	FALSE
2017-07-12T23:49:52	22,97	6548	sensor1850	FALSE
2017-07-12T23:52:19	22,96	6549	sensor1850	FALSE
2017-07-12T23:54:45	22,94	6550	sensor1850	FALSE
2017-07-12T23:57:12	22,92	6551	sensor1850	FALSE
2017-07-12T23:59:38	22,92	6552	sensor1850	FALSE
2017-07-13T00:02:05	22,92	6553	sensor1850	FALSE
2017-07-13T00:04:31	22,93	6554	sensor1850	FALSE
2017-07-13T00:06:58	22,92	6555	sensor1850	FALSE
2017-07-13T00:09:24	22,88	6556	sensor1850	FALSE
2017-07-13T00:11:51	22,82	6557	sensor1850	FALSE
2017-07-13T00:14:17	22,79	6558	sensor1850	FALSE
2017-07-13T00:16:44	22,73	6559	sensor1850	FALSE
2017-07-13T00:19:10	22,72	6560	sensor1850	FALSE
2017-07-13T00:21:37	22,69	6561	sensor1850	FALSE
2017-07-13T00:24:03	22,67	6562	sensor1850	FALSE
2017-07-13T00:26:30	22,64	6563	sensor1850	FALSE
2017-07-13T00:28:56	22,64	6564	sensor1850	FALSE
2017-07-13T00:31:23	22,61	6565	sensor1850	FALSE
2017-07-13T00:33:49	22,57	6566	sensor1850	FALSE
2017-07-13T00:36:16	22,55	6567	sensor1850	FALSE
2017-07-13T00:38:43	22,5	6568	sensor1850	FALSE
2017-07-13T00:41:09	22,47	6569	sensor1850	FALSE
2017-07-13T00:43:36	22,44	6570	sensor1850	FALSE
2017-07-13T00:46:02	22,45	6571	sensor1850	FALSE
2017-07-13T00:48:29	22,49	6572	sensor1850	FALSE
2017-07-13T00:50:55	22,46	6573	sensor1850	FALSE
2017-07-13T00:53:22	22,43	6574	sensor1850	FALSE
2017-07-13T00:55:48	22,4	6575	sensor1850	FALSE
2017-07-13T00:58:15	22,42	6576	sensor1850	FALSE
2017-07-13T01:00:41	22,4	6577	sensor1850	FALSE
2017-07-13T01:03:08	22,34	6578	sensor1850	FALSE
2017-07-13T01:05:34	22,3	6579	sensor1850	FALSE
2017-07-13T01:08:01	22,33	6580	sensor1850	FALSE
2017-07-13T01:10:27	22,37	6581	sensor1850	FALSE
2017-07-13T01:12:54	22,38	6582	sensor1850	FALSE
2017-07-13T01:15:20	22,37	6583	sensor1850	FALSE
2017-07-13T01:17:47	22,32	6584	sensor1850	FALSE
2017-07-13T01:20:13	22,25	6585	sensor1850	FALSE
2017-07-13T01:22:40	22,2	6586	sensor1850	FALSE
2017-07-13T01:25:06	22,18	6587	sensor1850	FALSE
2017-07-13T01:27:33	22,12	6588	sensor1850	FALSE
2017-07-13T01:29:59	22,11	6589	sensor1850	FALSE
2017-07-13T01:32:26	22,09	6590	sensor1850	FALSE
2017-07-13T01:34:52	22,05	6591	sensor1850	FALSE
2017-07-13T01:39:57	21,96	6592	sensor1850	FALSE
2017-07-13T01:42:23	21,91	6593	sensor1850	FALSE
