# Supplementary material for: Towards Outlier Sensor Detection in Ambient Intelligent Platforms—A Low-Complexity Statistical Approach
Source: Sensors (Basel). 2020 Jul 29;20(15):4217. doi: 10.3390/s20154217 (PMC7436267; doi:10.3390/s20154217)
Supplement: Supplementary file 1 [file sensors-20-04217-s001.zip › GT1/sensor1954-p6989.csv]

timestamp	temperature	RelativePosition	Sensor	outlier
2017-07-12T14:46:22	36,29	6814	sensor1954	FALSE
2017-07-12T14:48:48	36,16	6815	sensor1954	FALSE
2017-07-12T14:51:15	36,08	6816	sensor1954	FALSE
2017-07-12T14:53:41	35,92	6817	sensor1954	FALSE
2017-07-12T14:56:07	35,84	6818	sensor1954	FALSE
2017-07-12T14:58:34	35,75	6819	sensor1954	FALSE
2017-07-12T15:01:01	35,84	6820	sensor1954	FALSE
2017-07-12T15:03:27	35,7	6821	sensor1954	FALSE
2017-07-12T15:05:54	35,58	6822	sensor1954	FALSE
2017-07-12T15:08:20	35,48	6823	sensor1954	FALSE
2017-07-12T15:10:47	35,35	6824	sensor1954	FALSE
2017-07-12T15:13:13	35,31	6825	sensor1954	FALSE
2017-07-12T15:15:40	35,37	6826	sensor1954	FALSE
2017-07-12T15:18:06	35,26	6827	sensor1954	FALSE
2017-07-12T15:20:33	35,07	6828	sensor1954	FALSE
2017-07-12T15:22:59	34,98	6829	sensor1954	FALSE
2017-07-12T15:25:26	34,98	6830	sensor1954	FALSE
2017-07-12T15:27:52	34,92	6831	sensor1954	FALSE
2017-07-12T15:30:19	34,88	6832	sensor1954	FALSE
2017-07-12T15:32:45	34,95	6833	sensor1954	FALSE
2017-07-12T15:35:12	35,05	6834	sensor1954	FALSE
2017-07-12T15:37:38	35,08	6835	sensor1954	FALSE
2017-07-12T15:40:05	35,05	6836	sensor1954	FALSE
2017-07-12T15:42:31	34,88	6837	sensor1954	FALSE
2017-07-12T15:45:09	34,92	6838	sensor1954	FALSE
2017-07-12T15:47:35	34,99	6839	sensor1954	FALSE
2017-07-12T15:50:02	34,9	6840	sensor1954	FALSE
2017-07-12T15:52:28	34,93	6841	sensor1954	FALSE
2017-07-12T15:54:55	34,67	6842	sensor1954	FALSE
2017-07-12T15:57:21	34,62	6843	sensor1954	FALSE
2017-07-12T15:59:48	34,64	6844	sensor1954	FALSE
2017-07-12T16:02:14	34,65	6845	sensor1954	FALSE
2017-07-12T16:04:41	34,6	6846	sensor1954	FALSE
2017-07-12T16:07:07	34,56	6847	sensor1954	FALSE
2017-07-12T16:09:34	34,67	6848	sensor1954	FALSE
2017-07-12T16:12:00	34,67	6849	sensor1954	FALSE
2017-07-12T16:14:27	34,57	6850	sensor1954	FALSE
2017-07-12T16:16:53	34,5	6851	sensor1954	FALSE
2017-07-12T16:19:20	34,45	6852	sensor1954	FALSE
2017-07-12T16:21:46	34,35	6853	sensor1954	FALSE
2017-07-12T16:24:13	34,32	6854	sensor1954	FALSE
2017-07-12T16:26:39	34,38	6855	sensor1954	FALSE
2017-07-12T16:29:05	34,42	6856	sensor1954	FALSE
2017-07-12T16:31:32	34,3	6857	sensor1954	FALSE
2017-07-12T16:33:58	34,31	6858	sensor1954	FALSE
2017-07-12T16:36:25	34,3	6859	sensor1954	FALSE
2017-07-12T16:38:51	34,26	6860	sensor1954	FALSE
2017-07-12T16:41:18	34,26	6861	sensor1954	FALSE
2017-07-12T16:43:44	34,25	6862	sensor1954	FALSE
2017-07-12T16:46:11	34,23	6863	sensor1954	FALSE
2017-07-12T16:48:37	34,24	6864	sensor1954	FALSE
2017-07-12T16:51:04	34,19	6865	sensor1954	FALSE
2017-07-12T16:53:30	34,14	6866	sensor1954	FALSE
2017-07-12T16:55:57	34,15	6867	sensor1954	FALSE
2017-07-12T16:58:27	33,94	6868	sensor1954	FALSE
2017-07-12T17:00:55	34	6869	sensor1954	FALSE
2017-07-12T17:03:21	34,01	6870	sensor1954	FALSE
2017-07-12T17:05:48	34	6871	sensor1954	FALSE
2017-07-12T17:08:14	34	6872	sensor1954	FALSE
2017-07-12T17:10:41	33,99	6873	sensor1954	FALSE
2017-07-12T17:13:07	33,89	6874	sensor1954	FALSE
2017-07-12T17:15:34	33,84	6875	sensor1954	FALSE
2017-07-12T17:18:00	33,84	6876	sensor1954	FALSE
2017-07-12T17:20:27	33,83	6877	sensor1954	FALSE
2017-07-12T17:22:53	33,75	6878	sensor1954	FALSE
2017-07-12T17:25:20	33,71	6879	sensor1954	FALSE
2017-07-12T17:27:46	33,68	6880	sensor1954	FALSE
2017-07-12T17:30:13	33,62	6881	sensor1954	FALSE
2017-07-12T17:32:39	33,56	6882	sensor1954	FALSE
2017-07-12T17:35:06	33,51	6883	sensor1954	FALSE
2017-07-12T17:37:32	33,48	6884	sensor1954	FALSE
2017-07-12T17:39:59	33,41	6885	sensor1954	FALSE
2017-07-12T17:42:25	33,3	6886	sensor1954	FALSE
2017-07-12T17:44:52	33,25	6887	sensor1954	FALSE
2017-07-12T17:47:18	33,16	6888	sensor1954	FALSE
2017-07-12T17:49:45	33,07	6889	sensor1954	FALSE
2017-07-12T17:52:11	33,02	6890	sensor1954	FALSE
2017-07-12T17:54:38	32,97	6891	sensor1954	FALSE
2017-07-12T17:57:04	32,9	6892	sensor1954	FALSE
2017-07-12T17:59:31	32,83	6893	sensor1954	FALSE
2017-07-12T18:01:57	32,76	6894	sensor1954	FALSE
2017-07-12T18:04:24	32,68	6895	sensor1954	FALSE
2017-07-12T18:06:50	32,61	6896	sensor1954	FALSE
2017-07-12T18:09:17	32,54	6897	sensor1954	FALSE
2017-07-12T18:11:43	32,46	6898	sensor1954	FALSE
2017-07-12T18:14:10	32,37	6899	sensor1954	FALSE
2017-07-12T18:16:36	32,3	6900	sensor1954	FALSE
2017-07-12T18:19:03	32,24	6901	sensor1954	FALSE
2017-07-12T18:21:29	32,11	6902	sensor1954	FALSE
2017-07-12T18:23:56	32,03	6903	sensor1954	FALSE
2017-07-12T18:26:22	31,97	6904	sensor1954	FALSE
2017-07-12T18:28:49	31,82	6905	sensor1954	FALSE
2017-07-12T18:31:15	31,72	6906	sensor1954	FALSE
2017-07-12T18:33:42	31,54	6907	sensor1954	FALSE
2017-07-12T18:36:08	31,15	6908	sensor1954	FALSE
2017-07-12T18:38:35	30,93	6909	sensor1954	FALSE
2017-07-12T18:41:01	30,73	6910	sensor1954	FALSE
2017-07-12T18:43:28	30,62	6911	sensor1954	FALSE
2017-07-12T18:45:54	30,54	6912	sensor1954	FALSE
2017-07-12T18:48:21	30,58	6913	sensor1954	FALSE
2017-07-12T18:50:47	30,49	6914	sensor1954	FALSE
2017-07-12T18:53:14	30,47	6915	sensor1954	FALSE
2017-07-12T18:55:40	30,55	6916	sensor1954	FALSE
2017-07-12T18:58:07	30,6	6917	sensor1954	FALSE
2017-07-12T19:00:33	30,65	6918	sensor1954	FALSE
2017-07-12T19:03:00	30,7	6919	sensor1954	FALSE
2017-07-12T19:05:26	30,72	6920	sensor1954	FALSE
2017-07-12T19:07:52	30,73	6921	sensor1954	FALSE
2017-07-12T19:10:19	30,78	6922	sensor1954	FALSE
2017-07-12T19:12:45	30,79	6923	sensor1954	FALSE
2017-07-12T19:15:12	30,83	6924	sensor1954	FALSE
2017-07-12T19:17:39	30,79	6925	sensor1954	FALSE
2017-07-12T19:20:05	30,78	6926	sensor1954	FALSE
2017-07-12T19:22:32	30,75	6927	sensor1954	FALSE
2017-07-12T19:24:58	30,72	6928	sensor1954	FALSE
2017-07-12T19:27:25	30,64	6929	sensor1954	FALSE
2017-07-12T19:29:51	30,48	6930	sensor1954	FALSE
2017-07-12T19:32:18	30,24	6931	sensor1954	FALSE
2017-07-12T19:34:44	30,19	6932	sensor1954	FALSE
2017-07-12T19:37:11	30,17	6933	sensor1954	FALSE
2017-07-12T19:39:38	30,11	6934	sensor1954	FALSE
2017-07-12T19:42:05	30,09	6935	sensor1954	FALSE
2017-07-12T19:44:31	30,08	6936	sensor1954	FALSE
2017-07-12T19:46:58	29,91	6937	sensor1954	FALSE
2017-07-12T19:49:24	29,88	6938	sensor1954	FALSE
2017-07-12T19:51:51	29,81	6939	sensor1954	FALSE
2017-07-12T19:54:17	29,75	6940	sensor1954	FALSE
2017-07-12T19:56:44	29,73	6941	sensor1954	FALSE
2017-07-12T19:59:10	29,76	6942	sensor1954	FALSE
2017-07-12T20:01:37	29,74	6943	sensor1954	FALSE
2017-07-12T20:04:03	29,58	6944	sensor1954	FALSE
2017-07-12T20:06:30	29,53	6945	sensor1954	FALSE
2017-07-12T20:08:56	29,57	6946	sensor1954	FALSE
2017-07-12T20:11:23	29,57	6947	sensor1954	FALSE
2017-07-12T20:13:49	29,56	6948	sensor1954	FALSE
2017-07-12T20:16:16	29,52	6949	sensor1954	FALSE
2017-07-12T20:18:42	29,53	6950	sensor1954	FALSE
2017-07-12T20:21:09	29,51	6951	sensor1954	FALSE
2017-07-12T20:23:35	29,46	6952	sensor1954	FALSE
2017-07-12T20:26:01	29,31	6953	sensor1954	FALSE
2017-07-12T20:28:28	29,26	6954	sensor1954	FALSE
2017-07-12T20:30:54	29,2	6955	sensor1954	FALSE
2017-07-12T20:33:21	29,16	6956	sensor1954	FALSE
2017-07-12T20:35:47	29,13	6957	sensor1954	FALSE
2017-07-12T20:38:14	29,1	6958	sensor1954	FALSE
2017-07-12T20:40:40	29,02	6959	sensor1954	FALSE
2017-07-12T20:43:07	29	6960	sensor1954	FALSE
2017-07-12T20:45:34	28,93	6961	sensor1954	FALSE
2017-07-12T20:48:00	28,79	6962	sensor1954	FALSE
2017-07-12T20:50:27	28,22	6963	sensor1954	FALSE
2017-07-12T20:52:53	28,11	6964	sensor1954	FALSE
2017-07-12T20:55:20	28,1	6965	sensor1954	FALSE
2017-07-12T20:57:46	28,09	6966	sensor1954	FALSE
2017-07-12T21:00:13	28,12	6967	sensor1954	FALSE
2017-07-12T21:02:39	28,08	6968	sensor1954	FALSE
2017-07-12T21:05:06	28,1	6969	sensor1954	FALSE
2017-07-12T21:07:32	28,1	6970	sensor1954	FALSE
2017-07-12T21:09:59	28,07	6971	sensor1954	FALSE
2017-07-12T21:12:25	28,08	6972	sensor1954	FALSE
2017-07-12T21:14:52	28,08	6973	sensor1954	FALSE
2017-07-12T21:17:18	28,05	6974	sensor1954	FALSE
2017-07-12T21:19:45	28	6975	sensor1954	FALSE
2017-07-12T21:22:11	27,98	6976	sensor1954	FALSE
2017-07-12T21:24:38	27,96	6977	sensor1954	FALSE
2017-07-12T21:27:04	27,86	6978	sensor1954	FALSE
2017-07-12T21:29:31	27,78	6979	sensor1954	FALSE
2017-07-12T21:31:57	27,74	6980	sensor1954	FALSE
2017-07-12T21:34:24	27,67	6981	sensor1954	FALSE
2017-07-12T21:36:50	27,63	6982	sensor1954	FALSE
2017-07-12T21:39:17	27,59	6983	sensor1954	FALSE
2017-07-12T21:41:43	27,57	6984	sensor1954	FALSE
2017-07-12T21:44:10	27,54	6985	sensor1954	FALSE
2017-07-12T21:46:36	27,51	6986	sensor1954	FALSE
2017-07-12T21:49:03	27,49	6987	sensor1954	FALSE
2017-07-12T21:51:29	27,43	6988	sensor1954	FALSE
2017-07-12T22:37:40	24,98	6989	sensor1954	TRUE
2017-07-12T22:40:12	24,84	6990	sensor1954	FALSE
2017-07-12T22:42:44	24,76	6991	sensor1954	FALSE
2017-07-12T22:45:16	24,76	6992	sensor1954	FALSE
2017-07-12T22:47:43	24,7	6993	sensor1954	FALSE
2017-07-12T22:50:09	24,69	6994	sensor1954	FALSE
2017-07-12T22:52:36	24,6	6995	sensor1954	FALSE
2017-07-12T22:55:02	24,43	6996	sensor1954	FALSE
2017-07-12T22:57:29	24,48	6997	sensor1954	FALSE
2017-07-12T22:59:55	24,42	6998	sensor1954	FALSE
2017-07-12T23:02:22	24,43	6999	sensor1954	FALSE
2017-07-12T23:04:48	24,3	7000	sensor1954	FALSE
2017-07-12T23:07:15	24,32	7001	sensor1954	FALSE
2017-07-12T23:09:41	24,31	7002	sensor1954	FALSE
2017-07-12T23:12:08	24,16	7003	sensor1954	FALSE
2017-07-12T23:14:34	24,1	7004	sensor1954	FALSE
2017-07-12T23:17:01	24,12	7005	sensor1954	FALSE
2017-07-12T23:19:27	24,11	7006	sensor1954	FALSE
2017-07-12T23:21:54	24,05	7007	sensor1954	FALSE
2017-07-12T23:24:20	24,02	7008	sensor1954	FALSE
2017-07-12T23:26:47	24,01	7009	sensor1954	FALSE
2017-07-12T23:29:13	24,02	7010	sensor1954	FALSE
2017-07-12T23:31:40	24,06	7011	sensor1954	FALSE
2017-07-12T23:34:07	24,04	7012	sensor1954	FALSE
2017-07-12T23:36:34	24,02	7013	sensor1954	FALSE
2017-07-12T23:39:00	24,1	7014	sensor1954	FALSE
2017-07-12T23:41:26	24,1	7015	sensor1954	FALSE
2017-07-12T23:43:53	24,09	7016	sensor1954	FALSE
2017-07-12T23:46:19	24,22	7017	sensor1954	FALSE
2017-07-12T23:48:46	24,31	7018	sensor1954	FALSE
2017-07-12T23:51:12	24,4	7019	sensor1954	FALSE
2017-07-12T23:53:39	24,42	7020	sensor1954	FALSE
2017-07-12T23:56:05	24,54	7021	sensor1954	FALSE
2017-07-12T23:58:32	24,68	7022	sensor1954	FALSE
2017-07-13T00:00:59	24,78	7023	sensor1954	FALSE
2017-07-13T00:03:26	24,88	7024	sensor1954	FALSE
2017-07-13T00:05:52	24,95	7025	sensor1954	FALSE
2017-07-13T00:08:19	24,97	7026	sensor1954	FALSE
2017-07-13T00:10:45	24,96	7027	sensor1954	FALSE
2017-07-13T00:13:12	24,98	7028	sensor1954	FALSE
2017-07-13T00:15:38	25	7029	sensor1954	FALSE
2017-07-13T00:18:05	24,94	7030	sensor1954	FALSE
2017-07-13T00:20:31	24,91	7031	sensor1954	FALSE
2017-07-13T00:22:58	24,9	7032	sensor1954	FALSE
2017-07-13T00:25:24	24,85	7033	sensor1954	FALSE
2017-07-13T00:27:51	24,83	7034	sensor1954	FALSE
2017-07-13T00:30:17	24,81	7035	sensor1954	FALSE
2017-07-13T00:32:44	24,78	7036	sensor1954	FALSE
2017-07-13T00:35:10	24,76	7037	sensor1954	FALSE
2017-07-13T00:37:37	24,76	7038	sensor1954	FALSE
2017-07-13T00:40:03	24,77	7039	sensor1954	FALSE
2017-07-13T00:42:30	24,75	7040	sensor1954	FALSE
2017-07-13T00:44:56	24,77	7041	sensor1954	FALSE
2017-07-13T00:47:23	24,73	7042	sensor1954	FALSE
2017-07-13T00:49:49	24,62	7043	sensor1954	FALSE
2017-07-13T00:52:16	24,59	7044	sensor1954	FALSE
2017-07-13T00:54:42	24,57	7045	sensor1954	FALSE
2017-07-13T00:57:09	24,53	7046	sensor1954	FALSE
2017-07-13T00:59:35	24,41	7047	sensor1954	FALSE
2017-07-13T01:02:02	24,38	7048	sensor1954	FALSE
2017-07-13T01:04:28	24,37	7049	sensor1954	FALSE
2017-07-13T01:06:55	24,3	7050	sensor1954	FALSE
2017-07-13T01:09:21	24,23	7051	sensor1954	FALSE
2017-07-13T01:11:48	24,24	7052	sensor1954	FALSE
2017-07-13T01:14:14	24,16	7053	sensor1954	FALSE
2017-07-13T01:16:41	24,13	7054	sensor1954	FALSE
2017-07-13T01:19:07	24,15	7055	sensor1954	FALSE
2017-07-13T01:21:34	24,13	7056	sensor1954	FALSE
2017-07-13T01:24:00	24,12	7057	sensor1954	FALSE
2017-07-13T01:26:27	24,09	7058	sensor1954	FALSE
2017-07-13T01:28:53	24,05	7059	sensor1954	FALSE
2017-07-13T01:31:20	24,03	7060	sensor1954	FALSE
2017-07-13T01:33:46	24,04	7061	sensor1954	FALSE
2017-07-13T01:41:17	23,85	7062	sensor1954	FALSE
2017-07-13T01:43:44	23,81	7063	sensor1954	FALSE
