# Supplementary material for: Towards Outlier Sensor Detection in Ambient Intelligent Platforms—A Low-Complexity Statistical Approach
Source: Sensors (Basel). 2020 Jul 29;20(15):4217. doi: 10.3390/s20154217 (PMC7436267; doi:10.3390/s20154217)
Supplement: Supplementary file 1 [file sensors-20-04217-s001.zip › GT1/sensor2040-p6022.csv]

timestamp	temperature	RelativePosition	Sensor	outlier
2017-07-25T08:20:05	35,46	5847	sensor2040	FALSE
2017-07-25T08:22:32	34,34	5848	sensor2040	FALSE
2017-07-25T08:24:58	34,79	5849	sensor2040	FALSE
2017-07-25T08:27:25	34,26	5850	sensor2040	FALSE
2017-07-25T08:29:51	34,28	5851	sensor2040	FALSE
2017-07-25T08:32:18	34,74	5852	sensor2040	FALSE
2017-07-25T08:34:44	35,21	5853	sensor2040	FALSE
2017-07-25T08:37:11	35,18	5854	sensor2040	FALSE
2017-07-25T08:39:37	35,31	5855	sensor2040	FALSE
2017-07-25T08:42:04	35,6	5856	sensor2040	FALSE
2017-07-25T08:44:30	36,61	5857	sensor2040	FALSE
2017-07-25T08:46:57	34,89	5858	sensor2040	FALSE
2017-07-25T08:49:23	35,75	5859	sensor2040	FALSE
2017-07-25T08:51:49	36,53	5860	sensor2040	FALSE
2017-07-25T08:54:16	36,75	5861	sensor2040	FALSE
2017-07-25T08:56:43	35,35	5862	sensor2040	FALSE
2017-07-25T08:59:09	31,99	5863	sensor2040	FALSE
2017-07-25T09:01:36	29,99	5864	sensor2040	FALSE
2017-07-25T09:04:02	28,16	5865	sensor2040	FALSE
2017-07-25T09:06:29	26,59	5866	sensor2040	FALSE
2017-07-25T09:08:55	25,72	5867	sensor2040	FALSE
2017-07-25T09:11:22	25,27	5868	sensor2040	FALSE
2017-07-25T09:13:48	25,01	5869	sensor2040	FALSE
2017-07-25T09:16:15	24,78	5870	sensor2040	FALSE
2017-07-25T09:18:41	24,43	5871	sensor2040	FALSE
2017-07-25T09:21:08	25,03	5872	sensor2040	FALSE
2017-07-25T09:23:34	25,41	5873	sensor2040	FALSE
2017-07-25T09:26:03	25,67	5874	sensor2040	FALSE
2017-07-25T09:28:30	25,83	5875	sensor2040	FALSE
2017-07-25T09:30:56	26,27	5876	sensor2040	FALSE
2017-07-25T09:33:23	25,89	5877	sensor2040	FALSE
2017-07-25T09:35:49	25,54	5878	sensor2040	FALSE
2017-07-25T09:38:16	24,61	5879	sensor2040	FALSE
2017-07-25T09:40:42	24,34	5880	sensor2040	FALSE
2017-07-25T09:43:09	24,44	5881	sensor2040	FALSE
2017-07-25T09:45:35	25,63	5882	sensor2040	FALSE
2017-07-25T09:48:02	26,48	5883	sensor2040	FALSE
2017-07-25T09:50:28	27,56	5884	sensor2040	FALSE
2017-07-25T09:52:55	28,68	5885	sensor2040	FALSE
2017-07-25T09:55:21	29,01	5886	sensor2040	FALSE
2017-07-25T09:57:48	28,69	5887	sensor2040	FALSE
2017-07-25T10:00:14	28,54	5888	sensor2040	FALSE
2017-07-25T10:02:41	27,87	5889	sensor2040	FALSE
2017-07-25T10:05:07	28,48	5890	sensor2040	FALSE
2017-07-25T10:07:34	29,13	5891	sensor2040	FALSE
2017-07-25T10:10:00	30,02	5892	sensor2040	FALSE
2017-07-25T10:12:27	30,55	5893	sensor2040	FALSE
2017-07-25T10:14:53	30,88	5894	sensor2040	FALSE
2017-07-25T10:17:20	31,06	5895	sensor2040	FALSE
2017-07-25T10:19:46	31,4	5896	sensor2040	FALSE
2017-07-25T10:22:13	31,37	5897	sensor2040	FALSE
2017-07-25T10:24:39	31,55	5898	sensor2040	FALSE
2017-07-25T10:27:06	31,43	5899	sensor2040	FALSE
2017-07-25T10:29:32	32,19	5900	sensor2040	FALSE
2017-07-25T10:31:59	31,99	5901	sensor2040	FALSE
2017-07-25T10:34:25	31,61	5902	sensor2040	FALSE
2017-07-25T10:36:52	29,32	5903	sensor2040	FALSE
2017-07-25T10:39:18	30,3	5904	sensor2040	FALSE
2017-07-25T10:41:45	31,4	5905	sensor2040	FALSE
2017-07-25T10:44:11	31,7	5906	sensor2040	FALSE
2017-07-25T10:46:38	31,26	5907	sensor2040	FALSE
2017-07-25T10:49:04	31,47	5908	sensor2040	FALSE
2017-07-25T10:51:31	31,6	5909	sensor2040	FALSE
2017-07-25T10:53:57	32,27	5910	sensor2040	FALSE
2017-07-25T10:56:24	32	5911	sensor2040	FALSE
2017-07-25T10:58:50	32,55	5912	sensor2040	FALSE
2017-07-25T11:01:17	32,28	5913	sensor2040	FALSE
2017-07-25T11:03:43	32,27	5914	sensor2040	FALSE
2017-07-25T11:06:10	32,29	5915	sensor2040	FALSE
2017-07-25T11:08:36	32,21	5916	sensor2040	FALSE
2017-07-25T11:11:03	32,43	5917	sensor2040	FALSE
2017-07-25T11:13:29	32,64	5918	sensor2040	FALSE
2017-07-25T11:15:56	32,82	5919	sensor2040	FALSE
2017-07-25T11:18:22	32,95	5920	sensor2040	FALSE
2017-07-25T11:20:49	31,84	5921	sensor2040	FALSE
2017-07-25T11:23:15	31,26	5922	sensor2040	FALSE
2017-07-25T11:25:42	31,96	5923	sensor2040	FALSE
2017-07-25T11:28:08	32,3	5924	sensor2040	FALSE
2017-07-25T11:30:35	32,15	5925	sensor2040	FALSE
2017-07-25T11:33:01	32,51	5926	sensor2040	FALSE
2017-07-25T11:35:28	32,4	5927	sensor2040	FALSE
2017-07-25T11:37:54	32,24	5928	sensor2040	FALSE
2017-07-25T11:40:21	32,65	5929	sensor2040	FALSE
2017-07-25T11:42:47	32,4	5930	sensor2040	FALSE
2017-07-25T11:45:14	32,21	5931	sensor2040	FALSE
2017-07-25T11:47:40	32,43	5932	sensor2040	FALSE
2017-07-25T11:50:07	32,11	5933	sensor2040	FALSE
2017-07-25T11:52:33	31,96	5934	sensor2040	FALSE
2017-07-25T11:55:00	31,92	5935	sensor2040	FALSE
2017-07-25T11:57:26	31,68	5936	sensor2040	FALSE
2017-07-25T11:59:53	31,5	5937	sensor2040	FALSE
2017-07-25T12:02:19	31,45	5938	sensor2040	FALSE
2017-07-25T12:04:46	31,44	5939	sensor2040	FALSE
2017-07-25T12:07:12	31,44	5940	sensor2040	FALSE
2017-07-25T12:09:39	31,28	5941	sensor2040	FALSE
2017-07-25T12:12:05	31,29	5942	sensor2040	FALSE
2017-07-25T12:14:32	30,85	5943	sensor2040	FALSE
2017-07-25T12:16:58	31,05	5944	sensor2040	FALSE
2017-07-25T12:19:25	30,76	5945	sensor2040	FALSE
2017-07-25T12:21:51	30,9	5946	sensor2040	FALSE
2017-07-25T12:24:18	30,98	5947	sensor2040	FALSE
2017-07-25T12:26:44	31,01	5948	sensor2040	FALSE
2017-07-25T12:29:11	30,7	5949	sensor2040	FALSE
2017-07-25T12:31:37	30,55	5950	sensor2040	FALSE
2017-07-25T12:34:04	30,37	5951	sensor2040	FALSE
2017-07-25T12:36:30	29,94	5952	sensor2040	FALSE
2017-07-25T12:38:57	29,65	5953	sensor2040	FALSE
2017-07-25T12:41:23	29,25	5954	sensor2040	FALSE
2017-07-25T12:43:50	29,09	5955	sensor2040	FALSE
2017-07-25T12:46:16	29,12	5956	sensor2040	FALSE
2017-07-25T12:48:43	29,25	5957	sensor2040	FALSE
2017-07-25T12:51:09	29,55	5958	sensor2040	FALSE
2017-07-25T12:53:36	29,86	5959	sensor2040	FALSE
2017-07-25T12:56:02	29,88	5960	sensor2040	FALSE
2017-07-25T12:58:29	29,64	5961	sensor2040	FALSE
2017-07-25T13:03:33	29,5	5962	sensor2040	FALSE
2017-07-25T13:06:00	29,49	5963	sensor2040	FALSE
2017-07-25T13:08:26	29,49	5964	sensor2040	FALSE
2017-07-25T13:10:53	29,54	5965	sensor2040	FALSE
2017-07-25T13:13:19	29,6	5966	sensor2040	FALSE
2017-07-25T13:15:46	29,42	5967	sensor2040	FALSE
2017-07-25T13:18:12	29,3	5968	sensor2040	FALSE
2017-07-25T13:20:39	29,16	5969	sensor2040	FALSE
2017-07-25T13:23:05	29,28	5970	sensor2040	FALSE
2017-07-25T13:25:32	29,26	5971	sensor2040	FALSE
2017-07-25T13:27:58	29,46	5972	sensor2040	FALSE
2017-07-25T13:30:25	29,41	5973	sensor2040	FALSE
2017-07-25T13:32:51	29,23	5974	sensor2040	FALSE
2017-07-25T13:35:18	29,42	5975	sensor2040	FALSE
2017-07-25T13:37:44	29,27	5976	sensor2040	FALSE
2017-07-25T13:40:11	29,19	5977	sensor2040	FALSE
2017-07-25T13:42:37	29,13	5978	sensor2040	FALSE
2017-07-25T13:45:04	28,82	5979	sensor2040	FALSE
2017-07-25T13:47:30	28,75	5980	sensor2040	FALSE
2017-07-25T13:49:57	28,45	5981	sensor2040	FALSE
2017-07-25T13:52:23	28,13	5982	sensor2040	FALSE
2017-07-25T13:54:50	27,93	5983	sensor2040	FALSE
2017-07-25T13:57:16	28,09	5984	sensor2040	FALSE
2017-07-25T13:59:43	27,82	5985	sensor2040	FALSE
2017-07-25T14:02:09	27,99	5986	sensor2040	FALSE
2017-07-25T14:04:36	27,74	5987	sensor2040	FALSE
2017-07-25T14:07:02	27,97	5988	sensor2040	FALSE
2017-07-25T14:09:29	27,54	5989	sensor2040	FALSE
2017-07-25T14:11:55	27,52	5990	sensor2040	FALSE
2017-07-25T14:14:22	27,48	5991	sensor2040	FALSE
2017-07-25T14:16:48	27,53	5992	sensor2040	FALSE
2017-07-25T14:19:15	27,76	5993	sensor2040	FALSE
2017-07-25T14:21:41	27,88	5994	sensor2040	FALSE
2017-07-25T14:24:08	28,06	5995	sensor2040	FALSE
2017-07-25T14:26:34	28,14	5996	sensor2040	FALSE
2017-07-25T14:29:01	27,86	5997	sensor2040	FALSE
2017-07-25T14:31:27	28,32	5998	sensor2040	FALSE
2017-07-25T14:33:54	28,23	5999	sensor2040	FALSE
2017-07-25T14:36:20	28,17	6000	sensor2040	FALSE
2017-07-25T14:38:47	28,29	6001	sensor2040	FALSE
2017-07-25T14:41:13	28,34	6002	sensor2040	FALSE
2017-07-25T14:43:40	28,41	6003	sensor2040	FALSE
2017-07-25T14:46:06	28,19	6004	sensor2040	FALSE
2017-07-25T14:48:33	28,27	6005	sensor2040	FALSE
2017-07-25T14:50:59	28,18	6006	sensor2040	FALSE
2017-07-25T14:53:26	28,41	6007	sensor2040	FALSE
2017-07-25T14:55:52	28,75	6008	sensor2040	FALSE
2017-07-25T14:58:19	28,73	6009	sensor2040	FALSE
2017-07-25T15:00:45	28,68	6010	sensor2040	FALSE
2017-07-25T15:03:12	28,72	6011	sensor2040	FALSE
2017-07-25T15:05:38	28,62	6012	sensor2040	FALSE
2017-07-25T15:08:05	28,43	6013	sensor2040	FALSE
2017-07-25T15:10:31	28,22	6014	sensor2040	FALSE
2017-07-25T15:12:58	28,1	6015	sensor2040	FALSE
2017-07-25T15:15:25	27,93	6016	sensor2040	FALSE
2017-07-25T15:17:51	27,63	6017	sensor2040	FALSE
2017-07-25T15:20:17	27,3	6018	sensor2040	FALSE
2017-07-25T15:22:44	26,79	6019	sensor2040	FALSE
2017-07-25T15:25:11	25,26	6020	sensor2040	FALSE
2017-07-25T15:27:37	23,59	6021	sensor2040	FALSE
2017-07-25T15:30:04	-145,12	6022	sensor2040	TRUE
2017-07-25T15:32:30	-145,12	6023	sensor2040	FALSE
2017-07-25T15:34:57	-145,12	6024	sensor2040	FALSE
2017-07-25T15:37:23	-145,12	6025	sensor2040	FALSE
2017-07-25T15:39:50	-145,12	6026	sensor2040	FALSE
2017-07-25T15:42:16	-145,12	6027	sensor2040	FALSE
2017-07-25T15:44:43	-145,12	6028	sensor2040	FALSE
2017-07-25T15:47:09	-145,12	6029	sensor2040	FALSE
2017-07-25T15:49:36	-145,12	6030	sensor2040	FALSE
2017-07-25T15:52:02	-145,12	6031	sensor2040	FALSE
2017-07-25T15:54:29	-145,12	6032	sensor2040	FALSE
2017-07-25T15:56:55	-145,12	6033	sensor2040	FALSE
2017-07-25T15:59:22	-145,12	6034	sensor2040	FALSE
2017-07-25T16:01:48	-145,12	6035	sensor2040	FALSE
2017-07-25T16:04:15	-145,12	6036	sensor2040	FALSE
2017-07-25T16:06:41	-145,12	6037	sensor2040	FALSE
2017-07-25T16:09:08	-145,12	6038	sensor2040	FALSE
2017-07-25T16:11:34	-145,12	6039	sensor2040	FALSE
2017-07-25T16:14:01	-145,12	6040	sensor2040	FALSE
2017-07-25T16:16:27	-145,12	6041	sensor2040	FALSE
2017-07-25T16:18:54	-145,12	6042	sensor2040	FALSE
2017-07-25T16:21:21	-145,12	6043	sensor2040	FALSE
2017-07-25T16:23:47	-145,12	6044	sensor2040	FALSE
2017-07-25T16:26:14	-145,12	6045	sensor2040	FALSE
2017-07-25T16:28:40	-145,12	6046	sensor2040	FALSE
2017-07-25T16:31:07	-145,12	6047	sensor2040	FALSE
2017-07-25T16:33:33	-145,12	6048	sensor2040	FALSE
2017-07-25T16:36:00	-145,12	6049	sensor2040	FALSE
2017-07-25T16:38:26	-145,12	6050	sensor2040	FALSE
2017-07-25T16:40:53	-145,12	6051	sensor2040	FALSE
2017-07-25T16:43:19	-145,12	6052	sensor2040	FALSE
2017-07-25T16:45:46	-145,12	6053	sensor2040	FALSE
2017-07-25T16:48:13	-145,12	6054	sensor2040	FALSE
2017-07-25T16:50:39	-145,12	6055	sensor2040	FALSE
2017-07-25T16:53:06	-145,12	6056	sensor2040	FALSE
2017-07-25T16:55:32	-145,12	6057	sensor2040	FALSE
2017-07-25T16:57:59	-145,12	6058	sensor2040	FALSE
2017-07-25T17:00:25	-145,12	6059	sensor2040	FALSE
2017-07-25T17:02:52	-145,12	6060	sensor2040	FALSE
2017-07-25T17:05:18	-145,12	6061	sensor2040	FALSE
2017-07-25T17:07:45	-145,12	6062	sensor2040	FALSE
2017-07-25T17:10:11	-145,12	6063	sensor2040	FALSE
2017-07-25T17:12:38	-145,12	6064	sensor2040	FALSE
2017-07-25T17:15:04	-145,12	6065	sensor2040	FALSE
2017-07-25T17:17:31	-145,12	6066	sensor2040	FALSE
2017-07-25T17:19:57	-145,12	6067	sensor2040	FALSE
2017-07-25T17:22:24	-145,12	6068	sensor2040	FALSE
2017-07-25T17:24:50	-145,12	6069	sensor2040	FALSE
2017-07-25T17:27:17	-145,12	6070	sensor2040	FALSE
2017-07-25T17:29:43	-145,12	6071	sensor2040	FALSE
2017-07-25T17:32:10	-145,12	6072	sensor2040	FALSE
2017-07-25T17:34:36	-145,12	6073	sensor2040	FALSE
2017-07-25T17:37:03	-145,12	6074	sensor2040	FALSE
2017-07-25T17:39:29	-145,12	6075	sensor2040	FALSE
2017-07-25T17:41:56	-145,12	6076	sensor2040	FALSE
2017-07-25T17:44:22	-145,12	6077	sensor2040	FALSE
2017-07-25T17:46:49	-145,12	6078	sensor2040	FALSE
2017-07-25T17:49:15	-145,12	6079	sensor2040	FALSE
2017-07-25T17:51:42	-145,12	6080	sensor2040	FALSE
2017-07-25T17:54:08	-145,12	6081	sensor2040	FALSE
2017-07-25T17:56:35	-145,12	6082	sensor2040	FALSE
2017-07-25T17:59:01	-145,12	6083	sensor2040	FALSE
2017-07-25T18:01:28	-145,12	6084	sensor2040	FALSE
2017-07-25T18:03:54	-145,12	6085	sensor2040	FALSE
2017-07-25T18:06:21	-145,12	6086	sensor2040	FALSE
2017-07-25T18:08:48	-145,12	6087	sensor2040	FALSE
2017-07-25T18:11:14	-145,12	6088	sensor2040	FALSE
2017-07-25T18:13:41	-145,12	6089	sensor2040	FALSE
2017-07-25T18:16:07	-145,12	6090	sensor2040	FALSE
2017-07-25T18:18:34	-145,12	6091	sensor2040	FALSE
2017-07-25T18:21:00	-145,12	6092	sensor2040	FALSE
2017-07-25T18:23:27	-145,12	6093	sensor2040	FALSE
2017-07-25T18:25:53	-145,12	6094	sensor2040	FALSE
2017-07-25T18:28:20	-145,12	6095	sensor2040	FALSE
2017-07-25T18:30:46	-145,12	6096	sensor2040	FALSE
