# Supplementary material for: Towards Outlier Sensor Detection in Ambient Intelligent Platforms—A Low-Complexity Statistical Approach
Source: Sensors (Basel). 2020 Jul 29;20(15):4217. doi: 10.3390/s20154217 (PMC7436267; doi:10.3390/s20154217)
Supplement: Supplementary file 1 [file sensors-20-04217-s001.zip › GT1/sensor2040-p682.csv]

timestamp	temperature	RelativePosition	Sensor	outlier
2017-07-01T21:03:57	28,2	507	sensor2040	FALSE
2017-07-01T21:06:23	28,16	508	sensor2040	FALSE
2017-07-01T21:08:50	27,89	509	sensor2040	FALSE
2017-07-01T21:11:16	27,71	510	sensor2040	FALSE
2017-07-01T21:13:43	27,86	511	sensor2040	FALSE
2017-07-01T21:16:09	27,93	512	sensor2040	FALSE
2017-07-01T21:18:36	28,02	513	sensor2040	FALSE
2017-07-01T21:21:02	27,88	514	sensor2040	FALSE
2017-07-01T21:23:29	27,87	515	sensor2040	FALSE
2017-07-01T21:25:55	27,7	516	sensor2040	FALSE
2017-07-01T21:28:22	27,66	517	sensor2040	FALSE
2017-07-01T21:30:48	27,54	518	sensor2040	FALSE
2017-07-01T21:33:15	27,36	519	sensor2040	FALSE
2017-07-01T21:35:41	27,56	520	sensor2040	FALSE
2017-07-01T21:38:08	27,58	521	sensor2040	FALSE
2017-07-01T21:40:34	27,67	522	sensor2040	FALSE
2017-07-01T21:43:01	27,86	523	sensor2040	FALSE
2017-07-01T21:45:27	27,91	524	sensor2040	FALSE
2017-07-01T21:47:54	27,93	525	sensor2040	FALSE
2017-07-01T21:50:20	27,92	526	sensor2040	FALSE
2017-07-01T21:52:47	27,92	527	sensor2040	FALSE
2017-07-01T21:55:13	27,94	528	sensor2040	FALSE
2017-07-01T21:57:40	28,02	529	sensor2040	FALSE
2017-07-01T22:00:06	27,95	530	sensor2040	FALSE
2017-07-01T22:02:33	28,02	531	sensor2040	FALSE
2017-07-01T22:04:59	28	532	sensor2040	FALSE
2017-07-01T22:07:26	27,99	533	sensor2040	FALSE
2017-07-01T22:09:52	27,89	534	sensor2040	FALSE
2017-07-01T22:12:19	27,81	535	sensor2040	FALSE
2017-07-01T22:14:45	27,74	536	sensor2040	FALSE
2017-07-01T22:17:12	27,73	537	sensor2040	FALSE
2017-07-01T22:19:38	27,69	538	sensor2040	FALSE
2017-07-01T22:22:05	27,66	539	sensor2040	FALSE
2017-07-01T22:24:31	27,52	540	sensor2040	FALSE
2017-07-01T22:26:58	27,55	541	sensor2040	FALSE
2017-07-01T22:29:24	27,46	542	sensor2040	FALSE
2017-07-01T22:31:51	27,38	543	sensor2040	FALSE
2017-07-01T22:34:17	27,15	544	sensor2040	FALSE
2017-07-01T22:36:44	27,06	545	sensor2040	FALSE
2017-07-01T22:39:10	26,92	546	sensor2040	FALSE
2017-07-01T22:41:37	26,85	547	sensor2040	FALSE
2017-07-01T22:44:03	26,73	548	sensor2040	FALSE
2017-07-01T22:46:30	26,84	549	sensor2040	FALSE
2017-07-01T22:48:56	26,71	550	sensor2040	FALSE
2017-07-01T22:51:23	26,63	551	sensor2040	FALSE
2017-07-01T22:53:49	26,6	552	sensor2040	FALSE
2017-07-01T22:56:16	26,57	553	sensor2040	FALSE
2017-07-01T22:58:42	26,6	554	sensor2040	FALSE
2017-07-01T23:01:09	26,38	555	sensor2040	FALSE
2017-07-01T23:03:35	26,29	556	sensor2040	FALSE
2017-07-01T23:06:02	26,17	557	sensor2040	FALSE
2017-07-01T23:08:28	26,12	558	sensor2040	FALSE
2017-07-01T23:10:55	26,26	559	sensor2040	FALSE
2017-07-01T23:13:21	26,16	560	sensor2040	FALSE
2017-07-01T23:15:48	26,06	561	sensor2040	FALSE
2017-07-01T23:18:14	25,98	562	sensor2040	FALSE
2017-07-01T23:20:41	25,98	563	sensor2040	FALSE
2017-07-01T23:23:07	25,93	564	sensor2040	FALSE
2017-07-01T23:25:34	25,86	565	sensor2040	FALSE
2017-07-01T23:28:00	26,03	566	sensor2040	FALSE
2017-07-01T23:30:27	25,95	567	sensor2040	FALSE
2017-07-01T23:32:53	25,93	568	sensor2040	FALSE
2017-07-01T23:35:20	25,85	569	sensor2040	FALSE
2017-07-01T23:37:46	25,93	570	sensor2040	FALSE
2017-07-01T23:40:13	25,84	571	sensor2040	FALSE
2017-07-01T23:42:39	25,8	572	sensor2040	FALSE
2017-07-01T23:45:06	25,71	573	sensor2040	FALSE
2017-07-01T23:47:32	25,7	574	sensor2040	FALSE
2017-07-01T23:49:59	25,76	575	sensor2040	FALSE
2017-07-01T23:52:25	25,7	576	sensor2040	FALSE
2017-07-01T23:54:52	25,67	577	sensor2040	FALSE
2017-07-01T23:57:18	25,57	578	sensor2040	FALSE
2017-07-01T23:59:45	25,43	579	sensor2040	FALSE
2017-07-02T00:02:11	25,34	580	sensor2040	FALSE
2017-07-02T00:04:38	25,28	581	sensor2040	FALSE
2017-07-02T00:07:04	25,32	582	sensor2040	FALSE
2017-07-02T00:09:31	25,28	583	sensor2040	FALSE
2017-07-02T00:11:57	25,29	584	sensor2040	FALSE
2017-07-02T00:14:24	25,15	585	sensor2040	FALSE
2017-07-02T00:16:50	25,13	586	sensor2040	FALSE
2017-07-02T00:19:17	24,99	587	sensor2040	FALSE
2017-07-02T00:21:43	24,87	588	sensor2040	FALSE
2017-07-02T00:24:10	24,9	589	sensor2040	FALSE
2017-07-02T00:26:36	24,77	590	sensor2040	FALSE
2017-07-02T00:29:03	24,66	591	sensor2040	FALSE
2017-07-02T00:31:29	24,69	592	sensor2040	FALSE
2017-07-02T00:33:56	24,69	593	sensor2040	FALSE
2017-07-02T00:36:22	24,56	594	sensor2040	FALSE
2017-07-02T00:38:49	24,46	595	sensor2040	FALSE
2017-07-02T00:41:15	24,37	596	sensor2040	FALSE
2017-07-02T00:43:41	24,53	597	sensor2040	FALSE
2017-07-02T00:46:08	24,39	598	sensor2040	FALSE
2017-07-02T00:48:34	24,38	599	sensor2040	FALSE
2017-07-02T00:51:01	24,29	600	sensor2040	FALSE
2017-07-02T00:53:27	24,43	601	sensor2040	FALSE
2017-07-02T00:55:54	24,29	602	sensor2040	FALSE
2017-07-02T00:58:20	24,32	603	sensor2040	FALSE
2017-07-02T01:00:47	24,11	604	sensor2040	FALSE
2017-07-02T01:03:13	24,17	605	sensor2040	FALSE
2017-07-02T01:05:40	24,18	606	sensor2040	FALSE
2017-07-02T01:08:06	24,06	607	sensor2040	FALSE
2017-07-02T01:10:33	24,13	608	sensor2040	FALSE
2017-07-02T01:12:59	24,01	609	sensor2040	FALSE
2017-07-02T01:15:26	23,88	610	sensor2040	FALSE
2017-07-02T01:17:52	23,88	611	sensor2040	FALSE
2017-07-02T01:20:19	23,87	612	sensor2040	FALSE
2017-07-02T01:22:45	23,86	613	sensor2040	FALSE
2017-07-02T01:25:12	23,95	614	sensor2040	FALSE
2017-07-02T01:27:38	23,91	615	sensor2040	FALSE
2017-07-02T01:30:05	23,89	616	sensor2040	FALSE
2017-07-02T01:32:31	23,84	617	sensor2040	FALSE
2017-07-02T01:34:58	23,84	618	sensor2040	FALSE
2017-07-02T01:37:24	23,82	619	sensor2040	FALSE
2017-07-02T01:39:51	23,85	620	sensor2040	FALSE
2017-07-02T01:42:17	23,86	621	sensor2040	FALSE
2017-07-02T01:44:44	23,9	622	sensor2040	FALSE
2017-07-02T01:47:10	23,79	623	sensor2040	FALSE
2017-07-02T01:49:37	23,69	624	sensor2040	FALSE
2017-07-02T01:52:03	23,82	625	sensor2040	FALSE
2017-07-02T01:54:30	23,88	626	sensor2040	FALSE
2017-07-02T01:56:56	23,73	627	sensor2040	FALSE
2017-07-02T01:59:23	23,68	628	sensor2040	FALSE
2017-07-02T02:04:28	23,56	629	sensor2040	FALSE
2017-07-02T02:06:54	23,47	630	sensor2040	FALSE
2017-07-02T02:09:21	23,53	631	sensor2040	FALSE
2017-07-02T02:11:47	23,47	632	sensor2040	FALSE
2017-07-02T02:14:14	23,52	633	sensor2040	FALSE
2017-07-02T02:16:40	23,49	634	sensor2040	FALSE
2017-07-02T02:19:07	23,52	635	sensor2040	FALSE
2017-07-02T02:21:33	23,48	636	sensor2040	FALSE
2017-07-02T02:24:00	23,45	637	sensor2040	FALSE
2017-07-02T02:26:26	23,48	638	sensor2040	FALSE
2017-07-02T02:28:53	23,48	639	sensor2040	FALSE
2017-07-02T02:31:19	23,56	640	sensor2040	FALSE
2017-07-02T02:33:46	23,66	641	sensor2040	FALSE
2017-07-02T02:36:12	23,68	642	sensor2040	FALSE
2017-07-02T02:38:39	23,81	643	sensor2040	FALSE
2017-07-02T02:41:05	23,91	644	sensor2040	FALSE
2017-07-02T02:43:32	23,9	645	sensor2040	FALSE
2017-07-02T02:45:58	23,84	646	sensor2040	FALSE
2017-07-02T02:48:25	23,86	647	sensor2040	FALSE
2017-07-02T02:50:51	23,84	648	sensor2040	FALSE
2017-07-02T02:53:18	23,9	649	sensor2040	FALSE
2017-07-02T02:55:44	23,93	650	sensor2040	FALSE
2017-07-02T02:58:11	23,8	651	sensor2040	FALSE
2017-07-02T03:00:37	23,73	652	sensor2040	FALSE
2017-07-02T03:03:04	23,67	653	sensor2040	FALSE
2017-07-02T03:05:30	23,71	654	sensor2040	FALSE
2017-07-02T03:07:57	23,71	655	sensor2040	FALSE
2017-07-02T03:10:23	23,59	656	sensor2040	FALSE
2017-07-02T03:12:50	23,53	657	sensor2040	FALSE
2017-07-02T03:15:16	23,54	658	sensor2040	FALSE
2017-07-02T03:17:43	23,51	659	sensor2040	FALSE
2017-07-02T03:20:09	23,62	660	sensor2040	FALSE
2017-07-02T03:22:36	23,64	661	sensor2040	FALSE
2017-07-02T03:25:02	23,7	662	sensor2040	FALSE
2017-07-02T03:27:29	23,75	663	sensor2040	FALSE
2017-07-02T03:29:55	23,83	664	sensor2040	FALSE
2017-07-02T03:32:22	23,86	665	sensor2040	FALSE
2017-07-02T03:34:48	23,86	666	sensor2040	FALSE
2017-07-02T03:37:15	23,96	667	sensor2040	FALSE
2017-07-02T03:39:41	24,07	668	sensor2040	FALSE
2017-07-02T03:42:08	24,31	669	sensor2040	FALSE
2017-07-02T03:44:34	24,81	670	sensor2040	FALSE
2017-07-02T03:47:01	25,14	671	sensor2040	FALSE
2017-07-02T03:49:27	25,53	672	sensor2040	FALSE
2017-07-02T03:51:53	25,85	673	sensor2040	FALSE
2017-07-02T03:54:20	25,95	674	sensor2040	FALSE
2017-07-02T03:56:47	26,41	675	sensor2040	FALSE
2017-07-02T03:59:13	26,83	676	sensor2040	FALSE
2017-07-02T04:01:40	26,83	677	sensor2040	FALSE
2017-07-02T04:04:06	27,27	678	sensor2040	FALSE
2017-07-02T04:06:33	27,45	679	sensor2040	FALSE
2017-07-02T04:08:59	27,62	680	sensor2040	FALSE
2017-07-02T04:11:25	27,88	681	sensor2040	FALSE
2017-07-16T13:41:39	16,92	682	sensor2040	TRUE
2017-07-16T13:44:06	17,07	683	sensor2040	FALSE
2017-07-16T13:46:33	16,98	684	sensor2040	FALSE
2017-07-16T13:48:59	17,05	685	sensor2040	FALSE
2017-07-16T13:51:26	16,98	686	sensor2040	FALSE
2017-07-16T13:53:52	17,05	687	sensor2040	FALSE
2017-07-16T13:56:19	17,17	688	sensor2040	FALSE
2017-07-16T13:58:45	17,13	689	sensor2040	FALSE
2017-07-16T14:01:11	17,14	690	sensor2040	FALSE
2017-07-16T14:03:38	17,04	691	sensor2040	FALSE
2017-07-16T14:06:05	17,04	692	sensor2040	FALSE
2017-07-16T14:08:31	16,84	693	sensor2040	FALSE
2017-07-16T14:10:58	16,75	694	sensor2040	FALSE
2017-07-16T14:13:24	16,64	695	sensor2040	FALSE
2017-07-16T14:15:51	16,83	696	sensor2040	FALSE
2017-07-16T14:18:17	16,77	697	sensor2040	FALSE
2017-07-16T14:20:44	16,95	698	sensor2040	FALSE
2017-07-16T14:23:10	16,96	699	sensor2040	FALSE
2017-07-16T14:25:37	16,98	700	sensor2040	FALSE
2017-07-16T14:28:03	17,03	701	sensor2040	FALSE
2017-07-16T14:30:30	16,91	702	sensor2040	FALSE
2017-07-16T14:32:56	16,9	703	sensor2040	FALSE
2017-07-16T14:35:23	16,97	704	sensor2040	FALSE
2017-07-16T14:37:49	16,97	705	sensor2040	FALSE
2017-07-16T14:40:16	16,89	706	sensor2040	FALSE
2017-07-16T14:42:42	16,91	707	sensor2040	FALSE
2017-07-16T14:45:09	16,99	708	sensor2040	FALSE
2017-07-16T14:47:35	16,94	709	sensor2040	FALSE
2017-07-16T14:50:02	16,8	710	sensor2040	FALSE
2017-07-16T14:52:28	16,88	711	sensor2040	FALSE
2017-07-16T14:54:55	16,97	712	sensor2040	FALSE
2017-07-16T14:57:21	16,95	713	sensor2040	FALSE
2017-07-16T14:59:48	16,93	714	sensor2040	FALSE
2017-07-16T15:02:14	16,8	715	sensor2040	FALSE
2017-07-16T15:04:41	16,81	716	sensor2040	FALSE
2017-07-16T15:07:07	16,8	717	sensor2040	FALSE
2017-07-16T15:09:34	16,9	718	sensor2040	FALSE
2017-07-16T15:12:00	16,91	719	sensor2040	FALSE
2017-07-16T15:14:27	16,86	720	sensor2040	FALSE
2017-07-16T15:16:53	16,82	721	sensor2040	FALSE
2017-07-16T15:19:20	16,89	722	sensor2040	FALSE
2017-07-16T15:21:46	16,87	723	sensor2040	FALSE
2017-07-16T15:24:13	16,78	724	sensor2040	FALSE
2017-07-16T15:26:39	16,75	725	sensor2040	FALSE
2017-07-16T15:29:06	16,77	726	sensor2040	FALSE
2017-07-16T15:31:32	16,73	727	sensor2040	FALSE
2017-07-16T15:33:59	16,87	728	sensor2040	FALSE
2017-07-16T15:36:25	16,82	729	sensor2040	FALSE
2017-07-16T15:38:52	16,71	730	sensor2040	FALSE
2017-07-16T15:41:18	16,67	731	sensor2040	FALSE
2017-07-16T15:43:45	16,51	732	sensor2040	FALSE
2017-07-16T15:46:11	16,59	733	sensor2040	FALSE
2017-07-16T15:48:38	16,59	734	sensor2040	FALSE
2017-07-16T15:51:04	16,61	735	sensor2040	FALSE
2017-07-16T15:53:31	16,54	736	sensor2040	FALSE
2017-07-16T15:55:57	16,55	737	sensor2040	FALSE
2017-07-16T15:58:24	16,57	738	sensor2040	FALSE
2017-07-16T16:00:50	16,53	739	sensor2040	FALSE
2017-07-16T16:03:17	16,58	740	sensor2040	FALSE
2017-07-16T16:05:43	16,65	741	sensor2040	FALSE
2017-07-16T16:08:10	16,66	742	sensor2040	FALSE
2017-07-16T16:10:36	16,58	743	sensor2040	FALSE
2017-07-16T16:13:03	16,64	744	sensor2040	FALSE
2017-07-16T16:15:29	16,74	745	sensor2040	FALSE
2017-07-16T16:17:56	16,8	746	sensor2040	FALSE
2017-07-16T16:20:22	16,72	747	sensor2040	FALSE
2017-07-16T16:22:49	16,77	748	sensor2040	FALSE
2017-07-16T16:25:15	16,72	749	sensor2040	FALSE
2017-07-16T16:27:42	16,73	750	sensor2040	FALSE
2017-07-16T16:30:08	16,86	751	sensor2040	FALSE
2017-07-16T16:32:35	16,81	752	sensor2040	FALSE
2017-07-16T16:35:01	16,78	753	sensor2040	FALSE
2017-07-16T16:37:28	16,75	754	sensor2040	FALSE
2017-07-16T16:39:54	16,65	755	sensor2040	FALSE
2017-07-16T16:42:21	16,59	756	sensor2040	FALSE
