# Supplementary material for: Towards Outlier Sensor Detection in Ambient Intelligent Platforms—A Low-Complexity Statistical Approach
Source: Sensors (Basel). 2020 Jul 29;20(15):4217. doi: 10.3390/s20154217 (PMC7436267; doi:10.3390/s20154217)
Supplement: Supplementary file 1 [file sensors-20-04217-s001.zip › GT1/sensor2228-p14324.csv]

timestamp	temperature	RelativePosition	Sensor	outlier
2017-07-25T01:49:17	24,07	14149	sensor2228	FALSE
2017-07-25T01:51:44	23,96	14150	sensor2228	FALSE
2017-07-25T01:54:11	23,93	14151	sensor2228	FALSE
2017-07-25T01:56:37	24,03	14152	sensor2228	FALSE
2017-07-25T01:59:04	23,96	14153	sensor2228	FALSE
2017-07-25T02:01:30	24,29	14154	sensor2228	FALSE
2017-07-25T02:03:57	24,24	14155	sensor2228	FALSE
2017-07-25T02:06:23	24,09	14156	sensor2228	FALSE
2017-07-25T02:08:50	24,02	14157	sensor2228	FALSE
2017-07-25T02:11:16	23,96	14158	sensor2228	FALSE
2017-07-25T02:13:43	23,81	14159	sensor2228	FALSE
2017-07-25T02:16:09	23,62	14160	sensor2228	FALSE
2017-07-25T02:18:36	23,66	14161	sensor2228	FALSE
2017-07-25T02:21:02	23,78	14162	sensor2228	FALSE
2017-07-25T02:23:29	23,68	14163	sensor2228	FALSE
2017-07-25T02:25:55	23,53	14164	sensor2228	FALSE
2017-07-25T02:28:22	23,53	14165	sensor2228	FALSE
2017-07-25T02:30:48	23,55	14166	sensor2228	FALSE
2017-07-25T02:33:15	23,61	14167	sensor2228	FALSE
2017-07-25T02:35:41	23,69	14168	sensor2228	FALSE
2017-07-25T02:38:08	23,48	14169	sensor2228	FALSE
2017-07-25T02:40:34	23,49	14170	sensor2228	FALSE
2017-07-25T02:43:01	23,5	14171	sensor2228	FALSE
2017-07-25T02:45:27	23,37	14172	sensor2228	FALSE
2017-07-25T02:47:54	23,39	14173	sensor2228	FALSE
2017-07-25T02:50:20	23,71	14174	sensor2228	FALSE
2017-07-25T02:52:47	23,88	14175	sensor2228	FALSE
2017-07-25T02:55:13	23,82	14176	sensor2228	FALSE
2017-07-25T02:57:40	23,92	14177	sensor2228	FALSE
2017-07-25T03:00:06	23,87	14178	sensor2228	FALSE
2017-07-25T03:02:33	23,72	14179	sensor2228	FALSE
2017-07-25T03:04:59	23,43	14180	sensor2228	FALSE
2017-07-25T03:07:26	23,5	14181	sensor2228	FALSE
2017-07-25T03:09:52	23,55	14182	sensor2228	FALSE
2017-07-25T03:12:19	23,36	14183	sensor2228	FALSE
2017-07-25T03:14:45	23,41	14184	sensor2228	FALSE
2017-07-25T03:17:12	23,66	14185	sensor2228	FALSE
2017-07-25T03:19:38	23,59	14186	sensor2228	FALSE
2017-07-25T03:22:05	23,5	14187	sensor2228	FALSE
2017-07-25T03:24:31	23,35	14188	sensor2228	FALSE
2017-07-25T03:26:58	23,5	14189	sensor2228	FALSE
2017-07-25T03:29:24	23,64	14190	sensor2228	FALSE
2017-07-25T03:31:51	23,6	14191	sensor2228	FALSE
2017-07-25T03:34:17	23,38	14192	sensor2228	FALSE
2017-07-25T03:36:44	23,46	14193	sensor2228	FALSE
2017-07-25T03:39:10	23,48	14194	sensor2228	FALSE
2017-07-25T03:41:37	23,59	14195	sensor2228	FALSE
2017-07-25T03:44:03	23,65	14196	sensor2228	FALSE
2017-07-25T03:46:30	23,61	14197	sensor2228	FALSE
2017-07-25T03:48:56	23,49	14198	sensor2228	FALSE
2017-07-25T03:51:23	23,54	14199	sensor2228	FALSE
2017-07-25T03:53:49	23,7	14200	sensor2228	FALSE
2017-07-25T03:56:16	23,68	14201	sensor2228	FALSE
2017-07-25T03:58:42	23,71	14202	sensor2228	FALSE
2017-07-25T04:01:09	23,87	14203	sensor2228	FALSE
2017-07-25T04:03:35	23,88	14204	sensor2228	FALSE
2017-07-25T04:06:02	24,06	14205	sensor2228	FALSE
2017-07-25T04:08:28	24,45	14206	sensor2228	FALSE
2017-07-25T04:10:55	24,51	14207	sensor2228	FALSE
2017-07-25T04:13:21	24,48	14208	sensor2228	FALSE
2017-07-25T04:15:48	24,25	14209	sensor2228	FALSE
2017-07-25T04:18:14	24,58	14210	sensor2228	FALSE
2017-07-25T04:20:41	24,86	14211	sensor2228	FALSE
2017-07-25T04:23:07	25,05	14212	sensor2228	FALSE
2017-07-25T04:25:34	25,47	14213	sensor2228	FALSE
2017-07-25T04:28:00	25,29	14214	sensor2228	FALSE
2017-07-25T04:30:27	25,43	14215	sensor2228	FALSE
2017-07-25T04:32:53	25,97	14216	sensor2228	FALSE
2017-07-25T04:35:20	26,04	14217	sensor2228	FALSE
2017-07-25T04:37:46	26,56	14218	sensor2228	FALSE
2017-07-25T04:40:13	27,22	14219	sensor2228	FALSE
2017-07-25T04:42:39	26,79	14220	sensor2228	FALSE
2017-07-25T04:45:06	26,4	14221	sensor2228	FALSE
2017-07-25T04:47:32	26,68	14222	sensor2228	FALSE
2017-07-25T04:49:59	27	14223	sensor2228	FALSE
2017-07-25T04:52:25	26,94	14224	sensor2228	FALSE
2017-07-25T04:54:52	26,67	14225	sensor2228	FALSE
2017-07-25T04:57:18	26,72	14226	sensor2228	FALSE
2017-07-25T04:59:45	26,5	14227	sensor2228	FALSE
2017-07-25T05:02:11	26,37	14228	sensor2228	FALSE
2017-07-25T05:04:38	26,79	14229	sensor2228	FALSE
2017-07-25T05:07:04	26,88	14230	sensor2228	FALSE
2017-07-25T05:09:31	27,41	14231	sensor2228	FALSE
2017-07-25T05:11:58	27,55	14232	sensor2228	FALSE
2017-07-25T05:14:24	27,49	14233	sensor2228	FALSE
2017-07-25T05:16:51	27,2	14234	sensor2228	FALSE
2017-07-25T05:19:17	27,73	14235	sensor2228	FALSE
2017-07-25T05:21:44	27,9	14236	sensor2228	FALSE
2017-07-25T05:24:10	27,61	14237	sensor2228	FALSE
2017-07-25T05:26:37	28,28	14238	sensor2228	FALSE
2017-07-25T05:29:03	28,35	14239	sensor2228	FALSE
2017-07-25T05:31:30	29,42	14240	sensor2228	FALSE
2017-07-25T05:33:56	29,62	14241	sensor2228	FALSE
2017-07-25T05:36:23	29,65	14242	sensor2228	FALSE
2017-07-25T05:38:49	30,07	14243	sensor2228	FALSE
2017-07-25T05:41:16	30,79	14244	sensor2228	FALSE
2017-07-25T05:43:42	30,45	14245	sensor2228	FALSE
2017-07-25T05:46:09	30,68	14246	sensor2228	FALSE
2017-07-25T05:48:36	30,95	14247	sensor2228	FALSE
2017-07-25T05:51:02	30,91	14248	sensor2228	FALSE
2017-07-25T05:53:29	30,5	14249	sensor2228	FALSE
2017-07-25T05:55:55	29,53	14250	sensor2228	FALSE
2017-07-25T05:58:22	29,71	14251	sensor2228	FALSE
2017-07-25T06:00:48	30,19	14252	sensor2228	FALSE
2017-07-25T06:03:15	29,96	14253	sensor2228	FALSE
2017-07-25T06:05:41	29,31	14254	sensor2228	FALSE
2017-07-25T06:08:08	29,28	14255	sensor2228	FALSE
2017-07-25T06:10:34	29,56	14256	sensor2228	FALSE
2017-07-25T06:13:01	29,42	14257	sensor2228	FALSE
2017-07-25T06:15:27	28,66	14258	sensor2228	FALSE
2017-07-25T06:17:54	28,72	14259	sensor2228	FALSE
2017-07-25T06:20:20	28,65	14260	sensor2228	FALSE
2017-07-25T06:22:47	28,68	14261	sensor2228	FALSE
2017-07-25T06:25:13	28,59	14262	sensor2228	FALSE
2017-07-25T06:27:40	28,61	14263	sensor2228	FALSE
2017-07-25T06:30:06	28,15	14264	sensor2228	FALSE
2017-07-25T06:32:33	28,16	14265	sensor2228	FALSE
2017-07-25T06:34:59	28,43	14266	sensor2228	FALSE
2017-07-25T06:37:26	28,25	14267	sensor2228	FALSE
2017-07-25T06:39:52	28,23	14268	sensor2228	FALSE
2017-07-25T06:42:19	28,53	14269	sensor2228	FALSE
2017-07-25T06:44:45	28,37	14270	sensor2228	FALSE
2017-07-25T06:47:12	28,51	14271	sensor2228	FALSE
2017-07-25T06:49:38	28,17	14272	sensor2228	FALSE
2017-07-25T06:52:05	28,3	14273	sensor2228	FALSE
2017-07-25T06:54:31	27,98	14274	sensor2228	FALSE
2017-07-25T06:56:58	28,03	14275	sensor2228	FALSE
2017-07-25T06:59:24	28,15	14276	sensor2228	FALSE
2017-07-25T07:01:51	28,19	14277	sensor2228	FALSE
2017-07-25T07:04:17	28,39	14278	sensor2228	FALSE
2017-07-25T07:06:44	28,28	14279	sensor2228	FALSE
2017-07-25T07:09:10	28,2	14280	sensor2228	FALSE
2017-07-25T07:11:37	28,31	14281	sensor2228	FALSE
2017-07-25T07:14:03	28,53	14282	sensor2228	FALSE
2017-07-25T07:16:30	28,58	14283	sensor2228	FALSE
2017-07-25T07:18:56	28,68	14284	sensor2228	FALSE
2017-07-25T07:21:23	28,8	14285	sensor2228	FALSE
2017-07-25T07:23:49	29,02	14286	sensor2228	FALSE
2017-07-25T07:26:16	29,17	14287	sensor2228	FALSE
2017-07-25T07:28:42	29,22	14288	sensor2228	FALSE
2017-07-25T07:31:09	29,44	14289	sensor2228	FALSE
2017-07-25T07:33:35	29,64	14290	sensor2228	FALSE
2017-07-25T07:36:02	29,77	14291	sensor2228	FALSE
2017-07-25T07:38:28	29,79	14292	sensor2228	FALSE
2017-07-25T07:40:55	29,64	14293	sensor2228	FALSE
2017-07-25T07:43:21	30,01	14294	sensor2228	FALSE
2017-07-25T07:45:48	30,16	14295	sensor2228	FALSE
2017-07-25T07:48:14	30,38	14296	sensor2228	FALSE
2017-07-25T07:50:41	30,66	14297	sensor2228	FALSE
2017-07-25T07:53:07	30,64	14298	sensor2228	FALSE
2017-07-25T07:55:34	30,61	14299	sensor2228	FALSE
2017-07-25T07:58:01	30,78	14300	sensor2228	FALSE
2017-07-25T08:00:27	30,7	14301	sensor2228	FALSE
2017-07-25T08:02:54	30,47	14302	sensor2228	FALSE
2017-07-25T08:05:20	30,48	14303	sensor2228	FALSE
2017-07-25T08:07:48	30,61	14304	sensor2228	FALSE
2017-07-25T08:10:16	30,76	14305	sensor2228	FALSE
2017-07-25T08:12:43	30,94	14306	sensor2228	FALSE
2017-07-25T08:15:12	31,05	14307	sensor2228	FALSE
2017-07-25T08:17:38	31,27	14308	sensor2228	FALSE
2017-07-25T08:20:05	31,21	14309	sensor2228	FALSE
2017-07-25T08:22:31	31,04	14310	sensor2228	FALSE
2017-07-25T08:24:58	30,9	14311	sensor2228	FALSE
2017-07-25T08:27:24	31,22	14312	sensor2228	FALSE
2017-07-25T08:29:51	31,5	14313	sensor2228	FALSE
2017-07-25T08:32:17	31,83	14314	sensor2228	FALSE
2017-07-25T08:34:44	32,08	14315	sensor2228	FALSE
2017-07-25T08:37:10	32,38	14316	sensor2228	FALSE
2017-07-25T08:39:37	32,52	14317	sensor2228	FALSE
2017-07-25T08:42:03	32,54	14318	sensor2228	FALSE
2017-07-25T08:44:30	32,84	14319	sensor2228	FALSE
2017-07-25T08:46:56	33,2	14320	sensor2228	FALSE
2017-07-25T08:49:23	33,28	14321	sensor2228	FALSE
2017-07-25T08:51:49	33,04	14322	sensor2228	FALSE
2017-07-25T08:54:16	32,33	14323	sensor2228	FALSE
2017-07-25T08:56:42	28,78	14324	sensor2228	TRUE
2017-07-25T08:59:09	22,58	14325	sensor2228	FALSE
2017-07-25T09:01:35	20,62	14326	sensor2228	FALSE
2017-07-25T09:04:02	20,49	14327	sensor2228	FALSE
2017-07-25T09:06:28	20,19	14328	sensor2228	FALSE
2017-07-25T09:08:55	20,06	14329	sensor2228	FALSE
2017-07-25T09:11:21	19,65	14330	sensor2228	FALSE
2017-07-25T09:13:48	19,5	14331	sensor2228	FALSE
2017-07-25T09:16:14	19,6	14332	sensor2228	FALSE
2017-07-25T09:18:41	19,67	14333	sensor2228	FALSE
2017-07-25T09:21:07	19,81	14334	sensor2228	FALSE
2017-07-25T09:23:34	19,91	14335	sensor2228	FALSE
2017-07-25T09:26:15	20,21	14336	sensor2228	FALSE
2017-07-25T09:28:42	20,45	14337	sensor2228	FALSE
2017-07-25T09:31:08	20,63	14338	sensor2228	FALSE
2017-07-25T09:33:35	20,57	14339	sensor2228	FALSE
2017-07-25T09:36:01	20,77	14340	sensor2228	FALSE
2017-07-25T09:38:28	20,92	14341	sensor2228	FALSE
2017-07-25T09:40:54	21,18	14342	sensor2228	FALSE
2017-07-25T09:43:21	21,27	14343	sensor2228	FALSE
2017-07-25T09:45:47	21,38	14344	sensor2228	FALSE
2017-07-25T09:48:14	21,7	14345	sensor2228	FALSE
2017-07-25T09:50:40	21,9	14346	sensor2228	FALSE
2017-07-25T09:53:07	22,2	14347	sensor2228	FALSE
2017-07-25T09:55:33	22,39	14348	sensor2228	FALSE
2017-07-25T09:58:00	22,51	14349	sensor2228	FALSE
2017-07-25T10:00:26	22,68	14350	sensor2228	FALSE
2017-07-25T10:02:53	23,04	14351	sensor2228	FALSE
2017-07-25T10:05:19	22,9	14352	sensor2228	FALSE
2017-07-25T10:07:46	23,42	14353	sensor2228	FALSE
2017-07-25T10:10:12	23,63	14354	sensor2228	FALSE
2017-07-25T10:12:39	23,64	14355	sensor2228	FALSE
2017-07-25T10:15:05	23,73	14356	sensor2228	FALSE
2017-07-25T10:17:32	23,86	14357	sensor2228	FALSE
2017-07-25T10:19:58	24,03	14358	sensor2228	FALSE
2017-07-25T10:22:25	24,14	14359	sensor2228	FALSE
2017-07-25T10:24:51	24,16	14360	sensor2228	FALSE
2017-07-25T10:27:18	24,39	14361	sensor2228	FALSE
2017-07-25T10:29:44	24,56	14362	sensor2228	FALSE
2017-07-25T10:32:11	24,79	14363	sensor2228	FALSE
2017-07-25T10:34:37	25	14364	sensor2228	FALSE
2017-07-25T10:37:04	24,92	14365	sensor2228	FALSE
2017-07-25T10:39:30	25,02	14366	sensor2228	FALSE
2017-07-25T10:41:57	25,17	14367	sensor2228	FALSE
2017-07-25T10:44:24	25,25	14368	sensor2228	FALSE
2017-07-25T10:46:50	25,17	14369	sensor2228	FALSE
2017-07-25T10:49:17	25,41	14370	sensor2228	FALSE
2017-07-25T10:51:43	25,79	14371	sensor2228	FALSE
2017-07-25T10:54:10	25,99	14372	sensor2228	FALSE
2017-07-25T10:56:36	26,22	14373	sensor2228	FALSE
2017-07-25T10:59:03	26,4	14374	sensor2228	FALSE
2017-07-25T11:01:29	26,51	14375	sensor2228	FALSE
2017-07-25T11:03:56	26,54	14376	sensor2228	FALSE
2017-07-25T11:06:22	26,67	14377	sensor2228	FALSE
2017-07-25T11:08:49	26,78	14378	sensor2228	FALSE
2017-07-25T11:11:15	27,01	14379	sensor2228	FALSE
2017-07-25T11:13:42	26,83	14380	sensor2228	FALSE
2017-07-25T11:16:08	27,06	14381	sensor2228	FALSE
2017-07-25T11:18:35	27,15	14382	sensor2228	FALSE
2017-07-25T11:21:01	27,12	14383	sensor2228	FALSE
2017-07-25T11:23:28	27	14384	sensor2228	FALSE
2017-07-25T11:25:54	27,09	14385	sensor2228	FALSE
2017-07-25T11:28:21	27,2	14386	sensor2228	FALSE
2017-07-25T11:30:47	27,51	14387	sensor2228	FALSE
2017-07-25T11:33:14	27,7	14388	sensor2228	FALSE
2017-07-25T11:35:40	27,9	14389	sensor2228	FALSE
2017-07-25T11:38:07	27,7	14390	sensor2228	FALSE
2017-07-25T11:40:33	27,87	14391	sensor2228	FALSE
2017-07-25T11:43:00	27,61	14392	sensor2228	FALSE
2017-07-25T11:45:26	28,01	14393	sensor2228	FALSE
2017-07-25T11:47:53	28,25	14394	sensor2228	FALSE
2017-07-25T11:50:19	28,25	14395	sensor2228	FALSE
2017-07-25T11:52:46	28,23	14396	sensor2228	FALSE
2017-07-25T11:55:12	28,23	14397	sensor2228	FALSE
2017-07-25T11:57:39	28,25	14398	sensor2228	FALSE
