# Supplementary material for: Towards Outlier Sensor Detection in Ambient Intelligent Platforms—A Low-Complexity Statistical Approach
Source: Sensors (Basel). 2020 Jul 29;20(15):4217. doi: 10.3390/s20154217 (PMC7436267; doi:10.3390/s20154217)
Supplement: Supplementary file 1 [file sensors-20-04217-s001.zip › GT1/sensor2228-p15904.csv]

timestamp	temperature	RelativePosition	Sensor	outlier
2017-07-27T18:22:28	21,36	15729	sensor2228	FALSE
2017-07-27T18:24:54	21,32	15730	sensor2228	FALSE
2017-07-27T18:30:05	21,18	15731	sensor2228	FALSE
2017-07-27T18:32:31	21,16	15732	sensor2228	FALSE
2017-07-27T18:35:05	21,06	15733	sensor2228	FALSE
2017-07-27T18:37:33	21,02	15734	sensor2228	FALSE
2017-07-27T18:40:00	20,97	15735	sensor2228	FALSE
2017-07-27T18:42:27	20,88	15736	sensor2228	FALSE
2017-07-27T18:44:53	20,82	15737	sensor2228	FALSE
2017-07-27T18:47:20	20,77	15738	sensor2228	FALSE
2017-07-27T18:49:46	20,73	15739	sensor2228	FALSE
2017-07-27T18:52:13	20,66	15740	sensor2228	FALSE
2017-07-27T18:54:40	20,6	15741	sensor2228	FALSE
2017-07-27T18:57:07	20,56	15742	sensor2228	FALSE
2017-07-27T18:59:34	20,48	15743	sensor2228	FALSE
2017-07-27T19:02:00	20,44	15744	sensor2228	FALSE
2017-07-27T19:04:28	20,43	15745	sensor2228	FALSE
2017-07-27T19:06:54	20,4	15746	sensor2228	FALSE
2017-07-27T19:09:21	20,33	15747	sensor2228	FALSE
2017-07-27T19:11:48	20,32	15748	sensor2228	FALSE
2017-07-27T19:14:14	20,24	15749	sensor2228	FALSE
2017-07-27T19:16:41	20,27	15750	sensor2228	FALSE
2017-07-27T19:19:07	20,21	15751	sensor2228	FALSE
2017-07-27T19:21:34	20,17	15752	sensor2228	FALSE
2017-07-27T19:24:00	20,15	15753	sensor2228	FALSE
2017-07-27T19:26:27	20,13	15754	sensor2228	FALSE
2017-07-27T19:28:53	20,06	15755	sensor2228	FALSE
2017-07-27T19:31:20	20,08	15756	sensor2228	FALSE
2017-07-27T19:33:46	20	15757	sensor2228	FALSE
2017-07-27T19:36:13	20,01	15758	sensor2228	FALSE
2017-07-27T19:38:39	20,01	15759	sensor2228	FALSE
2017-07-27T19:41:06	19,98	15760	sensor2228	FALSE
2017-07-27T19:43:32	19,95	15761	sensor2228	FALSE
2017-07-27T19:45:59	19,86	15762	sensor2228	FALSE
2017-07-27T19:48:25	19,81	15763	sensor2228	FALSE
2017-07-27T19:50:52	19,77	15764	sensor2228	FALSE
2017-07-27T19:53:18	19,73	15765	sensor2228	FALSE
2017-07-27T19:55:45	19,65	15766	sensor2228	FALSE
2017-07-27T19:58:11	19,68	15767	sensor2228	FALSE
2017-07-27T20:00:38	19,62	15768	sensor2228	FALSE
2017-07-27T20:03:04	19,55	15769	sensor2228	FALSE
2017-07-27T20:05:31	19,48	15770	sensor2228	FALSE
2017-07-27T20:07:57	19,4	15771	sensor2228	FALSE
2017-07-27T20:10:24	19,43	15772	sensor2228	FALSE
2017-07-27T20:12:50	19,39	15773	sensor2228	FALSE
2017-07-27T20:15:17	19,38	15774	sensor2228	FALSE
2017-07-27T20:17:43	19,3	15775	sensor2228	FALSE
2017-07-27T20:20:10	19,29	15776	sensor2228	FALSE
2017-07-27T20:22:36	19,25	15777	sensor2228	FALSE
2017-07-27T20:25:03	19,24	15778	sensor2228	FALSE
2017-07-27T20:27:29	19,19	15779	sensor2228	FALSE
2017-07-27T20:29:56	19,14	15780	sensor2228	FALSE
2017-07-27T20:32:22	19,06	15781	sensor2228	FALSE
2017-07-27T20:34:49	19,06	15782	sensor2228	FALSE
2017-07-27T20:37:15	19,03	15783	sensor2228	FALSE
2017-07-27T20:39:42	19,02	15784	sensor2228	FALSE
2017-07-27T20:42:08	18,98	15785	sensor2228	FALSE
2017-07-27T20:44:35	18,93	15786	sensor2228	FALSE
2017-07-27T20:47:01	18,92	15787	sensor2228	FALSE
2017-07-27T20:49:28	18,89	15788	sensor2228	FALSE
2017-07-27T20:51:54	18,85	15789	sensor2228	FALSE
2017-07-27T20:54:21	18,82	15790	sensor2228	FALSE
2017-07-27T20:56:47	18,87	15791	sensor2228	FALSE
2017-07-27T20:59:14	18,87	15792	sensor2228	FALSE
2017-07-27T21:01:40	18,85	15793	sensor2228	FALSE
2017-07-27T21:04:07	18,77	15794	sensor2228	FALSE
2017-07-27T21:06:33	18,75	15795	sensor2228	FALSE
2017-07-27T21:09:00	18,72	15796	sensor2228	FALSE
2017-07-27T21:11:26	18,66	15797	sensor2228	FALSE
2017-07-27T21:13:54	18,66	15798	sensor2228	FALSE
2017-07-27T21:16:19	18,6	15799	sensor2228	FALSE
2017-07-27T21:18:46	18,57	15800	sensor2228	FALSE
2017-07-27T21:21:12	18,56	15801	sensor2228	FALSE
2017-07-27T21:23:39	18,53	15802	sensor2228	FALSE
2017-07-27T21:26:06	18,58	15803	sensor2228	FALSE
2017-07-27T21:28:32	18,46	15804	sensor2228	FALSE
2017-07-27T21:30:59	18,42	15805	sensor2228	FALSE
2017-07-27T21:33:25	18,37	15806	sensor2228	FALSE
2017-07-27T21:35:52	18,33	15807	sensor2228	FALSE
2017-07-27T21:38:18	18,29	15808	sensor2228	FALSE
2017-07-27T21:40:45	18,33	15809	sensor2228	FALSE
2017-07-27T21:43:11	18,27	15810	sensor2228	FALSE
2017-07-27T21:45:38	18,24	15811	sensor2228	FALSE
2017-07-27T21:48:04	18,13	15812	sensor2228	FALSE
2017-07-27T21:50:31	18,15	15813	sensor2228	FALSE
2017-07-27T21:52:57	18,15	15814	sensor2228	FALSE
2017-07-27T21:55:24	18,07	15815	sensor2228	FALSE
2017-07-27T21:57:50	17,99	15816	sensor2228	FALSE
2017-07-27T22:00:17	17,99	15817	sensor2228	FALSE
2017-07-27T22:02:43	17,86	15818	sensor2228	FALSE
2017-07-27T22:05:10	17,9	15819	sensor2228	FALSE
2017-07-27T22:07:36	17,97	15820	sensor2228	FALSE
2017-07-27T22:10:03	17,92	15821	sensor2228	FALSE
2017-07-27T22:12:30	17,88	15822	sensor2228	FALSE
2017-07-27T22:14:56	17,78	15823	sensor2228	FALSE
2017-07-27T22:17:23	17,82	15824	sensor2228	FALSE
2017-07-27T22:19:49	17,73	15825	sensor2228	FALSE
2017-07-27T22:22:16	17,7	15826	sensor2228	FALSE
2017-07-27T22:24:42	17,63	15827	sensor2228	FALSE
2017-07-27T22:27:09	17,58	15828	sensor2228	FALSE
2017-07-27T22:29:35	17,6	15829	sensor2228	FALSE
2017-07-27T22:32:02	17,56	15830	sensor2228	FALSE
2017-07-27T22:34:28	17,59	15831	sensor2228	FALSE
2017-07-27T22:36:55	17,62	15832	sensor2228	FALSE
2017-07-27T22:39:21	17,59	15833	sensor2228	FALSE
2017-07-27T22:41:48	17,59	15834	sensor2228	FALSE
2017-07-27T22:44:14	17,64	15835	sensor2228	FALSE
2017-07-27T22:46:41	17,66	15836	sensor2228	FALSE
2017-07-27T22:49:07	17,67	15837	sensor2228	FALSE
2017-07-27T22:51:34	17,7	15838	sensor2228	FALSE
2017-07-27T22:54:00	17,69	15839	sensor2228	FALSE
2017-07-27T22:56:27	17,72	15840	sensor2228	FALSE
2017-07-27T22:58:53	17,73	15841	sensor2228	FALSE
2017-07-27T23:01:20	17,72	15842	sensor2228	FALSE
2017-07-27T23:03:46	17,79	15843	sensor2228	FALSE
2017-07-27T23:06:13	17,79	15844	sensor2228	FALSE
2017-07-27T23:08:39	17,79	15845	sensor2228	FALSE
2017-07-27T23:11:06	17,78	15846	sensor2228	FALSE
2017-07-27T23:13:32	17,69	15847	sensor2228	FALSE
2017-07-27T23:15:59	17,71	15848	sensor2228	FALSE
2017-07-27T23:18:25	17,67	15849	sensor2228	FALSE
2017-07-27T23:20:52	17,64	15850	sensor2228	FALSE
2017-07-27T23:23:18	17,6	15851	sensor2228	FALSE
2017-07-27T23:25:45	17,53	15852	sensor2228	FALSE
2017-07-27T23:28:11	17,52	15853	sensor2228	FALSE
2017-07-27T23:30:38	17,43	15854	sensor2228	FALSE
2017-07-27T23:33:04	17,48	15855	sensor2228	FALSE
2017-07-27T23:35:31	17,43	15856	sensor2228	FALSE
2017-07-27T23:37:57	17,4	15857	sensor2228	FALSE
2017-07-27T23:40:24	17,4	15858	sensor2228	FALSE
2017-07-27T23:42:50	17,36	15859	sensor2228	FALSE
2017-07-27T23:45:17	17,36	15860	sensor2228	FALSE
2017-07-27T23:47:43	17,29	15861	sensor2228	FALSE
2017-07-27T23:50:10	17,28	15862	sensor2228	FALSE
2017-07-27T23:52:36	17,28	15863	sensor2228	FALSE
2017-07-27T23:55:03	17,27	15864	sensor2228	FALSE
2017-07-27T23:57:29	17,26	15865	sensor2228	FALSE
2017-07-27T23:59:56	17,17	15866	sensor2228	FALSE
2017-07-28T00:02:22	17,17	15867	sensor2228	FALSE
2017-07-28T00:04:49	17,18	15868	sensor2228	FALSE
2017-07-28T00:07:15	17,19	15869	sensor2228	FALSE
2017-07-28T00:09:42	17,2	15870	sensor2228	FALSE
2017-07-28T00:12:08	17,19	15871	sensor2228	FALSE
2017-07-28T00:14:35	17,21	15872	sensor2228	FALSE
2017-07-28T00:17:01	17,17	15873	sensor2228	FALSE
2017-07-28T00:19:28	17,16	15874	sensor2228	FALSE
2017-07-28T00:21:54	17,14	15875	sensor2228	FALSE
2017-07-28T00:24:21	17,12	15876	sensor2228	FALSE
2017-07-28T00:26:47	17,05	15877	sensor2228	FALSE
2017-07-28T00:29:14	17,05	15878	sensor2228	FALSE
2017-07-28T00:31:40	16,97	15879	sensor2228	FALSE
2017-07-28T00:34:07	16,98	15880	sensor2228	FALSE
2017-07-28T00:36:33	16,97	15881	sensor2228	FALSE
2017-07-28T00:38:59	16,97	15882	sensor2228	FALSE
2017-07-28T00:41:26	16,89	15883	sensor2228	FALSE
2017-07-28T00:43:52	16,83	15884	sensor2228	FALSE
2017-07-28T00:46:19	16,87	15885	sensor2228	FALSE
2017-07-28T00:48:45	16,84	15886	sensor2228	FALSE
2017-07-28T00:51:12	16,83	15887	sensor2228	FALSE
2017-07-28T00:53:38	16,81	15888	sensor2228	FALSE
2017-07-28T00:56:05	16,84	15889	sensor2228	FALSE
2017-07-28T00:58:31	16,84	15890	sensor2228	FALSE
2017-07-28T01:00:58	16,79	15891	sensor2228	FALSE
2017-07-28T01:03:24	16,79	15892	sensor2228	FALSE
2017-07-28T01:05:51	16,83	15893	sensor2228	FALSE
2017-07-28T01:08:17	16,85	15894	sensor2228	FALSE
2017-07-28T01:10:44	16,88	15895	sensor2228	FALSE
2017-07-28T01:13:10	16,84	15896	sensor2228	FALSE
2017-07-28T01:15:37	16,84	15897	sensor2228	FALSE
2017-07-28T01:18:03	16,88	15898	sensor2228	FALSE
2017-07-28T01:20:30	16,83	15899	sensor2228	FALSE
2017-07-28T01:22:56	16,84	15900	sensor2228	FALSE
2017-07-28T01:25:23	16,83	15901	sensor2228	FALSE
2017-07-28T01:27:49	16,84	15902	sensor2228	FALSE
2017-07-28T01:30:16	16,86	15903	sensor2228	FALSE
2017-07-28T12:47:57	24,06	15904	sensor2228	TRUE
2017-07-28T12:50:30	24,03	15905	sensor2228	FALSE
2017-07-28T12:53:00	24,24	15906	sensor2228	FALSE
2017-07-28T12:55:31	24,27	15907	sensor2228	FALSE
2017-07-28T12:58:00	24,04	15908	sensor2228	FALSE
2017-07-28T13:00:29	24,36	15909	sensor2228	FALSE
2017-07-28T13:02:59	24,38	15910	sensor2228	FALSE
2017-07-28T13:05:30	24,53	15911	sensor2228	FALSE
2017-07-28T13:08:01	24,52	15912	sensor2228	FALSE
2017-07-28T13:10:31	24,55	15913	sensor2228	FALSE
2017-07-28T13:13:00	24,47	15914	sensor2228	FALSE
2017-07-28T13:15:30	24,52	15915	sensor2228	FALSE
2017-07-28T13:18:01	24,59	15916	sensor2228	FALSE
2017-07-28T13:20:32	24,74	15917	sensor2228	FALSE
2017-07-28T13:23:06	24,75	15918	sensor2228	FALSE
2017-07-28T13:25:36	24,59	15919	sensor2228	FALSE
2017-07-28T13:28:08	24,4	15920	sensor2228	FALSE
2017-07-28T13:30:38	24,41	15921	sensor2228	FALSE
2017-07-28T13:33:07	24,53	15922	sensor2228	FALSE
2017-07-28T13:35:34	24,43	15923	sensor2228	FALSE
2017-07-28T13:38:01	24,49	15924	sensor2228	FALSE
2017-07-28T13:40:27	24,31	15925	sensor2228	FALSE
2017-07-28T13:42:55	24,38	15926	sensor2228	FALSE
2017-07-28T13:45:22	24,59	15927	sensor2228	FALSE
2017-07-28T13:47:49	24,66	15928	sensor2228	FALSE
2017-07-28T13:50:16	24,54	15929	sensor2228	FALSE
2017-07-28T13:52:43	24,66	15930	sensor2228	FALSE
2017-07-28T13:55:10	24,77	15931	sensor2228	FALSE
2017-07-28T13:57:37	24,88	15932	sensor2228	FALSE
2017-07-28T14:00:04	25,03	15933	sensor2228	FALSE
2017-07-28T14:02:31	24,98	15934	sensor2228	FALSE
2017-07-28T14:04:57	25,07	15935	sensor2228	FALSE
2017-07-28T14:07:24	24,82	15936	sensor2228	FALSE
2017-07-28T14:09:53	24,81	15937	sensor2228	FALSE
2017-07-28T14:12:20	24,99	15938	sensor2228	FALSE
2017-07-28T14:14:47	25,03	15939	sensor2228	FALSE
2017-07-28T14:17:14	25,01	15940	sensor2228	FALSE
2017-07-28T14:19:41	24,86	15941	sensor2228	FALSE
2017-07-28T14:22:08	24,88	15942	sensor2228	FALSE
2017-07-28T14:24:35	25,01	15943	sensor2228	FALSE
2017-07-28T14:27:01	25,04	15944	sensor2228	FALSE
2017-07-28T14:29:28	25,16	15945	sensor2228	FALSE
2017-07-28T14:31:57	25,2	15946	sensor2228	FALSE
2017-07-28T14:34:25	25,14	15947	sensor2228	FALSE
2017-07-28T14:36:52	25,28	15948	sensor2228	FALSE
2017-07-28T14:39:19	25,64	15949	sensor2228	FALSE
2017-07-28T14:41:46	25,57	15950	sensor2228	FALSE
2017-07-28T14:44:13	25,65	15951	sensor2228	FALSE
2017-07-28T14:46:40	25,89	15952	sensor2228	FALSE
2017-07-28T14:49:07	25,86	15953	sensor2228	FALSE
2017-07-28T14:51:34	25,89	15954	sensor2228	FALSE
2017-07-28T14:54:00	26,04	15955	sensor2228	FALSE
2017-07-28T14:56:27	26,25	15956	sensor2228	FALSE
2017-07-28T14:58:54	26,29	15957	sensor2228	FALSE
2017-07-28T15:01:21	25,86	15958	sensor2228	FALSE
2017-07-28T15:03:48	25,94	15959	sensor2228	FALSE
2017-07-28T15:06:15	26,17	15960	sensor2228	FALSE
2017-07-28T15:08:41	26,03	15961	sensor2228	FALSE
2017-07-28T15:11:08	25,77	15962	sensor2228	FALSE
2017-07-28T15:13:35	25,59	15963	sensor2228	FALSE
2017-07-28T15:16:01	25,59	15964	sensor2228	FALSE
2017-07-28T15:18:29	25,5	15965	sensor2228	FALSE
2017-07-28T15:20:55	25,42	15966	sensor2228	FALSE
2017-07-28T15:23:22	25,39	15967	sensor2228	FALSE
2017-07-28T15:25:49	25,47	15968	sensor2228	FALSE
2017-07-28T15:28:15	25,72	15969	sensor2228	FALSE
2017-07-28T15:30:42	25,89	15970	sensor2228	FALSE
2017-07-28T15:33:09	25,86	15971	sensor2228	FALSE
2017-07-28T15:35:36	26,05	15972	sensor2228	FALSE
2017-07-28T15:38:03	25,93	15973	sensor2228	FALSE
2017-07-28T15:40:30	25,74	15974	sensor2228	FALSE
2017-07-28T15:42:57	25,59	15975	sensor2228	FALSE
2017-07-28T15:45:24	25,52	15976	sensor2228	FALSE
2017-07-28T15:47:51	25,18	15977	sensor2228	FALSE
2017-07-28T15:50:17	25,24	15978	sensor2228	FALSE
