# Supplementary material for: Towards Outlier Sensor Detection in Ambient Intelligent Platforms—A Low-Complexity Statistical Approach
Source: Sensors (Basel). 2020 Jul 29;20(15):4217. doi: 10.3390/s20154217 (PMC7436267; doi:10.3390/s20154217)
Supplement: Supplementary file 1 [file sensors-20-04217-s001.zip › GT1/sensor2230-p10454.csv]

timestamp	temperature	RelativePosition	Sensor	outlier
2017-07-18T23:39:07	19,51	10279	sensor2230	FALSE
2017-07-18T23:41:35	19,76	10280	sensor2230	FALSE
2017-07-18T23:44:02	19,88	10281	sensor2230	FALSE
2017-07-18T23:46:31	19,88	10282	sensor2230	FALSE
2017-07-18T23:48:58	19,72	10283	sensor2230	FALSE
2017-07-18T23:51:24	19,7	10284	sensor2230	FALSE
2017-07-18T23:53:52	19,69	10285	sensor2230	FALSE
2017-07-18T23:56:19	19,53	10286	sensor2230	FALSE
2017-07-18T23:58:45	19,52	10287	sensor2230	FALSE
2017-07-19T00:01:14	19,5	10288	sensor2230	FALSE
2017-07-19T00:03:41	19,53	10289	sensor2230	FALSE
2017-07-19T00:06:08	19,43	10290	sensor2230	FALSE
2017-07-19T00:08:35	18,91	10291	sensor2230	FALSE
2017-07-19T00:11:02	19,03	10292	sensor2230	FALSE
2017-07-19T00:13:30	19,24	10293	sensor2230	FALSE
2017-07-19T00:15:58	19,4	10294	sensor2230	FALSE
2017-07-19T00:18:25	19,44	10295	sensor2230	FALSE
2017-07-19T00:20:53	19,44	10296	sensor2230	FALSE
2017-07-19T00:23:21	19,5	10297	sensor2230	FALSE
2017-07-19T00:25:48	19,5	10298	sensor2230	FALSE
2017-07-19T00:28:15	19,55	10299	sensor2230	FALSE
2017-07-19T00:30:41	19,51	10300	sensor2230	FALSE
2017-07-19T00:33:09	19,5	10301	sensor2230	FALSE
2017-07-19T00:35:35	19,5	10302	sensor2230	FALSE
2017-07-19T00:38:02	19,33	10303	sensor2230	FALSE
2017-07-19T00:40:29	19,17	10304	sensor2230	FALSE
2017-07-19T00:42:56	18,88	10305	sensor2230	FALSE
2017-07-19T00:45:23	18,83	10306	sensor2230	FALSE
2017-07-19T00:47:50	18,99	10307	sensor2230	FALSE
2017-07-19T00:50:17	19,17	10308	sensor2230	FALSE
2017-07-19T00:52:45	19,25	10309	sensor2230	FALSE
2017-07-19T00:55:12	19,32	10310	sensor2230	FALSE
2017-07-19T00:57:39	19,38	10311	sensor2230	FALSE
2017-07-19T01:00:05	19,3	10312	sensor2230	FALSE
2017-07-19T01:02:33	19,31	10313	sensor2230	FALSE
2017-07-19T01:04:59	19,31	10314	sensor2230	FALSE
2017-07-19T01:07:27	19,32	10315	sensor2230	FALSE
2017-07-19T01:09:55	19,36	10316	sensor2230	FALSE
2017-07-19T01:12:21	19,4	10317	sensor2230	FALSE
2017-07-19T01:14:48	19,36	10318	sensor2230	FALSE
2017-07-19T01:17:14	19,35	10319	sensor2230	FALSE
2017-07-19T01:19:41	19,37	10320	sensor2230	FALSE
2017-07-19T01:22:08	19,4	10321	sensor2230	FALSE
2017-07-19T01:24:34	19,32	10322	sensor2230	FALSE
2017-07-19T01:27:01	19,3	10323	sensor2230	FALSE
2017-07-19T01:29:28	19,36	10324	sensor2230	FALSE
2017-07-19T01:31:55	19,37	10325	sensor2230	FALSE
2017-07-19T01:34:22	19,36	10326	sensor2230	FALSE
2017-07-19T01:36:48	19,27	10327	sensor2230	FALSE
2017-07-19T01:39:15	19,27	10328	sensor2230	FALSE
2017-07-19T01:41:41	19,21	10329	sensor2230	FALSE
2017-07-19T01:44:08	19,26	10330	sensor2230	FALSE
2017-07-19T01:46:35	19,22	10331	sensor2230	FALSE
2017-07-19T01:49:01	18,8	10332	sensor2230	FALSE
2017-07-19T01:51:28	18,41	10333	sensor2230	FALSE
2017-07-19T01:53:54	18,42	10334	sensor2230	FALSE
2017-07-19T01:56:21	18,54	10335	sensor2230	FALSE
2017-07-19T01:58:49	18,49	10336	sensor2230	FALSE
2017-07-19T02:01:15	18,26	10337	sensor2230	FALSE
2017-07-19T02:03:42	18,39	10338	sensor2230	FALSE
2017-07-19T02:06:08	18,63	10339	sensor2230	FALSE
2017-07-19T02:08:36	18,43	10340	sensor2230	FALSE
2017-07-19T02:11:03	18,63	10341	sensor2230	FALSE
2017-07-19T02:13:30	18,69	10342	sensor2230	FALSE
2017-07-19T02:15:57	18,72	10343	sensor2230	FALSE
2017-07-19T02:18:24	18,71	10344	sensor2230	FALSE
2017-07-19T02:20:51	18,56	10345	sensor2230	FALSE
2017-07-19T02:23:18	18,45	10346	sensor2230	FALSE
2017-07-19T02:25:46	18,44	10347	sensor2230	FALSE
2017-07-19T02:28:13	18,57	10348	sensor2230	FALSE
2017-07-19T02:30:39	18,55	10349	sensor2230	FALSE
2017-07-19T02:33:06	18,63	10350	sensor2230	FALSE
2017-07-19T02:35:32	18,3	10351	sensor2230	FALSE
2017-07-19T02:38:00	18,09	10352	sensor2230	FALSE
2017-07-19T02:40:27	17,62	10353	sensor2230	FALSE
2017-07-19T02:42:54	17,47	10354	sensor2230	FALSE
2017-07-19T02:45:21	17,47	10355	sensor2230	FALSE
2017-07-19T02:47:51	17,28	10356	sensor2230	FALSE
2017-07-19T02:50:18	17,13	10357	sensor2230	FALSE
2017-07-19T02:52:44	17,1	10358	sensor2230	FALSE
2017-07-19T02:55:11	17,07	10359	sensor2230	FALSE
2017-07-19T02:57:37	16,96	10360	sensor2230	FALSE
2017-07-19T03:00:09	17,09	10361	sensor2230	FALSE
2017-07-19T03:02:36	16,86	10362	sensor2230	FALSE
2017-07-19T03:05:03	16,95	10363	sensor2230	FALSE
2017-07-19T03:07:31	17,26	10364	sensor2230	FALSE
2017-07-19T03:09:58	17,47	10365	sensor2230	FALSE
2017-07-19T03:12:24	17,62	10366	sensor2230	FALSE
2017-07-19T03:14:53	17,68	10367	sensor2230	FALSE
2017-07-19T03:17:23	17,32	10368	sensor2230	FALSE
2017-07-19T03:19:50	17,55	10369	sensor2230	FALSE
2017-07-19T03:24:59	17,51	10370	sensor2230	FALSE
2017-07-19T03:27:26	17,63	10371	sensor2230	FALSE
2017-07-19T03:29:53	17,3	10372	sensor2230	FALSE
2017-07-19T03:32:19	17,46	10373	sensor2230	FALSE
2017-07-19T03:34:47	17,62	10374	sensor2230	FALSE
2017-07-19T03:37:13	17,42	10375	sensor2230	FALSE
2017-07-19T03:39:41	17,64	10376	sensor2230	FALSE
2017-07-19T03:42:07	17,74	10377	sensor2230	FALSE
2017-07-19T03:44:34	17,67	10378	sensor2230	FALSE
2017-07-19T03:47:00	17,53	10379	sensor2230	FALSE
2017-07-19T03:49:27	17,69	10380	sensor2230	FALSE
2017-07-19T03:51:54	17,75	10381	sensor2230	FALSE
2017-07-19T03:54:20	17,82	10382	sensor2230	FALSE
2017-07-19T03:56:47	17,79	10383	sensor2230	FALSE
2017-07-19T03:59:18	17,87	10384	sensor2230	FALSE
2017-07-19T04:01:45	17,87	10385	sensor2230	FALSE
2017-07-19T04:04:12	17,9	10386	sensor2230	FALSE
2017-07-19T04:06:39	17,77	10387	sensor2230	FALSE
2017-07-19T04:09:05	17,59	10388	sensor2230	FALSE
2017-07-19T04:11:32	17,71	10389	sensor2230	FALSE
2017-07-19T04:14:00	17,48	10390	sensor2230	FALSE
2017-07-19T04:16:28	17,69	10391	sensor2230	FALSE
2017-07-19T04:18:55	17,81	10392	sensor2230	FALSE
2017-07-19T04:21:23	17,79	10393	sensor2230	FALSE
2017-07-19T04:23:49	17,9	10394	sensor2230	FALSE
2017-07-19T04:26:17	17,9	10395	sensor2230	FALSE
2017-07-19T04:28:44	17,7	10396	sensor2230	FALSE
2017-07-19T04:31:10	17,76	10397	sensor2230	FALSE
2017-07-19T04:33:37	17,59	10398	sensor2230	FALSE
2017-07-19T04:36:04	17,49	10399	sensor2230	FALSE
2017-07-19T04:38:31	17,73	10400	sensor2230	FALSE
2017-07-19T04:40:57	17,91	10401	sensor2230	FALSE
2017-07-19T04:43:25	17,89	10402	sensor2230	FALSE
2017-07-19T04:45:51	18,01	10403	sensor2230	FALSE
2017-07-19T04:48:19	17,96	10404	sensor2230	FALSE
2017-07-19T04:50:46	17,99	10405	sensor2230	FALSE
2017-07-19T04:53:13	18,12	10406	sensor2230	FALSE
2017-07-19T04:55:42	18,19	10407	sensor2230	FALSE
2017-07-19T04:58:08	18,15	10408	sensor2230	FALSE
2017-07-19T05:00:37	18,18	10409	sensor2230	FALSE
2017-07-19T05:03:04	18,2	10410	sensor2230	FALSE
2017-07-19T05:05:32	18,3	10411	sensor2230	FALSE
2017-07-19T05:07:59	18,27	10412	sensor2230	FALSE
2017-07-19T05:10:27	18,37	10413	sensor2230	FALSE
2017-07-19T05:12:53	18,31	10414	sensor2230	FALSE
2017-07-19T05:15:20	18,2	10415	sensor2230	FALSE
2017-07-19T05:17:50	18,36	10416	sensor2230	FALSE
2017-07-19T05:20:25	18,32	10417	sensor2230	FALSE
2017-07-19T05:22:51	18,45	10418	sensor2230	FALSE
2017-07-19T05:25:19	18,52	10419	sensor2230	FALSE
2017-07-19T05:27:48	18,63	10420	sensor2230	FALSE
2017-07-19T05:30:15	18,75	10421	sensor2230	FALSE
2017-07-19T05:49:15	18,98	10422	sensor2230	FALSE
2017-07-19T05:51:43	19,1	10423	sensor2230	FALSE
2017-07-19T05:54:17	19,18	10424	sensor2230	FALSE
2017-07-19T05:56:45	19,21	10425	sensor2230	FALSE
2017-07-19T05:59:12	19,29	10426	sensor2230	FALSE
2017-07-19T06:01:42	19,31	10427	sensor2230	FALSE
2017-07-19T06:04:09	19,42	10428	sensor2230	FALSE
2017-07-19T06:06:53	19,49	10429	sensor2230	FALSE
2017-07-19T06:09:25	19,61	10430	sensor2230	FALSE
2017-07-19T06:11:54	19,64	10431	sensor2230	FALSE
2017-07-19T06:14:21	19,71	10432	sensor2230	FALSE
2017-07-19T06:16:50	19,77	10433	sensor2230	FALSE
2017-07-19T06:19:20	19,85	10434	sensor2230	FALSE
2017-07-19T06:21:47	20	10435	sensor2230	FALSE
2017-07-19T06:24:14	20,17	10436	sensor2230	FALSE
2017-07-19T06:26:41	20,37	10437	sensor2230	FALSE
2017-07-19T06:29:12	20,69	10438	sensor2230	FALSE
2017-07-19T06:31:46	20,96	10439	sensor2230	FALSE
2017-07-19T06:34:17	21,35	10440	sensor2230	FALSE
2017-07-19T06:36:45	21,55	10441	sensor2230	FALSE
2017-07-19T06:39:16	21,79	10442	sensor2230	FALSE
2017-07-19T06:41:53	22,06	10443	sensor2230	FALSE
2017-07-19T06:44:21	22,23	10444	sensor2230	FALSE
2017-07-19T06:47:39	22,24	10445	sensor2230	FALSE
2017-07-19T06:50:30	22,5	10446	sensor2230	FALSE
2017-07-19T06:53:26	22,42	10447	sensor2230	FALSE
2017-07-19T06:56:26	22,71	10448	sensor2230	FALSE
2017-07-19T07:02:00	22,9	10449	sensor2230	FALSE
2017-07-19T07:04:37	23,13	10450	sensor2230	FALSE
2017-07-19T07:07:07	23,39	10451	sensor2230	FALSE
2017-07-19T07:09:44	23,58	10452	sensor2230	FALSE
2017-07-19T07:15:16	23,8	10453	sensor2230	FALSE
2017-07-19T11:29:08	26,48	10454	sensor2230	TRUE
2017-07-19T11:31:35	26,49	10455	sensor2230	FALSE
2017-07-19T11:34:01	26,46	10456	sensor2230	FALSE
2017-07-19T11:36:28	26,53	10457	sensor2230	FALSE
2017-07-19T11:38:54	26,58	10458	sensor2230	FALSE
2017-07-19T11:41:21	26,69	10459	sensor2230	FALSE
2017-07-19T11:43:48	26,79	10460	sensor2230	FALSE
2017-07-19T11:46:14	27	10461	sensor2230	FALSE
2017-07-19T11:48:41	27,08	10462	sensor2230	FALSE
2017-07-19T11:51:07	27,05	10463	sensor2230	FALSE
2017-07-19T11:53:34	26,93	10464	sensor2230	FALSE
2017-07-19T11:56:01	26,98	10465	sensor2230	FALSE
2017-07-19T11:58:27	27,08	10466	sensor2230	FALSE
2017-07-19T12:00:54	26,92	10467	sensor2230	FALSE
2017-07-19T12:03:21	26,82	10468	sensor2230	FALSE
2017-07-19T12:05:47	26,68	10469	sensor2230	FALSE
2017-07-19T12:08:14	26,69	10470	sensor2230	FALSE
2017-07-19T12:10:40	26,76	10471	sensor2230	FALSE
2017-07-19T12:13:07	26,78	10472	sensor2230	FALSE
2017-07-19T12:15:34	26,75	10473	sensor2230	FALSE
2017-07-19T12:18:01	26,75	10474	sensor2230	FALSE
2017-07-19T12:20:28	26,84	10475	sensor2230	FALSE
2017-07-19T12:22:54	26,73	10476	sensor2230	FALSE
2017-07-19T12:25:21	26,68	10477	sensor2230	FALSE
2017-07-19T12:27:48	26,61	10478	sensor2230	FALSE
2017-07-19T12:30:14	26,61	10479	sensor2230	FALSE
2017-07-19T12:32:41	26,71	10480	sensor2230	FALSE
2017-07-19T12:35:07	26,72	10481	sensor2230	FALSE
2017-07-19T12:37:34	26,7	10482	sensor2230	FALSE
2017-07-19T12:40:00	26,59	10483	sensor2230	FALSE
2017-07-19T12:42:27	26,42	10484	sensor2230	FALSE
2017-07-19T12:44:53	26,31	10485	sensor2230	FALSE
2017-07-19T12:47:20	26,19	10486	sensor2230	FALSE
2017-07-19T12:49:47	26,11	10487	sensor2230	FALSE
2017-07-19T12:52:13	26,2	10488	sensor2230	FALSE
2017-07-19T12:54:40	26,29	10489	sensor2230	FALSE
2017-07-19T12:57:06	26,39	10490	sensor2230	FALSE
2017-07-19T12:59:36	26,49	10491	sensor2230	FALSE
2017-07-19T13:02:02	26,74	10492	sensor2230	FALSE
2017-07-19T13:04:29	26,73	10493	sensor2230	FALSE
2017-07-19T13:06:56	26,87	10494	sensor2230	FALSE
2017-07-19T13:09:22	26,93	10495	sensor2230	FALSE
2017-07-19T13:11:49	26,9	10496	sensor2230	FALSE
2017-07-19T13:14:15	26,88	10497	sensor2230	FALSE
2017-07-19T13:16:42	26,91	10498	sensor2230	FALSE
2017-07-19T13:19:11	26,88	10499	sensor2230	FALSE
2017-07-19T13:21:37	26,94	10500	sensor2230	FALSE
2017-07-19T13:24:04	26,96	10501	sensor2230	FALSE
2017-07-19T13:26:33	26,97	10502	sensor2230	FALSE
2017-07-19T13:29:00	27,02	10503	sensor2230	FALSE
2017-07-19T13:31:26	27,09	10504	sensor2230	FALSE
2017-07-19T13:33:53	27,05	10505	sensor2230	FALSE
2017-07-19T13:36:19	27,03	10506	sensor2230	FALSE
2017-07-19T13:38:46	27,04	10507	sensor2230	FALSE
2017-07-19T13:41:12	27,01	10508	sensor2230	FALSE
2017-07-19T13:43:39	27,02	10509	sensor2230	FALSE
2017-07-19T13:46:05	27,12	10510	sensor2230	FALSE
2017-07-19T13:48:32	27,05	10511	sensor2230	FALSE
2017-07-19T13:50:59	26,98	10512	sensor2230	FALSE
2017-07-19T13:53:25	26,95	10513	sensor2230	FALSE
2017-07-19T13:55:52	26,93	10514	sensor2230	FALSE
2017-07-19T13:58:18	26,86	10515	sensor2230	FALSE
2017-07-19T14:00:45	26,94	10516	sensor2230	FALSE
2017-07-19T14:03:11	27	10517	sensor2230	FALSE
2017-07-19T14:05:38	27,02	10518	sensor2230	FALSE
2017-07-19T14:08:06	27,05	10519	sensor2230	FALSE
2017-07-19T14:10:32	27,04	10520	sensor2230	FALSE
2017-07-19T14:12:59	27,01	10521	sensor2230	FALSE
2017-07-19T14:15:25	26,97	10522	sensor2230	FALSE
2017-07-19T14:17:52	27,03	10523	sensor2230	FALSE
2017-07-19T14:20:19	26,99	10524	sensor2230	FALSE
2017-07-19T14:22:45	26,93	10525	sensor2230	FALSE
2017-07-19T14:25:12	26,93	10526	sensor2230	FALSE
2017-07-19T14:27:44	26,93	10527	sensor2230	FALSE
2017-07-19T14:30:10	26,88	10528	sensor2230	FALSE
