# Supplementary material for: Towards Outlier Sensor Detection in Ambient Intelligent Platforms—A Low-Complexity Statistical Approach
Source: Sensors (Basel). 2020 Jul 29;20(15):4217. doi: 10.3390/s20154217 (PMC7436267; doi:10.3390/s20154217)
Supplement: Supplementary file 1 [file sensors-20-04217-s001.zip › GT1/sensor2323-p10691.csv]

timestamp	temperature	RelativePosition	Sensor	outlier
2017-07-19T22:46:16	19,04	10516	sensor2323	FALSE
2017-07-19T22:48:43	19,05	10517	sensor2323	FALSE
2017-07-19T22:51:09	19,01	10518	sensor2323	FALSE
2017-07-19T22:53:36	19,03	10519	sensor2323	FALSE
2017-07-19T22:56:02	19,08	10520	sensor2323	FALSE
2017-07-19T22:58:29	19,06	10521	sensor2323	FALSE
2017-07-19T23:00:55	19,04	10522	sensor2323	FALSE
2017-07-19T23:03:22	18,97	10523	sensor2323	FALSE
2017-07-19T23:05:48	18,89	10524	sensor2323	FALSE
2017-07-19T23:08:15	18,8	10525	sensor2323	FALSE
2017-07-19T23:10:41	18,78	10526	sensor2323	FALSE
2017-07-19T23:13:08	18,81	10527	sensor2323	FALSE
2017-07-19T23:15:34	18,67	10528	sensor2323	FALSE
2017-07-19T23:18:01	18,55	10529	sensor2323	FALSE
2017-07-19T23:20:27	18,36	10530	sensor2323	FALSE
2017-07-19T23:22:54	18,32	10531	sensor2323	FALSE
2017-07-19T23:25:20	18,36	10532	sensor2323	FALSE
2017-07-19T23:27:47	18,35	10533	sensor2323	FALSE
2017-07-19T23:30:13	18,23	10534	sensor2323	FALSE
2017-07-19T23:32:40	18,31	10535	sensor2323	FALSE
2017-07-19T23:35:06	18,4	10536	sensor2323	FALSE
2017-07-19T23:37:33	18,43	10537	sensor2323	FALSE
2017-07-19T23:39:59	18,36	10538	sensor2323	FALSE
2017-07-19T23:42:26	18,46	10539	sensor2323	FALSE
2017-07-19T23:44:52	18,5	10540	sensor2323	FALSE
2017-07-19T23:47:19	18,52	10541	sensor2323	FALSE
2017-07-19T23:49:45	18,47	10542	sensor2323	FALSE
2017-07-19T23:52:11	18,54	10543	sensor2323	FALSE
2017-07-19T23:54:38	18,56	10544	sensor2323	FALSE
2017-07-19T23:57:04	18,46	10545	sensor2323	FALSE
2017-07-19T23:59:31	18,43	10546	sensor2323	FALSE
2017-07-20T00:01:57	18,56	10547	sensor2323	FALSE
2017-07-20T00:04:24	18,51	10548	sensor2323	FALSE
2017-07-20T00:06:50	18,57	10549	sensor2323	FALSE
2017-07-20T00:09:17	18,38	10550	sensor2323	FALSE
2017-07-20T00:11:43	18,47	10551	sensor2323	FALSE
2017-07-20T00:14:10	18,48	10552	sensor2323	FALSE
2017-07-20T00:16:36	18,28	10553	sensor2323	FALSE
2017-07-20T00:19:03	18,4	10554	sensor2323	FALSE
2017-07-20T00:21:29	18,39	10555	sensor2323	FALSE
2017-07-20T00:23:56	18,22	10556	sensor2323	FALSE
2017-07-20T00:26:22	17,99	10557	sensor2323	FALSE
2017-07-20T00:28:49	18,04	10558	sensor2323	FALSE
2017-07-20T00:31:15	18,16	10559	sensor2323	FALSE
2017-07-20T00:33:42	18,2	10560	sensor2323	FALSE
2017-07-20T00:36:08	18,13	10561	sensor2323	FALSE
2017-07-20T00:38:35	18,17	10562	sensor2323	FALSE
2017-07-20T00:41:01	18,11	10563	sensor2323	FALSE
2017-07-20T00:43:28	18,17	10564	sensor2323	FALSE
2017-07-20T00:45:54	18,2	10565	sensor2323	FALSE
2017-07-20T00:48:21	18,06	10566	sensor2323	FALSE
2017-07-20T00:50:47	18,14	10567	sensor2323	FALSE
2017-07-20T00:53:14	18,16	10568	sensor2323	FALSE
2017-07-20T00:55:52	18,16	10569	sensor2323	FALSE
2017-07-20T00:58:18	18,16	10570	sensor2323	FALSE
2017-07-20T01:00:45	18,18	10571	sensor2323	FALSE
2017-07-20T01:03:11	18,17	10572	sensor2323	FALSE
2017-07-20T01:05:38	18,06	10573	sensor2323	FALSE
2017-07-20T01:08:04	18,06	10574	sensor2323	FALSE
2017-07-20T01:10:31	18,14	10575	sensor2323	FALSE
2017-07-20T01:12:57	18,09	10576	sensor2323	FALSE
2017-07-20T01:18:03	18,03	10577	sensor2323	FALSE
2017-07-20T01:20:29	17,95	10578	sensor2323	FALSE
2017-07-20T01:22:56	18	10579	sensor2323	FALSE
2017-07-20T01:25:22	17,85	10580	sensor2323	FALSE
2017-07-20T01:27:49	17,91	10581	sensor2323	FALSE
2017-07-20T01:30:15	17,94	10582	sensor2323	FALSE
2017-07-20T01:32:42	17,85	10583	sensor2323	FALSE
2017-07-20T01:35:08	17,3	10584	sensor2323	FALSE
2017-07-20T01:37:35	17,19	10585	sensor2323	FALSE
2017-07-20T01:40:01	17,08	10586	sensor2323	FALSE
2017-07-20T01:42:28	16,54	10587	sensor2323	FALSE
2017-07-20T01:44:54	16,52	10588	sensor2323	FALSE
2017-07-20T01:47:21	16,45	10589	sensor2323	FALSE
2017-07-20T01:49:47	16,51	10590	sensor2323	FALSE
2017-07-20T01:52:14	16,45	10591	sensor2323	FALSE
2017-07-20T01:54:40	16,4	10592	sensor2323	FALSE
2017-07-20T01:57:07	16,34	10593	sensor2323	FALSE
2017-07-20T01:59:34	16,22	10594	sensor2323	FALSE
2017-07-20T02:02:00	16,15	10595	sensor2323	FALSE
2017-07-20T02:04:27	16,2	10596	sensor2323	FALSE
2017-07-20T02:06:53	16,22	10597	sensor2323	FALSE
2017-07-20T02:09:20	16,14	10598	sensor2323	FALSE
2017-07-20T02:11:46	16,15	10599	sensor2323	FALSE
2017-07-20T02:14:13	16,01	10600	sensor2323	FALSE
2017-07-20T02:16:39	16,04	10601	sensor2323	FALSE
2017-07-20T02:19:06	15,78	10602	sensor2323	FALSE
2017-07-20T02:21:32	15,9	10603	sensor2323	FALSE
2017-07-20T02:23:59	15,89	10604	sensor2323	FALSE
2017-07-20T02:26:25	16,01	10605	sensor2323	FALSE
2017-07-20T02:28:52	16,03	10606	sensor2323	FALSE
2017-07-20T02:31:18	15,94	10607	sensor2323	FALSE
2017-07-20T02:34:00	15,89	10608	sensor2323	FALSE
2017-07-20T02:36:26	15,96	10609	sensor2323	FALSE
2017-07-20T02:38:53	15,94	10610	sensor2323	FALSE
2017-07-20T02:41:19	15,92	10611	sensor2323	FALSE
2017-07-20T02:43:46	15,92	10612	sensor2323	FALSE
2017-07-20T02:46:12	15,92	10613	sensor2323	FALSE
2017-07-20T02:48:39	15,93	10614	sensor2323	FALSE
2017-07-20T02:51:05	15,94	10615	sensor2323	FALSE
2017-07-20T02:53:32	15,93	10616	sensor2323	FALSE
2017-07-20T02:55:58	16,08	10617	sensor2323	FALSE
2017-07-20T02:58:25	16,22	10618	sensor2323	FALSE
2017-07-20T03:00:51	16,15	10619	sensor2323	FALSE
2017-07-20T03:03:18	16,13	10620	sensor2323	FALSE
2017-07-20T03:05:44	16,19	10621	sensor2323	FALSE
2017-07-20T03:08:11	16,18	10622	sensor2323	FALSE
2017-07-20T03:10:37	16,17	10623	sensor2323	FALSE
2017-07-20T03:13:04	16,2	10624	sensor2323	FALSE
2017-07-20T03:15:30	16,4	10625	sensor2323	FALSE
2017-07-20T03:17:57	16,41	10626	sensor2323	FALSE
2017-07-20T03:20:23	16,45	10627	sensor2323	FALSE
2017-07-20T03:22:50	16,52	10628	sensor2323	FALSE
2017-07-20T03:25:16	16,72	10629	sensor2323	FALSE
2017-07-20T03:27:43	16,97	10630	sensor2323	FALSE
2017-07-20T03:30:09	17,16	10631	sensor2323	FALSE
2017-07-20T03:32:36	17,36	10632	sensor2323	FALSE
2017-07-20T03:40:27	18,06	10633	sensor2323	FALSE
2017-07-20T03:42:54	17,89	10634	sensor2323	FALSE
2017-07-20T03:45:25	17,76	10635	sensor2323	FALSE
2017-07-20T03:47:52	18	10636	sensor2323	FALSE
2017-07-20T03:50:18	17,79	10637	sensor2323	FALSE
2017-07-20T03:52:45	18,19	10638	sensor2323	FALSE
2017-07-20T03:55:13	18,52	10639	sensor2323	FALSE
2017-07-20T03:57:40	18,73	10640	sensor2323	FALSE
2017-07-20T04:00:06	18,94	10641	sensor2323	FALSE
2017-07-20T04:02:33	19,03	10642	sensor2323	FALSE
2017-07-20T04:04:59	19,07	10643	sensor2323	FALSE
2017-07-20T04:07:26	19,3	10644	sensor2323	FALSE
2017-07-20T04:09:52	19,53	10645	sensor2323	FALSE
2017-07-20T04:12:19	19,15	10646	sensor2323	FALSE
2017-07-20T04:17:25	18,64	10647	sensor2323	FALSE
2017-07-20T04:19:51	18,88	10648	sensor2323	FALSE
2017-07-20T04:22:18	18,96	10649	sensor2323	FALSE
2017-07-20T04:24:44	18,95	10650	sensor2323	FALSE
2017-07-20T04:27:11	18,88	10651	sensor2323	FALSE
2017-07-20T04:29:37	18,86	10652	sensor2323	FALSE
2017-07-20T04:32:04	18,53	10653	sensor2323	FALSE
2017-07-20T04:34:30	18,62	10654	sensor2323	FALSE
2017-07-20T04:36:57	18,68	10655	sensor2323	FALSE
2017-07-20T04:39:23	18,96	10656	sensor2323	FALSE
2017-07-20T04:41:50	18,75	10657	sensor2323	FALSE
2017-07-20T04:44:16	18,94	10658	sensor2323	FALSE
2017-07-20T04:46:43	18,81	10659	sensor2323	FALSE
2017-07-20T04:49:09	19,1	10660	sensor2323	FALSE
2017-07-20T04:51:36	19,39	10661	sensor2323	FALSE
2017-07-20T04:54:02	19,26	10662	sensor2323	FALSE
2017-07-20T04:56:29	19,48	10663	sensor2323	FALSE
2017-07-20T04:58:55	19,92	10664	sensor2323	FALSE
2017-07-20T05:01:22	19,68	10665	sensor2323	FALSE
2017-07-20T05:03:48	20,07	10666	sensor2323	FALSE
2017-07-20T05:06:15	20,35	10667	sensor2323	FALSE
2017-07-20T05:08:41	20,33	10668	sensor2323	FALSE
2017-07-20T05:11:08	20,59	10669	sensor2323	FALSE
2017-07-20T05:13:34	20,75	10670	sensor2323	FALSE
2017-07-20T05:40:50	20,95	10671	sensor2323	FALSE
2017-07-20T05:43:17	21,07	10672	sensor2323	FALSE
2017-07-20T05:45:43	21,38	10673	sensor2323	FALSE
2017-07-20T05:48:10	21,39	10674	sensor2323	FALSE
2017-07-20T05:50:36	21,39	10675	sensor2323	FALSE
2017-07-20T05:53:03	21,57	10676	sensor2323	FALSE
2017-07-20T05:55:29	21,72	10677	sensor2323	FALSE
2017-07-20T05:57:56	21,27	10678	sensor2323	FALSE
2017-07-20T06:00:22	21,55	10679	sensor2323	FALSE
2017-07-20T06:02:49	21,52	10680	sensor2323	FALSE
2017-07-20T06:41:06	22,66	10681	sensor2323	FALSE
2017-07-20T06:43:33	22,4	10682	sensor2323	FALSE
2017-07-20T06:45:59	22,37	10683	sensor2323	FALSE
2017-07-20T06:48:26	22,49	10684	sensor2323	FALSE
2017-07-20T06:50:52	22,47	10685	sensor2323	FALSE
2017-07-20T06:53:19	22,82	10686	sensor2323	FALSE
2017-07-20T06:55:45	22,57	10687	sensor2323	FALSE
2017-07-20T06:58:12	22,87	10688	sensor2323	FALSE
2017-07-20T07:00:38	22,98	10689	sensor2323	FALSE
2017-07-20T07:03:05	22,95	10690	sensor2323	FALSE
2017-07-20T07:41:21	25,63	10691	sensor2323	TRUE
2017-07-20T07:43:48	25,91	10692	sensor2323	FALSE
2017-07-20T07:46:14	26,23	10693	sensor2323	FALSE
2017-07-20T07:48:41	26,21	10694	sensor2323	FALSE
2017-07-20T07:51:07	26,8	10695	sensor2323	FALSE
2017-07-20T07:53:34	26,71	10696	sensor2323	FALSE
2017-07-20T07:56:00	26,54	10697	sensor2323	FALSE
2017-07-20T07:58:27	26,82	10698	sensor2323	FALSE
2017-07-20T08:00:53	26,47	10699	sensor2323	FALSE
2017-07-20T08:03:20	26,03	10700	sensor2323	FALSE
2017-07-20T08:05:46	26,13	10701	sensor2323	FALSE
2017-07-20T08:08:13	26,66	10702	sensor2323	FALSE
2017-07-20T08:10:39	26,4	10703	sensor2323	FALSE
2017-07-20T08:13:06	26,54	10704	sensor2323	FALSE
2017-07-20T08:40:21	27,91	10705	sensor2323	FALSE
2017-07-20T08:42:48	28,49	10706	sensor2323	FALSE
2017-07-20T08:45:14	27,92	10707	sensor2323	FALSE
2017-07-20T08:47:41	28,36	10708	sensor2323	FALSE
2017-07-20T08:50:07	27,78	10709	sensor2323	FALSE
2017-07-20T08:52:34	28,69	10710	sensor2323	FALSE
2017-07-20T08:55:00	28,34	10711	sensor2323	FALSE
2017-07-20T08:57:27	28,48	10712	sensor2323	FALSE
2017-07-20T08:59:53	28,53	10713	sensor2323	FALSE
2017-07-20T09:02:20	28,6	10714	sensor2323	FALSE
2017-07-20T09:40:37	28,18	10715	sensor2323	FALSE
2017-07-20T09:43:04	28,62	10716	sensor2323	FALSE
2017-07-20T09:45:30	28,53	10717	sensor2323	FALSE
2017-07-20T09:47:57	28,26	10718	sensor2323	FALSE
2017-07-20T09:50:23	28,03	10719	sensor2323	FALSE
2017-07-20T09:52:50	27,67	10720	sensor2323	FALSE
2017-07-20T10:11:52	29,7	10721	sensor2323	FALSE
2017-07-20T10:14:19	29,5	10722	sensor2323	FALSE
2017-07-20T10:16:45	29,12	10723	sensor2323	FALSE
2017-07-20T10:19:12	29,27	10724	sensor2323	FALSE
2017-07-20T10:21:38	29,23	10725	sensor2323	FALSE
2017-07-20T10:24:05	29,06	10726	sensor2323	FALSE
2017-07-20T10:43:07	30,59	10727	sensor2323	FALSE
2017-07-20T10:45:34	30,79	10728	sensor2323	FALSE
2017-07-20T10:48:00	31,05	10729	sensor2323	FALSE
2017-07-20T10:50:27	30,22	10730	sensor2323	FALSE
2017-07-20T10:52:53	29,88	10731	sensor2323	FALSE
2017-07-20T10:55:20	30,43	10732	sensor2323	FALSE
2017-07-20T10:57:46	30,83	10733	sensor2323	FALSE
2017-07-20T11:00:13	31,04	10734	sensor2323	FALSE
2017-07-20T11:02:39	30,81	10735	sensor2323	FALSE
2017-07-20T11:05:06	30,75	10736	sensor2323	FALSE
2017-07-20T11:07:32	30,66	10737	sensor2323	FALSE
2017-07-20T11:10:00	30,92	10738	sensor2323	FALSE
2017-07-20T11:12:26	31,25	10739	sensor2323	FALSE
2017-07-20T11:14:53	30,95	10740	sensor2323	FALSE
2017-07-20T11:17:19	30,3	10741	sensor2323	FALSE
2017-07-20T11:19:46	30,48	10742	sensor2323	FALSE
2017-07-20T11:22:12	30,39	10743	sensor2323	FALSE
2017-07-20T11:24:39	30,73	10744	sensor2323	FALSE
2017-07-20T11:27:05	30,43	10745	sensor2323	FALSE
2017-07-20T11:29:32	31,09	10746	sensor2323	FALSE
2017-07-20T11:31:58	31,73	10747	sensor2323	FALSE
2017-07-20T11:34:25	31,56	10748	sensor2323	FALSE
2017-07-20T11:36:51	31,82	10749	sensor2323	FALSE
2017-07-20T11:39:18	32,21	10750	sensor2323	FALSE
2017-07-20T11:41:44	31,89	10751	sensor2323	FALSE
2017-07-20T11:44:11	31,98	10752	sensor2323	FALSE
2017-07-20T11:46:37	31,44	10753	sensor2323	FALSE
2017-07-20T11:49:04	31,93	10754	sensor2323	FALSE
2017-07-20T11:51:30	31,13	10755	sensor2323	FALSE
2017-07-20T11:53:57	30,93	10756	sensor2323	FALSE
2017-07-20T11:56:23	31,11	10757	sensor2323	FALSE
2017-07-20T11:58:50	31,78	10758	sensor2323	FALSE
2017-07-20T12:01:16	32,02	10759	sensor2323	FALSE
2017-07-20T12:03:43	32,43	10760	sensor2323	FALSE
2017-07-20T12:06:09	33,02	10761	sensor2323	FALSE
2017-07-20T12:08:36	32,85	10762	sensor2323	FALSE
2017-07-20T12:11:02	32,48	10763	sensor2323	FALSE
2017-07-20T12:13:29	32,16	10764	sensor2323	FALSE
2017-07-20T12:15:55	32,65	10765	sensor2323	FALSE
