# Supplementary material for: Towards Outlier Sensor Detection in Ambient Intelligent Platforms—A Low-Complexity Statistical Approach
Source: Sensors (Basel). 2020 Jul 29;20(15):4217. doi: 10.3390/s20154217 (PMC7436267; doi:10.3390/s20154217)
Supplement: Supplementary file 1 [file sensors-20-04217-s001.zip › GT1/sensor3092-p5115.csv]

timestamp	temperature	RelativePosition	Sensor	outlier
2017-07-09T10:04:49	33,19	4940	sensor3092	FALSE
2017-07-09T10:07:16	33,19	4941	sensor3092	FALSE
2017-07-09T10:09:42	33,41	4942	sensor3092	FALSE
2017-07-09T10:12:09	33,7	4943	sensor3092	FALSE
2017-07-09T10:14:35	33,78	4944	sensor3092	FALSE
2017-07-09T10:17:02	33,44	4945	sensor3092	FALSE
2017-07-09T10:19:28	33,48	4946	sensor3092	FALSE
2017-07-09T10:21:55	32,41	4947	sensor3092	FALSE
2017-07-09T10:24:21	32,95	4948	sensor3092	FALSE
2017-07-09T10:26:48	33,5	4949	sensor3092	FALSE
2017-07-09T10:29:14	33,44	4950	sensor3092	FALSE
2017-07-09T10:31:41	33,55	4951	sensor3092	FALSE
2017-07-09T10:34:07	33,86	4952	sensor3092	FALSE
2017-07-09T10:36:34	34	4953	sensor3092	FALSE
2017-07-09T10:39:00	34,27	4954	sensor3092	FALSE
2017-07-09T10:41:27	33,91	4955	sensor3092	FALSE
2017-07-09T10:43:53	33,78	4956	sensor3092	FALSE
2017-07-09T10:46:20	33,75	4957	sensor3092	FALSE
2017-07-09T10:48:46	34,06	4958	sensor3092	FALSE
2017-07-09T10:51:13	34,7	4959	sensor3092	FALSE
2017-07-09T10:53:39	34,05	4960	sensor3092	FALSE
2017-07-09T10:56:06	34,26	4961	sensor3092	FALSE
2017-07-09T10:58:32	34,34	4962	sensor3092	FALSE
2017-07-09T11:00:59	34,75	4963	sensor3092	FALSE
2017-07-09T11:03:25	34,83	4964	sensor3092	FALSE
2017-07-09T11:05:52	34,77	4965	sensor3092	FALSE
2017-07-09T11:08:18	34,7	4966	sensor3092	FALSE
2017-07-09T11:10:45	33,31	4967	sensor3092	FALSE
2017-07-09T11:13:11	33,16	4968	sensor3092	FALSE
2017-07-09T11:15:38	33,72	4969	sensor3092	FALSE
2017-07-09T11:18:04	34	4970	sensor3092	FALSE
2017-07-09T11:20:31	33,83	4971	sensor3092	FALSE
2017-07-09T11:22:57	34,41	4972	sensor3092	FALSE
2017-07-09T11:25:24	34,78	4973	sensor3092	FALSE
2017-07-09T11:27:50	35,22	4974	sensor3092	FALSE
2017-07-09T11:30:17	35,38	4975	sensor3092	FALSE
2017-07-09T11:32:43	35,67	4976	sensor3092	FALSE
2017-07-09T11:35:10	35,46	4977	sensor3092	FALSE
2017-07-09T11:37:36	34,8	4978	sensor3092	FALSE
2017-07-09T11:40:03	34,85	4979	sensor3092	FALSE
2017-07-09T11:42:30	35,09	4980	sensor3092	FALSE
2017-07-09T11:44:56	35,57	4981	sensor3092	FALSE
2017-07-09T11:47:23	35,92	4982	sensor3092	FALSE
2017-07-09T11:49:49	36,09	4983	sensor3092	FALSE
2017-07-09T11:52:16	34,89	4984	sensor3092	FALSE
2017-07-09T11:54:42	35,57	4985	sensor3092	FALSE
2017-07-09T11:57:09	35,2	4986	sensor3092	FALSE
2017-07-09T11:59:35	35,73	4987	sensor3092	FALSE
2017-07-09T12:02:02	35,84	4988	sensor3092	FALSE
2017-07-09T12:04:28	35,99	4989	sensor3092	FALSE
2017-07-09T12:06:55	36,11	4990	sensor3092	FALSE
2017-07-09T12:09:21	36,38	4991	sensor3092	FALSE
2017-07-09T12:11:48	35,51	4992	sensor3092	FALSE
2017-07-09T12:14:14	35,31	4993	sensor3092	FALSE
2017-07-09T12:16:41	35,98	4994	sensor3092	FALSE
2017-07-09T12:19:07	36,03	4995	sensor3092	FALSE
2017-07-09T12:21:34	36,56	4996	sensor3092	FALSE
2017-07-09T12:24:00	36,85	4997	sensor3092	FALSE
2017-07-09T12:26:27	36,36	4998	sensor3092	FALSE
2017-07-09T12:28:53	36,3	4999	sensor3092	FALSE
2017-07-09T12:31:20	36,58	5000	sensor3092	FALSE
2017-07-09T12:33:46	36,73	5001	sensor3092	FALSE
2017-07-09T12:36:13	36,56	5002	sensor3092	FALSE
2017-07-09T12:38:39	36,36	5003	sensor3092	FALSE
2017-07-09T12:41:06	36,38	5004	sensor3092	FALSE
2017-07-09T12:43:33	36,46	5005	sensor3092	FALSE
2017-07-09T12:46:00	36,9	5006	sensor3092	FALSE
2017-07-09T12:48:26	36,96	5007	sensor3092	FALSE
2017-07-09T12:50:53	36,29	5008	sensor3092	FALSE
2017-07-09T12:53:19	35,24	5009	sensor3092	FALSE
2017-07-09T12:55:46	35,7	5010	sensor3092	FALSE
2017-07-09T12:58:12	36,63	5011	sensor3092	FALSE
2017-07-09T13:00:39	37,35	5012	sensor3092	FALSE
2017-07-09T13:03:05	37,51	5013	sensor3092	FALSE
2017-07-09T13:05:32	37,62	5014	sensor3092	FALSE
2017-07-09T13:07:58	38,09	5015	sensor3092	FALSE
2017-07-09T13:10:25	37,61	5016	sensor3092	FALSE
2017-07-09T13:12:51	37,3	5017	sensor3092	FALSE
2017-07-09T13:15:18	37,08	5018	sensor3092	FALSE
2017-07-09T13:17:44	36,06	5019	sensor3092	FALSE
2017-07-09T13:20:11	35,57	5020	sensor3092	FALSE
2017-07-09T13:22:37	35,14	5021	sensor3092	FALSE
2017-07-09T13:25:05	35,1	5022	sensor3092	FALSE
2017-07-09T13:27:31	34,42	5023	sensor3092	FALSE
2017-07-09T13:29:58	34,1	5024	sensor3092	FALSE
2017-07-09T13:32:24	33,5	5025	sensor3092	FALSE
2017-07-09T13:34:50	33,48	5026	sensor3092	FALSE
2017-07-09T13:37:17	33,08	5027	sensor3092	FALSE
2017-07-09T13:39:43	33,05	5028	sensor3092	FALSE
2017-07-09T13:42:10	33,05	5029	sensor3092	FALSE
2017-07-09T13:44:36	32,93	5030	sensor3092	FALSE
2017-07-09T13:47:03	32,96	5031	sensor3092	FALSE
2017-07-09T13:49:29	32,66	5032	sensor3092	FALSE
2017-07-09T13:51:56	32,55	5033	sensor3092	FALSE
2017-07-09T13:54:23	32	5034	sensor3092	FALSE
2017-07-09T13:56:49	32,13	5035	sensor3092	FALSE
2017-07-09T13:59:16	31,87	5036	sensor3092	FALSE
2017-07-09T14:01:42	30,51	5037	sensor3092	FALSE
2017-07-09T14:04:09	30,02	5038	sensor3092	FALSE
2017-07-09T14:06:35	30,14	5039	sensor3092	FALSE
2017-07-09T14:09:02	30,05	5040	sensor3092	FALSE
2017-07-09T14:11:28	30,49	5041	sensor3092	FALSE
2017-07-09T14:13:55	30,26	5042	sensor3092	FALSE
2017-07-09T14:16:21	30,54	5043	sensor3092	FALSE
2017-07-09T14:18:48	30,95	5044	sensor3092	FALSE
2017-07-09T14:21:14	31,13	5045	sensor3092	FALSE
2017-07-09T14:23:41	31,1	5046	sensor3092	FALSE
2017-07-09T14:26:07	29,92	5047	sensor3092	FALSE
2017-07-09T14:28:34	29,78	5048	sensor3092	FALSE
2017-07-09T14:31:00	29,81	5049	sensor3092	FALSE
2017-07-09T14:33:27	29,87	5050	sensor3092	FALSE
2017-07-09T14:35:53	29,18	5051	sensor3092	FALSE
2017-07-09T14:38:20	28,97	5052	sensor3092	FALSE
2017-07-09T14:40:46	28,84	5053	sensor3092	FALSE
2017-07-09T14:43:13	28,76	5054	sensor3092	FALSE
2017-07-09T14:45:39	28,57	5055	sensor3092	FALSE
2017-07-09T14:48:06	28,38	5056	sensor3092	FALSE
2017-07-09T14:50:32	28,17	5057	sensor3092	FALSE
2017-07-09T14:52:59	27,97	5058	sensor3092	FALSE
2017-07-09T14:55:25	28,2	5059	sensor3092	FALSE
2017-07-09T14:57:52	28,24	5060	sensor3092	FALSE
2017-07-09T15:00:18	28,21	5061	sensor3092	FALSE
2017-07-09T15:02:45	28,21	5062	sensor3092	FALSE
2017-07-09T15:05:11	28,35	5063	sensor3092	FALSE
2017-07-09T15:07:38	28,07	5064	sensor3092	FALSE
2017-07-09T15:10:04	28,07	5065	sensor3092	FALSE
2017-07-09T15:12:31	28,37	5066	sensor3092	FALSE
2017-07-09T15:14:57	28,46	5067	sensor3092	FALSE
2017-07-09T15:17:24	28,27	5068	sensor3092	FALSE
2017-07-09T15:19:50	28,36	5069	sensor3092	FALSE
2017-07-09T15:22:17	28,58	5070	sensor3092	FALSE
2017-07-09T15:24:43	28,73	5071	sensor3092	FALSE
2017-07-09T15:27:10	28,79	5072	sensor3092	FALSE
2017-07-09T15:29:36	28,81	5073	sensor3092	FALSE
2017-07-09T15:32:03	29,37	5074	sensor3092	FALSE
2017-07-09T15:34:29	30,01	5075	sensor3092	FALSE
2017-07-09T15:36:56	30,21	5076	sensor3092	FALSE
2017-07-09T15:39:22	30,63	5077	sensor3092	FALSE
2017-07-09T15:41:49	31,41	5078	sensor3092	FALSE
2017-07-09T15:44:15	31,11	5079	sensor3092	FALSE
2017-07-09T15:46:42	30,83	5080	sensor3092	FALSE
2017-07-09T15:49:08	30,52	5081	sensor3092	FALSE
2017-07-09T15:51:35	30,67	5082	sensor3092	FALSE
2017-07-09T15:54:01	31,02	5083	sensor3092	FALSE
2017-07-09T15:56:28	32,19	5084	sensor3092	FALSE
2017-07-09T15:58:54	32,2	5085	sensor3092	FALSE
2017-07-09T16:01:21	32,18	5086	sensor3092	FALSE
2017-07-09T16:03:47	32,03	5087	sensor3092	FALSE
2017-07-09T16:06:14	33,08	5088	sensor3092	FALSE
2017-07-09T16:08:40	34,67	5089	sensor3092	FALSE
2017-07-09T16:11:07	36,65	5090	sensor3092	FALSE
2017-07-09T16:13:33	38	5091	sensor3092	FALSE
2017-07-09T16:16:00	37,75	5092	sensor3092	FALSE
2017-07-09T16:18:26	36,32	5093	sensor3092	FALSE
2017-07-09T16:20:53	36,63	5094	sensor3092	FALSE
2017-07-09T16:23:19	36,72	5095	sensor3092	FALSE
2017-07-09T16:25:46	37,9	5096	sensor3092	FALSE
2017-07-09T16:28:12	38,75	5097	sensor3092	FALSE
2017-07-09T16:30:39	39,57	5098	sensor3092	FALSE
2017-07-09T16:35:34	40,37	5099	sensor3092	FALSE
2017-07-09T16:38:01	40,42	5100	sensor3092	FALSE
2017-07-09T16:40:27	40,5	5101	sensor3092	FALSE
2017-07-09T16:42:54	40,78	5102	sensor3092	FALSE
2017-07-09T16:45:20	40,78	5103	sensor3092	FALSE
2017-07-09T16:47:47	40,78	5104	sensor3092	FALSE
2017-07-09T16:50:13	40,31	5105	sensor3092	FALSE
2017-07-09T16:52:40	40,15	5106	sensor3092	FALSE
2017-07-09T16:55:06	40,11	5107	sensor3092	FALSE
2017-07-09T16:57:33	39,73	5108	sensor3092	FALSE
2017-07-09T16:59:59	39,67	5109	sensor3092	FALSE
2017-07-09T17:02:26	39,4	5110	sensor3092	FALSE
2017-07-09T17:04:53	38,71	5111	sensor3092	FALSE
2017-07-09T17:07:19	38,15	5112	sensor3092	FALSE
2017-07-09T17:09:45	37,87	5113	sensor3092	FALSE
2017-07-09T17:12:12	37,36	5114	sensor3092	FALSE
2017-07-09T17:48:59	29,03	5115	sensor3092	TRUE
2017-07-09T17:53:19	28,86	5116	sensor3092	FALSE
2017-07-09T17:55:46	28,78	5117	sensor3092	FALSE
2017-07-09T17:58:12	28,56	5118	sensor3092	FALSE
2017-07-09T18:00:39	28,08	5119	sensor3092	FALSE
2017-07-09T18:03:05	27,95	5120	sensor3092	FALSE
2017-07-09T18:05:32	27,94	5121	sensor3092	FALSE
2017-07-09T18:07:58	27,96	5122	sensor3092	FALSE
2017-07-09T18:10:25	27,79	5123	sensor3092	FALSE
2017-07-09T18:12:51	27,55	5124	sensor3092	FALSE
2017-07-09T18:15:18	27,67	5125	sensor3092	FALSE
2017-07-09T18:17:44	27,57	5126	sensor3092	FALSE
2017-07-09T18:20:11	27,37	5127	sensor3092	FALSE
2017-07-09T18:22:37	27,22	5128	sensor3092	FALSE
2017-07-09T18:25:04	27,06	5129	sensor3092	FALSE
2017-07-09T18:27:30	26,97	5130	sensor3092	FALSE
2017-07-09T18:29:57	26,81	5131	sensor3092	FALSE
2017-07-09T18:32:23	26,62	5132	sensor3092	FALSE
2017-07-09T18:34:50	26,53	5133	sensor3092	FALSE
2017-07-09T18:37:16	26,49	5134	sensor3092	FALSE
2017-07-09T18:39:43	26,44	5135	sensor3092	FALSE
2017-07-09T18:42:09	26,33	5136	sensor3092	FALSE
2017-07-09T18:44:36	26,28	5137	sensor3092	FALSE
2017-07-09T18:47:02	26,32	5138	sensor3092	FALSE
2017-07-09T18:49:29	26,36	5139	sensor3092	FALSE
2017-07-09T18:51:55	26,28	5140	sensor3092	FALSE
2017-07-09T18:54:22	26,11	5141	sensor3092	FALSE
2017-07-09T18:56:48	26,15	5142	sensor3092	FALSE
2017-07-09T18:59:15	26,3	5143	sensor3092	FALSE
2017-07-09T19:01:41	26,42	5144	sensor3092	FALSE
2017-07-09T19:04:08	26,4	5145	sensor3092	FALSE
2017-07-09T19:06:34	26,28	5146	sensor3092	FALSE
2017-07-09T19:09:01	26,16	5147	sensor3092	FALSE
2017-07-09T19:11:27	26,12	5148	sensor3092	FALSE
2017-07-09T19:13:54	26,12	5149	sensor3092	FALSE
2017-07-09T19:16:20	26,15	5150	sensor3092	FALSE
2017-07-09T19:18:47	26,2	5151	sensor3092	FALSE
2017-07-09T19:21:13	26,31	5152	sensor3092	FALSE
2017-07-09T19:23:40	26,23	5153	sensor3092	FALSE
2017-07-09T19:26:07	26,07	5154	sensor3092	FALSE
2017-07-09T19:28:33	25,98	5155	sensor3092	FALSE
2017-07-09T19:31:00	25,78	5156	sensor3092	FALSE
2017-07-09T19:33:26	25,71	5157	sensor3092	FALSE
2017-07-09T19:35:53	25,67	5158	sensor3092	FALSE
2017-07-09T19:38:20	25,63	5159	sensor3092	FALSE
2017-07-09T19:40:46	25,44	5160	sensor3092	FALSE
2017-07-09T19:43:13	25,35	5161	sensor3092	FALSE
2017-07-09T19:45:39	25,28	5162	sensor3092	FALSE
2017-07-09T19:48:06	25,17	5163	sensor3092	FALSE
2017-07-09T19:50:32	25,13	5164	sensor3092	FALSE
2017-07-09T19:52:59	25,03	5165	sensor3092	FALSE
2017-07-09T19:55:25	25,07	5166	sensor3092	FALSE
2017-07-09T19:57:52	25,12	5167	sensor3092	FALSE
2017-07-09T20:00:18	25,16	5168	sensor3092	FALSE
2017-07-09T20:02:45	25,16	5169	sensor3092	FALSE
2017-07-09T20:05:11	25,31	5170	sensor3092	FALSE
2017-07-09T20:07:38	25,16	5171	sensor3092	FALSE
2017-07-09T20:10:04	25,23	5172	sensor3092	FALSE
2017-07-09T20:12:31	25,51	5173	sensor3092	FALSE
2017-07-09T20:14:58	25,33	5174	sensor3092	FALSE
2017-07-09T20:17:24	25,14	5175	sensor3092	FALSE
2017-07-09T20:19:51	25,13	5176	sensor3092	FALSE
2017-07-09T20:22:18	25,14	5177	sensor3092	FALSE
2017-07-09T20:24:44	25,11	5178	sensor3092	FALSE
2017-07-09T20:27:11	24,88	5179	sensor3092	FALSE
2017-07-09T20:29:37	25,02	5180	sensor3092	FALSE
2017-07-09T20:32:04	24,97	5181	sensor3092	FALSE
2017-07-09T20:34:30	24,92	5182	sensor3092	FALSE
2017-07-09T20:36:57	24,8	5183	sensor3092	FALSE
2017-07-09T20:39:23	24,76	5184	sensor3092	FALSE
2017-07-09T20:41:50	24,6	5185	sensor3092	FALSE
2017-07-09T20:44:16	24,52	5186	sensor3092	FALSE
2017-07-09T20:46:43	24,43	5187	sensor3092	FALSE
2017-07-09T20:49:09	24,45	5188	sensor3092	FALSE
2017-07-09T20:51:36	24,36	5189	sensor3092	FALSE
