# Supplementary material for: Towards Outlier Sensor Detection in Ambient Intelligent Platforms—A Low-Complexity Statistical Approach
Source: Sensors (Basel). 2020 Jul 29;20(15):4217. doi: 10.3390/s20154217 (PMC7436267; doi:10.3390/s20154217)
Supplement: Supplementary file 1 [file sensors-20-04217-s001.zip › GT1/sensor3096-p6065.csv]

timestamp	temperature	RelativePosition	Sensor	outlier
2017-07-11T05:40:50	26,43	5890	sensor3096	FALSE
2017-07-11T05:43:18	26,16	5891	sensor3096	FALSE
2017-07-11T05:45:46	26,25	5892	sensor3096	FALSE
2017-07-11T05:48:14	26,65	5893	sensor3096	FALSE
2017-07-11T05:50:42	26,95	5894	sensor3096	FALSE
2017-07-11T05:53:10	26,94	5895	sensor3096	FALSE
2017-07-11T05:55:38	27,18	5896	sensor3096	FALSE
2017-07-11T05:58:05	27,23	5897	sensor3096	FALSE
2017-07-11T06:00:33	27,75	5898	sensor3096	FALSE
2017-07-11T06:03:01	27,78	5899	sensor3096	FALSE
2017-07-11T06:05:30	27,39	5900	sensor3096	FALSE
2017-07-11T06:08:02	27,58	5901	sensor3096	FALSE
2017-07-11T06:10:31	27,97	5902	sensor3096	FALSE
2017-07-11T06:13:01	28,59	5903	sensor3096	FALSE
2017-07-11T06:15:29	29,02	5904	sensor3096	FALSE
2017-07-11T06:17:57	29,27	5905	sensor3096	FALSE
2017-07-11T06:20:26	29,03	5906	sensor3096	FALSE
2017-07-11T06:22:57	28,69	5907	sensor3096	FALSE
2017-07-11T06:25:25	28,11	5908	sensor3096	FALSE
2017-07-11T06:27:53	28,13	5909	sensor3096	FALSE
2017-07-11T06:30:21	28,48	5910	sensor3096	FALSE
2017-07-11T06:32:50	29,19	5911	sensor3096	FALSE
2017-07-11T06:35:21	29,08	5912	sensor3096	FALSE
2017-07-11T06:37:51	28,61	5913	sensor3096	FALSE
2017-07-11T06:40:20	28,86	5914	sensor3096	FALSE
2017-07-11T06:42:50	29,01	5915	sensor3096	FALSE
2017-07-11T06:45:20	29,08	5916	sensor3096	FALSE
2017-07-11T06:47:49	29,46	5917	sensor3096	FALSE
2017-07-11T06:50:17	29,39	5918	sensor3096	FALSE
2017-07-11T06:52:45	30,01	5919	sensor3096	FALSE
2017-07-11T06:55:13	30,61	5920	sensor3096	FALSE
2017-07-11T06:57:40	30,62	5921	sensor3096	FALSE
2017-07-11T07:00:08	30,59	5922	sensor3096	FALSE
2017-07-11T07:02:36	30,68	5923	sensor3096	FALSE
2017-07-11T07:05:04	30,85	5924	sensor3096	FALSE
2017-07-11T07:07:32	31,27	5925	sensor3096	FALSE
2017-07-11T07:09:59	31,34	5926	sensor3096	FALSE
2017-07-11T07:12:27	30,68	5927	sensor3096	FALSE
2017-07-11T07:14:55	31,19	5928	sensor3096	FALSE
2017-07-11T07:17:23	30,76	5929	sensor3096	FALSE
2017-07-11T07:19:50	30,93	5930	sensor3096	FALSE
2017-07-11T07:22:18	30,69	5931	sensor3096	FALSE
2017-07-11T07:24:46	31,1	5932	sensor3096	FALSE
2017-07-11T07:27:13	31,46	5933	sensor3096	FALSE
2017-07-11T07:29:41	31,39	5934	sensor3096	FALSE
2017-07-11T07:32:08	31,51	5935	sensor3096	FALSE
2017-07-11T07:34:37	31,46	5936	sensor3096	FALSE
2017-07-11T07:37:06	32,05	5937	sensor3096	FALSE
2017-07-11T07:39:34	32,42	5938	sensor3096	FALSE
2017-07-11T07:42:01	32,25	5939	sensor3096	FALSE
2017-07-11T07:44:31	32,22	5940	sensor3096	FALSE
2017-07-11T07:46:59	32,04	5941	sensor3096	FALSE
2017-07-11T07:49:27	31,65	5942	sensor3096	FALSE
2017-07-11T07:51:55	31,88	5943	sensor3096	FALSE
2017-07-11T07:54:24	32,43	5944	sensor3096	FALSE
2017-07-11T07:56:53	32,54	5945	sensor3096	FALSE
2017-07-11T07:59:21	32,79	5946	sensor3096	FALSE
2017-07-11T08:01:49	33,02	5947	sensor3096	FALSE
2017-07-11T08:04:17	33,22	5948	sensor3096	FALSE
2017-07-11T08:06:45	33,27	5949	sensor3096	FALSE
2017-07-11T08:09:13	33,74	5950	sensor3096	FALSE
2017-07-11T08:11:41	33,45	5951	sensor3096	FALSE
2017-07-11T08:14:09	33,26	5952	sensor3096	FALSE
2017-07-11T08:16:37	33,66	5953	sensor3096	FALSE
2017-07-11T08:19:05	33,06	5954	sensor3096	FALSE
2017-07-11T08:21:33	33,08	5955	sensor3096	FALSE
2017-07-11T08:24:01	33,1	5956	sensor3096	FALSE
2017-07-11T08:26:29	32,06	5957	sensor3096	FALSE
2017-07-11T08:28:57	31,91	5958	sensor3096	FALSE
2017-07-11T08:31:24	32,01	5959	sensor3096	FALSE
2017-07-11T08:33:52	31,96	5960	sensor3096	FALSE
2017-07-11T08:36:20	32,31	5961	sensor3096	FALSE
2017-07-11T08:38:48	32,62	5962	sensor3096	FALSE
2017-07-11T08:41:16	32,12	5963	sensor3096	FALSE
2017-07-11T08:43:44	32,33	5964	sensor3096	FALSE
2017-07-11T08:46:12	32,56	5965	sensor3096	FALSE
2017-07-11T08:48:41	32,62	5966	sensor3096	FALSE
2017-07-11T08:51:09	32,38	5967	sensor3096	FALSE
2017-07-11T08:53:37	31,8	5968	sensor3096	FALSE
2017-07-11T08:56:05	32,53	5969	sensor3096	FALSE
2017-07-11T08:58:33	33,04	5970	sensor3096	FALSE
2017-07-11T09:01:01	32,93	5971	sensor3096	FALSE
2017-07-11T09:03:28	33,2	5972	sensor3096	FALSE
2017-07-11T09:05:57	33,65	5973	sensor3096	FALSE
2017-07-11T09:08:25	33,75	5974	sensor3096	FALSE
2017-07-11T09:10:52	33,42	5975	sensor3096	FALSE
2017-07-11T09:13:20	33,54	5976	sensor3096	FALSE
2017-07-11T09:15:48	34,05	5977	sensor3096	FALSE
2017-07-11T09:18:15	33,96	5978	sensor3096	FALSE
2017-07-11T09:20:43	33,92	5979	sensor3096	FALSE
2017-07-11T09:23:11	34,31	5980	sensor3096	FALSE
2017-07-11T09:25:40	34,5	5981	sensor3096	FALSE
2017-07-11T09:28:11	34,75	5982	sensor3096	FALSE
2017-07-11T09:30:38	34,77	5983	sensor3096	FALSE
2017-07-11T09:33:07	35,14	5984	sensor3096	FALSE
2017-07-11T09:35:35	35,18	5985	sensor3096	FALSE
2017-07-11T09:38:02	35,35	5986	sensor3096	FALSE
2017-07-11T09:40:30	35,41	5987	sensor3096	FALSE
2017-07-11T09:42:58	35,36	5988	sensor3096	FALSE
2017-07-11T09:45:25	34,77	5989	sensor3096	FALSE
2017-07-11T09:47:53	33,5	5990	sensor3096	FALSE
2017-07-11T09:50:21	33,4	5991	sensor3096	FALSE
2017-07-11T09:55:31	33,86	5992	sensor3096	FALSE
2017-07-11T09:57:59	33,69	5993	sensor3096	FALSE
2017-07-11T10:00:27	33,82	5994	sensor3096	FALSE
2017-07-11T10:02:55	34	5995	sensor3096	FALSE
2017-07-11T10:05:22	34,05	5996	sensor3096	FALSE
2017-07-11T10:07:50	33,95	5997	sensor3096	FALSE
2017-07-11T10:10:17	33,98	5998	sensor3096	FALSE
2017-07-11T10:12:46	34,33	5999	sensor3096	FALSE
2017-07-11T10:15:14	34,59	6000	sensor3096	FALSE
2017-07-11T10:17:41	35,14	6001	sensor3096	FALSE
2017-07-11T10:20:09	35,09	6002	sensor3096	FALSE
2017-07-11T10:22:37	35,32	6003	sensor3096	FALSE
2017-07-11T10:25:04	35,59	6004	sensor3096	FALSE
2017-07-11T10:27:33	35,71	6005	sensor3096	FALSE
2017-07-11T10:30:00	35,92	6006	sensor3096	FALSE
2017-07-11T10:32:30	36,15	6007	sensor3096	FALSE
2017-07-11T10:34:58	36,3	6008	sensor3096	FALSE
2017-07-11T10:37:26	35,63	6009	sensor3096	FALSE
2017-07-11T10:39:54	35,5	6010	sensor3096	FALSE
2017-07-11T10:42:21	36,14	6011	sensor3096	FALSE
2017-07-11T10:44:49	36,24	6012	sensor3096	FALSE
2017-07-11T10:47:17	36,41	6013	sensor3096	FALSE
2017-07-11T10:49:44	36,66	6014	sensor3096	FALSE
2017-07-11T10:52:12	36,19	6015	sensor3096	FALSE
2017-07-11T10:54:40	36,31	6016	sensor3096	FALSE
2017-07-11T10:57:08	35,4	6017	sensor3096	FALSE
2017-07-11T10:59:36	35,65	6018	sensor3096	FALSE
2017-07-11T11:02:04	35,55	6019	sensor3096	FALSE
2017-07-11T11:04:31	35,3	6020	sensor3096	FALSE
2017-07-11T11:06:59	35,17	6021	sensor3096	FALSE
2017-07-11T11:09:26	35,25	6022	sensor3096	FALSE
2017-07-11T11:11:55	35,31	6023	sensor3096	FALSE
2017-07-11T11:14:22	35,52	6024	sensor3096	FALSE
2017-07-11T11:16:50	35,83	6025	sensor3096	FALSE
2017-07-11T11:19:18	35,78	6026	sensor3096	FALSE
2017-07-11T11:21:45	35,79	6027	sensor3096	FALSE
2017-07-11T11:24:13	35,66	6028	sensor3096	FALSE
2017-07-11T11:26:41	35,47	6029	sensor3096	FALSE
2017-07-11T11:29:08	35,38	6030	sensor3096	FALSE
2017-07-11T11:31:36	34,98	6031	sensor3096	FALSE
2017-07-11T11:34:04	34,86	6032	sensor3096	FALSE
2017-07-11T11:36:31	35,14	6033	sensor3096	FALSE
2017-07-11T11:39:00	35,42	6034	sensor3096	FALSE
2017-07-11T11:41:28	35,42	6035	sensor3096	FALSE
2017-07-11T11:43:57	35,46	6036	sensor3096	FALSE
2017-07-11T11:46:24	35,67	6037	sensor3096	FALSE
2017-07-11T11:48:52	35,58	6038	sensor3096	FALSE
2017-07-11T11:51:20	34,91	6039	sensor3096	FALSE
2017-07-11T11:53:48	35,53	6040	sensor3096	FALSE
2017-07-11T11:56:15	35,77	6041	sensor3096	FALSE
2017-07-11T11:58:43	35,69	6042	sensor3096	FALSE
2017-07-11T12:01:11	35,76	6043	sensor3096	FALSE
2017-07-11T12:03:39	35,85	6044	sensor3096	FALSE
2017-07-11T12:06:07	35,97	6045	sensor3096	FALSE
2017-07-11T12:08:36	35,68	6046	sensor3096	FALSE
2017-07-11T12:11:04	35,72	6047	sensor3096	FALSE
2017-07-11T12:13:31	35,64	6048	sensor3096	FALSE
2017-07-11T12:16:00	35,49	6049	sensor3096	FALSE
2017-07-11T12:18:28	35,43	6050	sensor3096	FALSE
2017-07-11T12:20:56	35,54	6051	sensor3096	FALSE
2017-07-11T12:23:24	35,86	6052	sensor3096	FALSE
2017-07-11T12:25:52	36,22	6053	sensor3096	FALSE
2017-07-11T12:28:20	36,35	6054	sensor3096	FALSE
2017-07-11T12:30:48	36,57	6055	sensor3096	FALSE
2017-07-11T12:33:16	36,69	6056	sensor3096	FALSE
2017-07-11T12:35:44	36,8	6057	sensor3096	FALSE
2017-07-11T12:38:11	36,63	6058	sensor3096	FALSE
2017-07-11T12:40:39	36,65	6059	sensor3096	FALSE
2017-07-11T12:43:06	36,58	6060	sensor3096	FALSE
2017-07-11T12:45:35	36,85	6061	sensor3096	FALSE
2017-07-11T12:48:03	37,11	6062	sensor3096	FALSE
2017-07-11T12:50:30	36,93	6063	sensor3096	FALSE
2017-07-11T12:52:58	36,74	6064	sensor3096	FALSE
2017-07-12T16:44:18	32,99	6065	sensor3096	TRUE
2017-07-12T16:46:46	32,96	6066	sensor3096	FALSE
2017-07-12T16:49:14	32,9	6067	sensor3096	FALSE
2017-07-12T16:51:43	33,14	6068	sensor3096	FALSE
2017-07-12T16:54:10	33,12	6069	sensor3096	FALSE
2017-07-12T16:56:38	32,98	6070	sensor3096	FALSE
2017-07-12T16:59:06	32,99	6071	sensor3096	FALSE
2017-07-12T17:01:34	33,01	6072	sensor3096	FALSE
2017-07-12T17:04:02	32,93	6073	sensor3096	FALSE
2017-07-12T17:06:30	33	6074	sensor3096	FALSE
2017-07-12T17:08:58	32,9	6075	sensor3096	FALSE
2017-07-12T17:11:25	32,86	6076	sensor3096	FALSE
2017-07-12T17:13:53	32,91	6077	sensor3096	FALSE
2017-07-12T17:16:21	32,89	6078	sensor3096	FALSE
2017-07-12T17:18:48	32,78	6079	sensor3096	FALSE
2017-07-12T17:21:16	32,66	6080	sensor3096	FALSE
2017-07-12T17:23:45	32,63	6081	sensor3096	FALSE
2017-07-12T17:26:13	32,62	6082	sensor3096	FALSE
2017-07-12T17:28:41	32,57	6083	sensor3096	FALSE
2017-07-12T17:31:09	32,41	6084	sensor3096	FALSE
2017-07-12T17:33:36	32,42	6085	sensor3096	FALSE
2017-07-12T17:36:04	32,38	6086	sensor3096	FALSE
2017-07-12T17:38:33	32,37	6087	sensor3096	FALSE
2017-07-12T17:41:01	32,24	6088	sensor3096	FALSE
2017-07-12T17:43:31	32,22	6089	sensor3096	FALSE
2017-07-12T17:45:59	32,23	6090	sensor3096	FALSE
2017-07-12T17:48:26	32,16	6091	sensor3096	FALSE
2017-07-12T17:50:54	32,05	6092	sensor3096	FALSE
2017-07-12T17:53:21	32,06	6093	sensor3096	FALSE
2017-07-12T17:55:49	31,97	6094	sensor3096	FALSE
2017-07-12T17:58:17	31,99	6095	sensor3096	FALSE
2017-07-12T18:00:44	31,98	6096	sensor3096	FALSE
2017-07-12T18:03:12	31,85	6097	sensor3096	FALSE
2017-07-12T18:05:40	31,83	6098	sensor3096	FALSE
2017-07-12T18:08:07	31,84	6099	sensor3096	FALSE
2017-07-12T18:10:35	31,81	6100	sensor3096	FALSE
2017-07-12T18:13:02	31,78	6101	sensor3096	FALSE
2017-07-12T18:15:30	31,74	6102	sensor3096	FALSE
2017-07-12T18:17:58	31,61	6103	sensor3096	FALSE
2017-07-12T18:20:25	31,53	6104	sensor3096	FALSE
2017-07-12T18:22:53	31,57	6105	sensor3096	FALSE
2017-07-12T18:25:21	31,46	6106	sensor3096	FALSE
2017-07-12T18:27:48	31,34	6107	sensor3096	FALSE
2017-07-12T18:30:16	31,18	6108	sensor3096	FALSE
2017-07-12T18:32:44	31,33	6109	sensor3096	FALSE
2017-07-12T18:35:11	31,35	6110	sensor3096	FALSE
2017-07-12T18:37:39	31,38	6111	sensor3096	FALSE
2017-07-12T18:40:06	31,12	6112	sensor3096	FALSE
2017-07-12T18:42:34	30,95	6113	sensor3096	FALSE
2017-07-12T18:45:02	30,74	6114	sensor3096	FALSE
2017-07-12T18:47:29	30,62	6115	sensor3096	FALSE
2017-07-12T18:49:58	30,73	6116	sensor3096	FALSE
2017-07-12T18:52:26	30,89	6117	sensor3096	FALSE
2017-07-12T18:54:54	30,78	6118	sensor3096	FALSE
2017-07-12T18:57:22	30,69	6119	sensor3096	FALSE
2017-07-12T18:59:49	30,65	6120	sensor3096	FALSE
2017-07-12T19:02:17	30,65	6121	sensor3096	FALSE
2017-07-12T19:04:46	30,63	6122	sensor3096	FALSE
2017-07-12T19:07:14	30,64	6123	sensor3096	FALSE
2017-07-12T19:09:42	30,72	6124	sensor3096	FALSE
2017-07-12T19:12:09	30,62	6125	sensor3096	FALSE
2017-07-12T19:14:37	30,58	6126	sensor3096	FALSE
2017-07-12T19:17:09	30,55	6127	sensor3096	FALSE
2017-07-12T19:19:45	30,55	6128	sensor3096	FALSE
2017-07-12T19:22:12	30,48	6129	sensor3096	FALSE
2017-07-12T19:24:40	30,15	6130	sensor3096	FALSE
2017-07-12T19:27:09	30,18	6131	sensor3096	FALSE
2017-07-12T19:29:40	30,07	6132	sensor3096	FALSE
2017-07-12T19:43:03	29,71	6133	sensor3096	FALSE
2017-07-12T19:45:30	29,68	6134	sensor3096	FALSE
2017-07-12T19:47:58	29,73	6135	sensor3096	FALSE
2017-07-12T19:50:27	29,77	6136	sensor3096	FALSE
2017-07-12T19:52:54	29,73	6137	sensor3096	FALSE
2017-07-12T19:55:22	29,73	6138	sensor3096	FALSE
2017-07-12T19:57:50	29,49	6139	sensor3096	FALSE
