# Supplementary material for: Towards Outlier Sensor Detection in Ambient Intelligent Platforms—A Low-Complexity Statistical Approach
Source: Sensors (Basel). 2020 Jul 29;20(15):4217. doi: 10.3390/s20154217 (PMC7436267; doi:10.3390/s20154217)
Supplement: Supplementary file 1 [file sensors-20-04217-s001.zip › GT1/sensor3102-p5225.csv]

timestamp	temperature	RelativePosition	Sensor	outlier
2017-07-09T20:16:30	24,15	5050	sensor3102	FALSE
2017-07-09T20:18:57	24,18	5051	sensor3102	FALSE
2017-07-09T20:21:23	24,05	5052	sensor3102	FALSE
2017-07-09T20:23:50	23,78	5053	sensor3102	FALSE
2017-07-09T20:26:16	23,73	5054	sensor3102	FALSE
2017-07-09T20:28:43	23,61	5055	sensor3102	FALSE
2017-07-09T20:31:09	23,76	5056	sensor3102	FALSE
2017-07-09T20:33:36	23,68	5057	sensor3102	FALSE
2017-07-09T20:36:02	23,53	5058	sensor3102	FALSE
2017-07-09T20:38:29	23,54	5059	sensor3102	FALSE
2017-07-09T20:40:55	23,55	5060	sensor3102	FALSE
2017-07-09T20:43:22	23,49	5061	sensor3102	FALSE
2017-07-09T20:45:48	23,41	5062	sensor3102	FALSE
2017-07-09T20:48:15	23,36	5063	sensor3102	FALSE
2017-07-09T20:50:41	23,39	5064	sensor3102	FALSE
2017-07-09T20:53:08	23,07	5065	sensor3102	FALSE
2017-07-09T20:55:34	23,01	5066	sensor3102	FALSE
2017-07-09T20:58:01	22,93	5067	sensor3102	FALSE
2017-07-09T21:00:27	22,82	5068	sensor3102	FALSE
2017-07-09T21:02:54	22,83	5069	sensor3102	FALSE
2017-07-09T21:05:20	23,13	5070	sensor3102	FALSE
2017-07-09T21:07:47	23,15	5071	sensor3102	FALSE
2017-07-09T21:10:13	23,33	5072	sensor3102	FALSE
2017-07-09T21:12:40	22,98	5073	sensor3102	FALSE
2017-07-09T21:15:06	22,92	5074	sensor3102	FALSE
2017-07-09T21:17:33	22,96	5075	sensor3102	FALSE
2017-07-09T21:19:59	22,84	5076	sensor3102	FALSE
2017-07-09T21:22:26	22,69	5077	sensor3102	FALSE
2017-07-09T21:24:52	22,8	5078	sensor3102	FALSE
2017-07-09T21:27:19	22,81	5079	sensor3102	FALSE
2017-07-09T21:29:45	22,69	5080	sensor3102	FALSE
2017-07-09T21:32:12	22,62	5081	sensor3102	FALSE
2017-07-09T21:34:38	22,53	5082	sensor3102	FALSE
2017-07-09T21:37:05	22,88	5083	sensor3102	FALSE
2017-07-09T21:39:31	22,83	5084	sensor3102	FALSE
2017-07-09T21:41:58	22,6	5085	sensor3102	FALSE
2017-07-09T21:44:24	22,68	5086	sensor3102	FALSE
2017-07-09T21:46:50	22,77	5087	sensor3102	FALSE
2017-07-09T21:49:17	22,75	5088	sensor3102	FALSE
2017-07-09T21:51:43	22,64	5089	sensor3102	FALSE
2017-07-09T21:54:10	22,58	5090	sensor3102	FALSE
2017-07-09T21:56:36	22,58	5091	sensor3102	FALSE
2017-07-09T21:59:03	22,7	5092	sensor3102	FALSE
2017-07-09T22:01:29	22,68	5093	sensor3102	FALSE
2017-07-09T22:03:56	22,57	5094	sensor3102	FALSE
2017-07-09T22:06:22	22,51	5095	sensor3102	FALSE
2017-07-09T22:08:49	22,47	5096	sensor3102	FALSE
2017-07-09T22:11:15	22,47	5097	sensor3102	FALSE
2017-07-09T22:13:42	22,29	5098	sensor3102	FALSE
2017-07-09T22:16:08	22,2	5099	sensor3102	FALSE
2017-07-09T22:18:35	22,25	5100	sensor3102	FALSE
2017-07-09T22:21:01	22,22	5101	sensor3102	FALSE
2017-07-09T22:23:28	22,03	5102	sensor3102	FALSE
2017-07-09T22:25:54	22,32	5103	sensor3102	FALSE
2017-07-09T22:28:21	22,41	5104	sensor3102	FALSE
2017-07-09T22:30:47	21,99	5105	sensor3102	FALSE
2017-07-09T22:33:14	21,91	5106	sensor3102	FALSE
2017-07-09T22:35:40	21,84	5107	sensor3102	FALSE
2017-07-09T22:38:07	21,86	5108	sensor3102	FALSE
2017-07-09T22:40:33	22,09	5109	sensor3102	FALSE
2017-07-09T22:43:00	22,01	5110	sensor3102	FALSE
2017-07-09T22:45:26	22,16	5111	sensor3102	FALSE
2017-07-09T22:47:53	22,27	5112	sensor3102	FALSE
2017-07-09T22:50:19	22,25	5113	sensor3102	FALSE
2017-07-09T22:52:46	22,1	5114	sensor3102	FALSE
2017-07-09T22:55:12	22,06	5115	sensor3102	FALSE
2017-07-09T22:57:39	21,93	5116	sensor3102	FALSE
2017-07-09T23:00:05	21,96	5117	sensor3102	FALSE
2017-07-09T23:02:32	21,93	5118	sensor3102	FALSE
2017-07-09T23:04:59	21,75	5119	sensor3102	FALSE
2017-07-09T23:07:25	21,97	5120	sensor3102	FALSE
2017-07-09T23:09:52	21,84	5121	sensor3102	FALSE
2017-07-09T23:12:18	21,82	5122	sensor3102	FALSE
2017-07-09T23:14:45	21,69	5123	sensor3102	FALSE
2017-07-09T23:17:11	21,73	5124	sensor3102	FALSE
2017-07-09T23:19:38	21,7	5125	sensor3102	FALSE
2017-07-09T23:22:04	21,44	5126	sensor3102	FALSE
2017-07-09T23:24:31	21,34	5127	sensor3102	FALSE
2017-07-09T23:26:57	21,39	5128	sensor3102	FALSE
2017-07-09T23:29:24	21,45	5129	sensor3102	FALSE
2017-07-09T23:31:50	21,4	5130	sensor3102	FALSE
2017-07-09T23:34:17	21,38	5131	sensor3102	FALSE
2017-07-09T23:36:43	21,38	5132	sensor3102	FALSE
2017-07-09T23:39:10	21,37	5133	sensor3102	FALSE
2017-07-09T23:41:36	21,29	5134	sensor3102	FALSE
2017-07-09T23:44:03	21,19	5135	sensor3102	FALSE
2017-07-09T23:46:29	21,37	5136	sensor3102	FALSE
2017-07-09T23:48:56	21,37	5137	sensor3102	FALSE
2017-07-09T23:51:22	21,32	5138	sensor3102	FALSE
2017-07-09T23:53:49	21,46	5139	sensor3102	FALSE
2017-07-09T23:56:15	21,15	5140	sensor3102	FALSE
2017-07-09T23:58:42	21,1	5141	sensor3102	FALSE
2017-07-10T00:01:08	20,99	5142	sensor3102	FALSE
2017-07-10T00:03:35	20,9	5143	sensor3102	FALSE
2017-07-10T00:06:01	20,94	5144	sensor3102	FALSE
2017-07-10T00:08:28	21,06	5145	sensor3102	FALSE
2017-07-10T00:10:54	20,9	5146	sensor3102	FALSE
2017-07-10T00:13:21	20,75	5147	sensor3102	FALSE
2017-07-10T00:15:47	20,69	5148	sensor3102	FALSE
2017-07-10T00:18:14	20,72	5149	sensor3102	FALSE
2017-07-10T00:20:40	20,86	5150	sensor3102	FALSE
2017-07-10T00:23:07	20,92	5151	sensor3102	FALSE
2017-07-10T00:25:33	20,78	5152	sensor3102	FALSE
2017-07-10T00:28:00	20,77	5153	sensor3102	FALSE
2017-07-10T00:30:26	20,88	5154	sensor3102	FALSE
2017-07-10T00:32:53	20,8	5155	sensor3102	FALSE
2017-07-10T00:35:19	20,8	5156	sensor3102	FALSE
2017-07-10T00:37:46	20,9	5157	sensor3102	FALSE
2017-07-10T00:40:12	20,77	5158	sensor3102	FALSE
2017-07-10T00:42:39	20,85	5159	sensor3102	FALSE
2017-07-10T00:45:05	20,8	5160	sensor3102	FALSE
2017-07-10T00:47:32	20,69	5161	sensor3102	FALSE
2017-07-10T00:49:58	20,55	5162	sensor3102	FALSE
2017-07-10T00:52:25	20,49	5163	sensor3102	FALSE
2017-07-10T00:54:51	20,51	5164	sensor3102	FALSE
2017-07-10T00:57:18	20,47	5165	sensor3102	FALSE
2017-07-10T00:59:44	20,42	5166	sensor3102	FALSE
2017-07-10T01:02:11	20,39	5167	sensor3102	FALSE
2017-07-10T01:04:37	20,59	5168	sensor3102	FALSE
2017-07-10T01:07:04	20,75	5169	sensor3102	FALSE
2017-07-10T01:09:30	20,66	5170	sensor3102	FALSE
2017-07-10T01:11:57	20,63	5171	sensor3102	FALSE
2017-07-10T01:14:23	20,55	5172	sensor3102	FALSE
2017-07-10T01:16:51	20,44	5173	sensor3102	FALSE
2017-07-10T01:19:17	20,53	5174	sensor3102	FALSE
2017-07-10T01:21:44	20,51	5175	sensor3102	FALSE
2017-07-10T01:24:10	20,51	5176	sensor3102	FALSE
2017-07-10T01:26:37	20,56	5177	sensor3102	FALSE
2017-07-10T01:29:03	20,43	5178	sensor3102	FALSE
2017-07-10T01:31:30	20,44	5179	sensor3102	FALSE
2017-07-10T01:33:56	20,36	5180	sensor3102	FALSE
2017-07-10T01:36:23	20,38	5181	sensor3102	FALSE
2017-07-10T01:38:49	20,46	5182	sensor3102	FALSE
2017-07-10T01:41:16	20,43	5183	sensor3102	FALSE
2017-07-10T01:43:42	20,4	5184	sensor3102	FALSE
2017-07-10T01:46:09	20,47	5185	sensor3102	FALSE
2017-07-10T01:48:35	20,31	5186	sensor3102	FALSE
2017-07-10T01:51:02	20,21	5187	sensor3102	FALSE
2017-07-10T01:53:28	20,09	5188	sensor3102	FALSE
2017-07-10T01:55:55	20,19	5189	sensor3102	FALSE
2017-07-10T01:58:21	20,11	5190	sensor3102	FALSE
2017-07-10T02:00:48	20,16	5191	sensor3102	FALSE
2017-07-10T02:03:14	20,12	5192	sensor3102	FALSE
2017-07-10T02:05:41	19,99	5193	sensor3102	FALSE
2017-07-10T02:08:07	20,46	5194	sensor3102	FALSE
2017-07-10T02:10:34	20,5	5195	sensor3102	FALSE
2017-07-10T02:13:00	20,53	5196	sensor3102	FALSE
2017-07-10T02:15:27	20,33	5197	sensor3102	FALSE
2017-07-10T02:17:53	20,19	5198	sensor3102	FALSE
2017-07-10T02:20:20	20,18	5199	sensor3102	FALSE
2017-07-10T02:22:46	19,87	5200	sensor3102	FALSE
2017-07-10T02:25:13	19,72	5201	sensor3102	FALSE
2017-07-10T02:27:39	19,77	5202	sensor3102	FALSE
2017-07-10T02:30:06	19,74	5203	sensor3102	FALSE
2017-07-10T02:32:32	19,64	5204	sensor3102	FALSE
2017-07-10T02:34:59	19,81	5205	sensor3102	FALSE
2017-07-10T02:37:25	19,81	5206	sensor3102	FALSE
2017-07-10T02:39:52	19,83	5207	sensor3102	FALSE
2017-07-10T02:42:18	19,68	5208	sensor3102	FALSE
2017-07-10T02:44:45	19,67	5209	sensor3102	FALSE
2017-07-10T02:47:11	19,79	5210	sensor3102	FALSE
2017-07-10T02:49:38	19,85	5211	sensor3102	FALSE
2017-07-10T02:52:04	19,85	5212	sensor3102	FALSE
2017-07-10T02:54:31	19,65	5213	sensor3102	FALSE
2017-07-10T02:56:57	19,63	5214	sensor3102	FALSE
2017-07-10T02:59:24	19,77	5215	sensor3102	FALSE
2017-07-10T03:01:50	19,73	5216	sensor3102	FALSE
2017-07-10T03:04:17	20,07	5217	sensor3102	FALSE
2017-07-10T03:06:43	20,06	5218	sensor3102	FALSE
2017-07-10T03:09:10	20,1	5219	sensor3102	FALSE
2017-07-10T03:11:36	19,95	5220	sensor3102	FALSE
2017-07-10T03:14:03	20,14	5221	sensor3102	FALSE
2017-07-10T03:16:29	20,13	5222	sensor3102	FALSE
2017-07-10T03:18:56	19,98	5223	sensor3102	FALSE
2017-07-10T03:21:22	20,06	5224	sensor3102	FALSE
2017-07-10T05:00:15	30,22	5225	sensor3102	TRUE
2017-07-10T05:02:41	28,69	5226	sensor3102	FALSE
2017-07-10T05:05:08	28,64	5227	sensor3102	FALSE
2017-07-10T05:07:34	30,36	5228	sensor3102	FALSE
2017-07-10T05:10:01	29,52	5229	sensor3102	FALSE
2017-07-10T05:12:27	30,89	5230	sensor3102	FALSE
2017-07-10T05:14:54	30,82	5231	sensor3102	FALSE
2017-07-10T05:17:20	30,42	5232	sensor3102	FALSE
2017-07-10T05:19:47	30,55	5233	sensor3102	FALSE
2017-07-10T05:22:13	32,2	5234	sensor3102	FALSE
2017-07-10T05:24:40	32,11	5235	sensor3102	FALSE
2017-07-10T05:27:06	32,72	5236	sensor3102	FALSE
2017-07-10T05:29:33	32,7	5237	sensor3102	FALSE
2017-07-10T05:31:59	31,86	5238	sensor3102	FALSE
2017-07-10T05:34:26	33,35	5239	sensor3102	FALSE
2017-07-10T05:36:52	33,34	5240	sensor3102	FALSE
2017-07-10T05:39:20	32,04	5241	sensor3102	FALSE
2017-07-10T05:41:46	30,77	5242	sensor3102	FALSE
2017-07-10T05:44:14	31,5	5243	sensor3102	FALSE
2017-07-10T05:46:40	31,54	5244	sensor3102	FALSE
2017-07-10T05:49:07	33,14	5245	sensor3102	FALSE
2017-07-10T05:51:33	31,69	5246	sensor3102	FALSE
2017-07-10T05:54:00	31,38	5247	sensor3102	FALSE
2017-07-10T05:56:26	31,95	5248	sensor3102	FALSE
2017-07-10T05:58:53	31,6	5249	sensor3102	FALSE
2017-07-10T06:01:19	32,31	5250	sensor3102	FALSE
2017-07-10T06:03:46	33,93	5251	sensor3102	FALSE
2017-07-10T06:06:12	33,52	5252	sensor3102	FALSE
2017-07-10T06:08:39	32,64	5253	sensor3102	FALSE
2017-07-10T06:11:05	34,61	5254	sensor3102	FALSE
2017-07-10T06:13:32	34,09	5255	sensor3102	FALSE
2017-07-10T06:15:58	36,37	5256	sensor3102	FALSE
2017-07-10T06:18:25	37,26	5257	sensor3102	FALSE
2017-07-10T06:20:52	36,83	5258	sensor3102	FALSE
2017-07-10T06:23:18	36,83	5259	sensor3102	FALSE
2017-07-10T06:25:45	36,48	5260	sensor3102	FALSE
2017-07-10T06:28:12	36,83	5261	sensor3102	FALSE
2017-07-10T06:30:38	36	5262	sensor3102	FALSE
2017-07-10T06:33:05	35,86	5263	sensor3102	FALSE
2017-07-10T06:35:32	35,41	5264	sensor3102	FALSE
2017-07-10T06:37:59	35,39	5265	sensor3102	FALSE
2017-07-10T06:40:25	33,22	5266	sensor3102	FALSE
2017-07-10T06:42:52	35,34	5267	sensor3102	FALSE
2017-07-10T06:45:18	34,55	5268	sensor3102	FALSE
2017-07-10T06:47:45	36,11	5269	sensor3102	FALSE
2017-07-10T06:50:12	35,56	5270	sensor3102	FALSE
2017-07-10T06:52:38	35,79	5271	sensor3102	FALSE
2017-07-10T06:55:05	34,06	5272	sensor3102	FALSE
2017-07-10T06:57:31	33,59	5273	sensor3102	FALSE
2017-07-10T11:15:00	36,07	5274	sensor3102	FALSE
2017-07-10T11:17:26	36,39	5275	sensor3102	FALSE
2017-07-10T11:19:53	35,28	5276	sensor3102	FALSE
2017-07-10T11:22:20	35,25	5277	sensor3102	FALSE
2017-07-10T11:24:46	35,05	5278	sensor3102	FALSE
2017-07-10T11:27:13	34,71	5279	sensor3102	FALSE
2017-07-10T11:29:40	34,76	5280	sensor3102	FALSE
2017-07-10T11:32:06	35,68	5281	sensor3102	FALSE
2017-07-10T11:34:33	34,6	5282	sensor3102	FALSE
2017-07-10T11:36:59	34,04	5283	sensor3102	FALSE
2017-07-10T11:39:26	32,97	5284	sensor3102	FALSE
2017-07-10T11:41:52	33,95	5285	sensor3102	FALSE
2017-07-10T11:53:40	33,69	5286	sensor3102	FALSE
2017-07-10T11:56:06	34,26	5287	sensor3102	FALSE
2017-07-10T11:58:33	34,46	5288	sensor3102	FALSE
2017-07-10T12:01:00	34,25	5289	sensor3102	FALSE
2017-07-10T12:03:29	34,94	5290	sensor3102	FALSE
2017-07-10T12:05:56	34,56	5291	sensor3102	FALSE
2017-07-10T12:08:22	33,7	5292	sensor3102	FALSE
2017-07-10T12:10:49	34,07	5293	sensor3102	FALSE
2017-07-10T12:13:15	34,64	5294	sensor3102	FALSE
2017-07-10T12:15:42	34,25	5295	sensor3102	FALSE
2017-07-10T12:18:08	34,33	5296	sensor3102	FALSE
2017-07-10T12:20:35	34,27	5297	sensor3102	FALSE
2017-07-10T12:23:01	35,07	5298	sensor3102	FALSE
2017-07-10T12:25:28	34,48	5299	sensor3102	FALSE
