# Supplementary material for: Towards Outlier Sensor Detection in Ambient Intelligent Platforms—A Low-Complexity Statistical Approach
Source: Sensors (Basel). 2020 Jul 29;20(15):4217. doi: 10.3390/s20154217 (PMC7436267; doi:10.3390/s20154217)
Supplement: Supplementary file 1 [file sensors-20-04217-s001.zip › GT1/sensor3296-p208.csv]

timestamp	temperature	RelativePosition	Sensor	outlier
2017-07-08T16:53:55	26,09	33	sensor3296	FALSE
2017-07-08T16:56:21	26,21	34	sensor3296	FALSE
2017-07-08T16:58:48	26,18	35	sensor3296	FALSE
2017-07-08T17:01:15	26,16	36	sensor3296	FALSE
2017-07-08T17:03:42	25,8	37	sensor3296	FALSE
2017-07-08T17:06:09	25,8	38	sensor3296	FALSE
2017-07-08T17:08:36	25,71	39	sensor3296	FALSE
2017-07-08T17:11:02	25,52	40	sensor3296	FALSE
2017-07-08T17:13:29	25,53	41	sensor3296	FALSE
2017-07-08T17:15:55	25,48	42	sensor3296	FALSE
2017-07-08T17:18:22	25,51	43	sensor3296	FALSE
2017-07-08T17:20:48	25,6	44	sensor3296	FALSE
2017-07-08T17:23:15	25,51	45	sensor3296	FALSE
2017-07-08T17:25:41	25,34	46	sensor3296	FALSE
2017-07-08T17:28:08	25,21	47	sensor3296	FALSE
2017-07-08T17:30:35	25,24	48	sensor3296	FALSE
2017-07-08T17:33:01	25,13	49	sensor3296	FALSE
2017-07-08T17:35:28	25,03	50	sensor3296	FALSE
2017-07-08T17:37:54	24,9	51	sensor3296	FALSE
2017-07-08T17:40:21	25,04	52	sensor3296	FALSE
2017-07-08T17:42:47	25,18	53	sensor3296	FALSE
2017-07-08T17:45:14	25,17	54	sensor3296	FALSE
2017-07-08T17:50:26	24,68	55	sensor3296	FALSE
2017-07-08T17:58:18	24,62	56	sensor3296	FALSE
2017-07-08T18:06:15	24,32	57	sensor3296	FALSE
2017-07-08T18:11:28	24,22	58	sensor3296	FALSE
2017-07-08T18:24:56	24,03	59	sensor3296	FALSE
2017-07-08T18:30:11	23,93	60	sensor3296	FALSE
2017-07-08T18:32:37	23,86	61	sensor3296	FALSE
2017-07-08T18:37:49	23,88	62	sensor3296	FALSE
2017-07-08T18:48:32	23,68	63	sensor3296	FALSE
2017-07-08T18:51:13	23,75	64	sensor3296	FALSE
2017-07-08T19:01:56	23,54	65	sensor3296	FALSE
2017-07-08T19:07:11	23,21	66	sensor3296	FALSE
2017-07-08T19:12:23	22,98	67	sensor3296	FALSE
2017-07-08T19:17:35	22,77	68	sensor3296	FALSE
2017-07-08T19:20:01	22,75	69	sensor3296	FALSE
2017-07-08T19:25:14	22,63	70	sensor3296	FALSE
2017-07-08T19:27:40	22,53	71	sensor3296	FALSE
2017-07-08T19:38:23	22,54	72	sensor3296	FALSE
2017-07-08T19:43:35	22,53	73	sensor3296	FALSE
2017-07-08T19:46:01	22,4	74	sensor3296	FALSE
2017-07-08T19:48:28	22,38	75	sensor3296	FALSE
2017-07-08T19:50:54	22,26	76	sensor3296	FALSE
2017-07-08T19:53:21	22,18	77	sensor3296	FALSE
2017-07-08T19:55:48	22,15	78	sensor3296	FALSE
2017-07-08T19:58:14	22,18	79	sensor3296	FALSE
2017-07-08T20:00:41	22,04	80	sensor3296	FALSE
2017-07-08T20:03:07	22,07	81	sensor3296	FALSE
2017-07-08T20:05:34	22,05	82	sensor3296	FALSE
2017-07-08T20:08:00	22	83	sensor3296	FALSE
2017-07-08T20:10:27	22,1	84	sensor3296	FALSE
2017-07-08T20:12:53	22,07	85	sensor3296	FALSE
2017-07-08T20:15:20	21,97	86	sensor3296	FALSE
2017-07-08T20:17:46	22,02	87	sensor3296	FALSE
2017-07-08T20:20:13	22,13	88	sensor3296	FALSE
2017-07-08T20:22:39	22	89	sensor3296	FALSE
2017-07-08T20:25:06	21,95	90	sensor3296	FALSE
2017-07-08T20:27:32	21,97	91	sensor3296	FALSE
2017-07-08T20:29:59	21,91	92	sensor3296	FALSE
2017-07-08T20:32:29	21,9	93	sensor3296	FALSE
2017-07-08T20:34:56	21,99	94	sensor3296	FALSE
2017-07-08T20:37:22	21,97	95	sensor3296	FALSE
2017-07-08T20:39:49	21,93	96	sensor3296	FALSE
2017-07-08T20:42:15	22,08	97	sensor3296	FALSE
2017-07-08T20:44:42	22,09	98	sensor3296	FALSE
2017-07-08T20:47:10	22,2	99	sensor3296	FALSE
2017-07-08T20:49:36	22,08	100	sensor3296	FALSE
2017-07-08T20:52:03	21,95	101	sensor3296	FALSE
2017-07-08T20:54:30	21,98	102	sensor3296	FALSE
2017-07-08T20:56:56	21,89	103	sensor3296	FALSE
2017-07-08T20:59:23	21,74	104	sensor3296	FALSE
2017-07-08T21:01:49	21,76	105	sensor3296	FALSE
2017-07-08T21:04:16	21,74	106	sensor3296	FALSE
2017-07-08T21:06:42	21,68	107	sensor3296	FALSE
2017-07-08T21:09:10	21,69	108	sensor3296	FALSE
2017-07-08T21:11:36	21,63	109	sensor3296	FALSE
2017-07-08T21:14:03	21,64	110	sensor3296	FALSE
2017-07-08T21:16:29	21,78	111	sensor3296	FALSE
2017-07-08T21:18:56	21,72	112	sensor3296	FALSE
2017-07-08T21:21:22	21,5	113	sensor3296	FALSE
2017-07-08T21:23:49	21,61	114	sensor3296	FALSE
2017-07-08T21:26:15	21,72	115	sensor3296	FALSE
2017-07-08T21:28:42	21,58	116	sensor3296	FALSE
2017-07-08T21:31:08	21,47	117	sensor3296	FALSE
2017-07-08T21:33:35	21,49	118	sensor3296	FALSE
2017-07-08T21:36:01	21,54	119	sensor3296	FALSE
2017-07-08T21:38:28	21,54	120	sensor3296	FALSE
2017-07-08T21:40:55	21,38	121	sensor3296	FALSE
2017-07-08T21:43:21	21,45	122	sensor3296	FALSE
2017-07-08T21:45:48	21,38	123	sensor3296	FALSE
2017-07-08T21:48:14	21,36	124	sensor3296	FALSE
2017-07-08T21:50:41	21,47	125	sensor3296	FALSE
2017-07-08T21:53:07	21,31	126	sensor3296	FALSE
2017-07-08T21:55:35	21,33	127	sensor3296	FALSE
2017-07-08T21:58:01	21,21	128	sensor3296	FALSE
2017-07-08T22:00:28	21,18	129	sensor3296	FALSE
2017-07-08T22:02:54	21,23	130	sensor3296	FALSE
2017-07-08T22:05:21	21,35	131	sensor3296	FALSE
2017-07-08T22:07:47	21,12	132	sensor3296	FALSE
2017-07-08T22:10:14	21,23	133	sensor3296	FALSE
2017-07-08T22:12:40	21,36	134	sensor3296	FALSE
2017-07-08T22:15:07	21,3	135	sensor3296	FALSE
2017-07-08T22:17:33	21,03	136	sensor3296	FALSE
2017-07-08T22:20:00	20,96	137	sensor3296	FALSE
2017-07-08T22:22:26	21	138	sensor3296	FALSE
2017-07-08T22:24:53	21,1	139	sensor3296	FALSE
2017-07-08T22:27:19	21,01	140	sensor3296	FALSE
2017-07-08T22:29:47	21,04	141	sensor3296	FALSE
2017-07-08T22:32:13	20,95	142	sensor3296	FALSE
2017-07-08T22:34:40	20,88	143	sensor3296	FALSE
2017-07-08T22:37:06	20,92	144	sensor3296	FALSE
2017-07-08T22:39:33	20,99	145	sensor3296	FALSE
2017-07-08T22:41:59	21,05	146	sensor3296	FALSE
2017-07-08T22:44:26	21,1	147	sensor3296	FALSE
2017-07-08T22:46:52	21,03	148	sensor3296	FALSE
2017-07-08T22:49:19	21,01	149	sensor3296	FALSE
2017-07-08T22:51:45	20,86	150	sensor3296	FALSE
2017-07-08T22:54:12	20,67	151	sensor3296	FALSE
2017-07-08T22:56:38	20,78	152	sensor3296	FALSE
2017-07-08T22:59:05	20,73	153	sensor3296	FALSE
2017-07-08T23:01:32	20,72	154	sensor3296	FALSE
2017-07-08T23:03:58	20,59	155	sensor3296	FALSE
2017-07-08T23:06:25	20,39	156	sensor3296	FALSE
2017-07-08T23:08:51	20,42	157	sensor3296	FALSE
2017-07-08T23:11:18	20,6	158	sensor3296	FALSE
2017-07-08T23:13:44	20,71	159	sensor3296	FALSE
2017-07-08T23:16:11	20,6	160	sensor3296	FALSE
2017-07-08T23:18:37	20,46	161	sensor3296	FALSE
2017-07-08T23:21:04	20,46	162	sensor3296	FALSE
2017-07-08T23:23:30	20,36	163	sensor3296	FALSE
2017-07-08T23:25:57	20,36	164	sensor3296	FALSE
2017-07-08T23:28:23	20,34	165	sensor3296	FALSE
2017-07-08T23:30:50	20,44	166	sensor3296	FALSE
2017-07-08T23:33:16	20,28	167	sensor3296	FALSE
2017-07-08T23:35:43	20,16	168	sensor3296	FALSE
2017-07-08T23:38:09	20,23	169	sensor3296	FALSE
2017-07-08T23:40:36	20,25	170	sensor3296	FALSE
2017-07-08T23:43:03	20,19	171	sensor3296	FALSE
2017-07-08T23:45:29	20,24	172	sensor3296	FALSE
2017-07-08T23:47:56	20,37	173	sensor3296	FALSE
2017-07-08T23:50:22	20,16	174	sensor3296	FALSE
2017-07-08T23:52:49	20,03	175	sensor3296	FALSE
2017-07-08T23:55:15	20	176	sensor3296	FALSE
2017-07-08T23:57:42	19,98	177	sensor3296	FALSE
2017-07-09T00:00:08	19,96	178	sensor3296	FALSE
2017-07-09T00:02:35	20,12	179	sensor3296	FALSE
2017-07-09T00:05:01	19,96	180	sensor3296	FALSE
2017-07-09T00:07:28	20,02	181	sensor3296	FALSE
2017-07-09T00:09:55	19,86	182	sensor3296	FALSE
2017-07-09T00:12:22	19,74	183	sensor3296	FALSE
2017-07-09T00:14:48	19,94	184	sensor3296	FALSE
2017-07-09T00:17:15	20,08	185	sensor3296	FALSE
2017-07-09T00:19:41	20,13	186	sensor3296	FALSE
2017-07-09T00:22:08	20,06	187	sensor3296	FALSE
2017-07-09T00:24:34	19,85	188	sensor3296	FALSE
2017-07-09T00:27:01	19,81	189	sensor3296	FALSE
2017-07-09T00:29:28	19,71	190	sensor3296	FALSE
2017-07-09T00:31:54	19,85	191	sensor3296	FALSE
2017-07-09T00:34:21	19,84	192	sensor3296	FALSE
2017-07-09T00:36:47	19,81	193	sensor3296	FALSE
2017-07-09T00:39:14	19,8	194	sensor3296	FALSE
2017-07-09T00:41:40	19,87	195	sensor3296	FALSE
2017-07-09T00:44:07	19,71	196	sensor3296	FALSE
2017-07-09T00:46:33	19,61	197	sensor3296	FALSE
2017-07-09T00:49:00	19,51	198	sensor3296	FALSE
2017-07-09T00:51:26	19,64	199	sensor3296	FALSE
2017-07-09T00:53:53	19,65	200	sensor3296	FALSE
2017-07-09T00:56:19	19,57	201	sensor3296	FALSE
2017-07-09T00:58:46	19,44	202	sensor3296	FALSE
2017-07-09T01:01:13	19,38	203	sensor3296	FALSE
2017-07-09T01:03:39	19,32	204	sensor3296	FALSE
2017-07-09T01:06:06	19,37	205	sensor3296	FALSE
2017-07-09T01:08:32	19,35	206	sensor3296	FALSE
2017-07-09T01:10:59	19,27	207	sensor3296	FALSE
2017-07-09T18:34:22	24,23	208	sensor3296	TRUE
2017-07-09T18:36:48	24,31	209	sensor3296	FALSE
2017-07-09T18:39:15	24,38	210	sensor3296	FALSE
2017-07-09T18:41:41	24,49	211	sensor3296	FALSE
2017-07-09T18:44:08	24,44	212	sensor3296	FALSE
2017-07-09T18:46:35	24,43	213	sensor3296	FALSE
2017-07-09T18:49:02	24,42	214	sensor3296	FALSE
2017-07-09T18:51:28	24,37	215	sensor3296	FALSE
2017-07-09T18:53:55	24,43	216	sensor3296	FALSE
2017-07-09T18:56:22	24,44	217	sensor3296	FALSE
2017-07-09T18:58:48	24,43	218	sensor3296	FALSE
2017-07-09T19:01:16	24,45	219	sensor3296	FALSE
2017-07-09T19:03:42	24,46	220	sensor3296	FALSE
2017-07-09T19:06:09	24,5	221	sensor3296	FALSE
2017-07-09T19:08:35	24,44	222	sensor3296	FALSE
2017-07-09T19:13:57	24,29	223	sensor3296	FALSE
2017-07-09T19:16:24	24,26	224	sensor3296	FALSE
2017-07-09T19:18:50	24,31	225	sensor3296	FALSE
2017-07-09T19:21:17	24,22	226	sensor3296	FALSE
2017-07-09T19:26:29	23,96	227	sensor3296	FALSE
2017-07-09T19:28:55	24,04	228	sensor3296	FALSE
2017-07-09T19:31:22	24,09	229	sensor3296	FALSE
2017-07-09T19:33:48	23,83	230	sensor3296	FALSE
2017-07-09T19:36:15	23,79	231	sensor3296	FALSE
2017-07-09T19:41:27	23,74	232	sensor3296	FALSE
2017-07-09T19:43:54	23,66	233	sensor3296	FALSE
2017-07-09T19:46:20	23,68	234	sensor3296	FALSE
2017-07-09T19:48:47	23,8	235	sensor3296	FALSE
2017-07-09T19:51:13	23,8	236	sensor3296	FALSE
2017-07-09T19:53:50	23,69	237	sensor3296	FALSE
2017-07-09T19:56:17	23,69	238	sensor3296	FALSE
2017-07-09T19:58:44	23,66	239	sensor3296	FALSE
2017-07-09T20:01:21	23,73	240	sensor3296	FALSE
2017-07-09T20:03:48	23,72	241	sensor3296	FALSE
2017-07-09T20:06:14	23,58	242	sensor3296	FALSE
2017-07-09T20:11:27	23,29	243	sensor3296	FALSE
2017-07-09T20:16:39	23,35	244	sensor3296	FALSE
2017-07-09T20:19:05	23,14	245	sensor3296	FALSE
2017-07-09T20:21:32	23,09	246	sensor3296	FALSE
2017-07-09T20:23:58	23,11	247	sensor3296	FALSE
2017-07-09T20:26:25	23,2	248	sensor3296	FALSE
2017-07-09T20:28:52	23,13	249	sensor3296	FALSE
2017-07-09T20:31:18	22,93	250	sensor3296	FALSE
2017-07-09T20:33:45	22,87	251	sensor3296	FALSE
2017-07-09T20:41:42	22,87	252	sensor3296	FALSE
2017-07-09T20:44:09	22,8	253	sensor3296	FALSE
2017-07-09T20:46:35	22,84	254	sensor3296	FALSE
2017-07-09T20:49:02	22,9	255	sensor3296	FALSE
2017-07-09T20:51:28	22,91	256	sensor3296	FALSE
2017-07-09T20:56:38	22,79	257	sensor3296	FALSE
2017-07-09T20:59:05	22,9	258	sensor3296	FALSE
2017-07-09T21:01:31	22,98	259	sensor3296	FALSE
2017-07-09T21:03:58	22,93	260	sensor3296	FALSE
2017-07-09T21:06:24	22,72	261	sensor3296	FALSE
2017-07-09T21:08:51	22,68	262	sensor3296	FALSE
2017-07-09T21:11:18	22,63	263	sensor3296	FALSE
2017-07-09T21:16:31	22,81	264	sensor3296	FALSE
2017-07-09T21:18:58	22,79	265	sensor3296	FALSE
2017-07-09T21:21:24	22,5	266	sensor3296	FALSE
2017-07-09T21:26:36	22,31	267	sensor3296	FALSE
2017-07-09T21:29:03	22,41	268	sensor3296	FALSE
2017-07-09T21:31:29	22,51	269	sensor3296	FALSE
2017-07-09T21:33:56	22,5	270	sensor3296	FALSE
2017-07-09T21:36:22	22,55	271	sensor3296	FALSE
2017-07-09T21:38:49	22,33	272	sensor3296	FALSE
2017-07-09T21:41:15	22,33	273	sensor3296	FALSE
2017-07-09T21:43:42	22,29	274	sensor3296	FALSE
2017-07-09T21:46:08	22,1	275	sensor3296	FALSE
2017-07-09T21:48:35	22,14	276	sensor3296	FALSE
2017-07-09T21:51:01	22,06	277	sensor3296	FALSE
2017-07-09T21:53:28	22,11	278	sensor3296	FALSE
2017-07-09T21:55:54	22,06	279	sensor3296	FALSE
2017-07-09T21:58:21	21,93	280	sensor3296	FALSE
2017-07-09T22:00:57	21,87	281	sensor3296	FALSE
2017-07-09T22:03:24	21,83	282	sensor3296	FALSE
