# Supplementary material for: Towards Outlier Sensor Detection in Ambient Intelligent Platforms—A Low-Complexity Statistical Approach
Source: Sensors (Basel). 2020 Jul 29;20(15):4217. doi: 10.3390/s20154217 (PMC7436267; doi:10.3390/s20154217)
Supplement: Supplementary file 1 [file sensors-20-04217-s001.zip › GT1/sensor3328-p206.csv]

timestamp	temperature	RelativePosition	Sensor	outlier
2017-07-01T10:32:16	40,23	31	sensor3328	FALSE
2017-07-01T10:34:47	42,12	32	sensor3328	FALSE
2017-07-01T10:37:16	42,08	33	sensor3328	FALSE
2017-07-01T10:39:46	41,46	34	sensor3328	FALSE
2017-07-01T10:42:18	40,48	35	sensor3328	FALSE
2017-07-01T10:44:48	41,74	36	sensor3328	FALSE
2017-07-01T10:47:17	42,27	37	sensor3328	FALSE
2017-07-01T10:49:48	41,05	38	sensor3328	FALSE
2017-07-01T10:52:20	40,77	39	sensor3328	FALSE
2017-07-01T10:57:40	40,35	40	sensor3328	FALSE
2017-07-01T11:00:09	40,5	41	sensor3328	FALSE
2017-07-01T11:02:40	41,05	42	sensor3328	FALSE
2017-07-01T11:05:11	40,1	43	sensor3328	FALSE
2017-07-01T11:07:41	41,08	44	sensor3328	FALSE
2017-07-01T11:10:16	41,78	45	sensor3328	FALSE
2017-07-01T11:12:51	41,14	46	sensor3328	FALSE
2017-07-01T11:15:20	40,78	47	sensor3328	FALSE
2017-07-01T11:17:50	40,91	48	sensor3328	FALSE
2017-07-01T11:20:23	41,68	49	sensor3328	FALSE
2017-07-01T11:34:15	42,49	50	sensor3328	FALSE
2017-07-01T11:36:45	40,56	51	sensor3328	FALSE
2017-07-01T11:39:19	40,39	52	sensor3328	FALSE
2017-07-01T11:41:49	41,31	53	sensor3328	FALSE
2017-07-01T11:44:19	41,35	54	sensor3328	FALSE
2017-07-01T12:06:33	40,62	55	sensor3328	FALSE
2017-07-01T12:09:04	41,61	56	sensor3328	FALSE
2017-07-01T12:11:53	41,35	57	sensor3328	FALSE
2017-07-01T12:14:43	40,92	58	sensor3328	FALSE
2017-07-01T12:17:22	40,67	59	sensor3328	FALSE
2017-07-01T12:25:43	41,6	60	sensor3328	FALSE
2017-07-01T12:28:16	41,03	61	sensor3328	FALSE
2017-07-01T12:30:49	40,62	62	sensor3328	FALSE
2017-07-01T12:33:18	39,86	63	sensor3328	FALSE
2017-07-01T12:58:16	39,86	64	sensor3328	FALSE
2017-07-01T13:00:45	41,34	65	sensor3328	FALSE
2017-07-01T13:03:14	42,65	66	sensor3328	FALSE
2017-07-01T13:05:43	42,47	67	sensor3328	FALSE
2017-07-01T13:08:23	41,3	68	sensor3328	FALSE
2017-07-01T13:10:58	41,28	69	sensor3328	FALSE
2017-07-01T13:13:31	40,92	70	sensor3328	FALSE
2017-07-01T13:32:50	43,11	71	sensor3328	FALSE
2017-07-01T13:35:27	42,77	72	sensor3328	FALSE
2017-07-01T13:37:56	43,22	73	sensor3328	FALSE
2017-07-01T13:40:29	42,21	74	sensor3328	FALSE
2017-07-01T13:43:00	40,6	75	sensor3328	FALSE
2017-07-01T13:45:30	41,79	76	sensor3328	FALSE
2017-07-01T13:48:03	40,5	77	sensor3328	FALSE
2017-07-01T13:50:41	41,42	78	sensor3328	FALSE
2017-07-01T13:53:14	40,83	79	sensor3328	FALSE
2017-07-01T13:55:45	39,75	80	sensor3328	FALSE
2017-07-01T13:58:16	39,6	81	sensor3328	FALSE
2017-07-01T14:00:46	39,38	82	sensor3328	FALSE
2017-07-01T14:03:17	39,57	83	sensor3328	FALSE
2017-07-01T14:05:47	39,74	84	sensor3328	FALSE
2017-07-01T14:08:18	39,75	85	sensor3328	FALSE
2017-07-01T14:11:05	39,84	86	sensor3328	FALSE
2017-07-01T14:13:36	39,73	87	sensor3328	FALSE
2017-07-01T14:16:06	40,06	88	sensor3328	FALSE
2017-07-01T14:18:36	39,5	89	sensor3328	FALSE
2017-07-01T14:21:06	39,29	90	sensor3328	FALSE
2017-07-01T14:23:36	39,54	91	sensor3328	FALSE
2017-07-01T14:26:08	39,38	92	sensor3328	FALSE
2017-07-01T14:28:38	39,8	93	sensor3328	FALSE
2017-07-01T14:31:08	40,99	94	sensor3328	FALSE
2017-07-01T14:33:40	42,26	95	sensor3328	FALSE
2017-07-01T14:36:14	42,54	96	sensor3328	FALSE
2017-07-01T14:38:46	42,85	97	sensor3328	FALSE
2017-07-01T14:41:16	40,89	98	sensor3328	FALSE
2017-07-01T14:46:42	40,03	99	sensor3328	FALSE
2017-07-01T14:49:18	39,73	100	sensor3328	FALSE
2017-07-01T14:51:49	39,45	101	sensor3328	FALSE
2017-07-01T15:02:47	40,26	102	sensor3328	FALSE
2017-07-01T15:05:22	41,06	103	sensor3328	FALSE
2017-07-01T15:24:48	42,84	104	sensor3328	FALSE
2017-07-01T15:27:21	42,36	105	sensor3328	FALSE
2017-07-01T15:29:56	42,6	106	sensor3328	FALSE
2017-07-01T15:32:27	43,25	107	sensor3328	FALSE
2017-07-01T15:34:56	44,23	108	sensor3328	FALSE
2017-07-01T15:37:26	42,47	109	sensor3328	FALSE
2017-07-01T15:39:56	42,77	110	sensor3328	FALSE
2017-07-01T15:42:25	44,38	111	sensor3328	FALSE
2017-07-01T15:44:56	43,01	112	sensor3328	FALSE
2017-07-01T15:47:27	42,26	113	sensor3328	FALSE
2017-07-01T15:49:57	42,51	114	sensor3328	FALSE
2017-07-01T15:52:27	43,15	115	sensor3328	FALSE
2017-07-01T15:54:58	42,98	116	sensor3328	FALSE
2017-07-01T15:57:31	42,71	117	sensor3328	FALSE
2017-07-01T16:00:02	42,42	118	sensor3328	FALSE
2017-07-01T16:02:32	42,32	119	sensor3328	FALSE
2017-07-01T16:05:01	42,03	120	sensor3328	FALSE
2017-07-01T16:07:30	41,46	121	sensor3328	FALSE
2017-07-01T16:10:00	41,14	122	sensor3328	FALSE
2017-07-01T16:12:31	39,98	123	sensor3328	FALSE
2017-07-01T16:15:02	39,22	124	sensor3328	FALSE
2017-07-01T16:17:32	39,93	125	sensor3328	FALSE
2017-07-01T16:20:04	40,96	126	sensor3328	FALSE
2017-07-01T16:39:22	38,75	127	sensor3328	FALSE
2017-07-01T16:41:53	38,65	128	sensor3328	FALSE
2017-07-01T16:44:25	38,64	129	sensor3328	FALSE
2017-07-01T16:46:56	38,77	130	sensor3328	FALSE
2017-07-01T16:49:26	38,96	131	sensor3328	FALSE
2017-07-01T16:51:58	38,72	132	sensor3328	FALSE
2017-07-01T16:54:27	38,38	133	sensor3328	FALSE
2017-07-01T16:56:59	38,19	134	sensor3328	FALSE
2017-07-01T16:59:29	37,85	135	sensor3328	FALSE
2017-07-01T17:04:46	37,53	136	sensor3328	FALSE
2017-07-01T17:10:09	37,28	137	sensor3328	FALSE
2017-07-01T17:15:23	37,06	138	sensor3328	FALSE
2017-07-01T17:23:40	36,56	139	sensor3328	FALSE
2017-07-01T17:28:56	36,28	140	sensor3328	FALSE
2017-07-01T17:53:34	35,8	141	sensor3328	FALSE
2017-07-01T18:15:14	35	142	sensor3328	FALSE
2017-07-01T18:25:53	34,82	143	sensor3328	FALSE
2017-07-01T18:59:06	33,86	144	sensor3328	FALSE
2017-07-01T19:01:35	33,78	145	sensor3328	FALSE
2017-07-01T19:18:06	33,08	146	sensor3328	FALSE
2017-07-02T09:39:52	34,51	147	sensor3328	FALSE
2017-07-02T09:42:31	34,07	148	sensor3328	FALSE
2017-07-02T09:45:09	33,47	149	sensor3328	FALSE
2017-07-02T09:50:33	34,28	150	sensor3328	FALSE
2017-07-02T10:12:35	33,08	151	sensor3328	FALSE
2017-07-02T10:15:29	34,33	152	sensor3328	FALSE
2017-07-02T10:26:14	33,77	153	sensor3328	FALSE
2017-07-02T10:28:52	36,25	154	sensor3328	FALSE
2017-07-02T10:31:30	37,34	155	sensor3328	FALSE
2017-07-02T10:36:49	37,06	156	sensor3328	FALSE
2017-07-02T10:39:28	36,67	157	sensor3328	FALSE
2017-07-02T10:42:08	36,06	158	sensor3328	FALSE
2017-07-02T10:50:32	35,61	159	sensor3328	FALSE
2017-07-02T10:53:06	36,53	160	sensor3328	FALSE
2017-07-02T10:58:31	36,06	161	sensor3328	FALSE
2017-07-02T11:01:09	35,09	162	sensor3328	FALSE
2017-07-02T11:14:43	37,33	163	sensor3328	FALSE
2017-07-02T11:17:19	33,66	164	sensor3328	FALSE
2017-07-02T11:19:49	33,64	165	sensor3328	FALSE
2017-07-02T11:30:40	36,14	166	sensor3328	FALSE
2017-07-02T11:33:20	36,49	167	sensor3328	FALSE
2017-07-02T11:35:49	35,8	168	sensor3328	FALSE
2017-07-02T11:38:18	37,3	169	sensor3328	FALSE
2017-07-02T11:40:47	38,16	170	sensor3328	FALSE
2017-07-02T11:43:18	35,34	171	sensor3328	FALSE
2017-07-02T11:45:49	37,36	172	sensor3328	FALSE
2017-07-02T11:48:18	38,51	173	sensor3328	FALSE
2017-07-02T11:50:47	38,13	174	sensor3328	FALSE
2017-07-02T11:53:16	39,74	175	sensor3328	FALSE
2017-07-02T11:55:45	38,21	176	sensor3328	FALSE
2017-07-02T11:58:14	37,79	177	sensor3328	FALSE
2017-07-02T12:00:43	39,47	178	sensor3328	FALSE
2017-07-02T12:03:12	39,7	179	sensor3328	FALSE
2017-07-02T12:05:41	38,89	180	sensor3328	FALSE
2017-07-02T12:08:10	36,73	181	sensor3328	FALSE
2017-07-02T12:10:39	39,1	182	sensor3328	FALSE
2017-07-02T12:13:08	38,01	183	sensor3328	FALSE
2017-07-02T12:15:40	37,37	184	sensor3328	FALSE
2017-07-02T12:18:09	35,13	185	sensor3328	FALSE
2017-07-02T12:20:38	36,67	186	sensor3328	FALSE
2017-07-02T12:23:18	35,15	187	sensor3328	FALSE
2017-07-02T12:26:09	37,51	188	sensor3328	FALSE
2017-07-02T12:28:40	38,44	189	sensor3328	FALSE
2017-07-02T12:31:10	39,5	190	sensor3328	FALSE
2017-07-02T12:33:38	37,13	191	sensor3328	FALSE
2017-07-02T12:36:07	35,95	192	sensor3328	FALSE
2017-07-02T12:38:36	38,44	193	sensor3328	FALSE
2017-07-02T12:41:05	38,06	194	sensor3328	FALSE
2017-07-02T12:43:34	39,47	195	sensor3328	FALSE
2017-07-02T12:46:03	40,47	196	sensor3328	FALSE
2017-07-02T12:48:31	38,21	197	sensor3328	FALSE
2017-07-02T12:51:01	38,86	198	sensor3328	FALSE
2017-07-02T12:53:29	37,55	199	sensor3328	FALSE
2017-07-02T12:56:00	37,9	200	sensor3328	FALSE
2017-07-02T12:58:29	37,32	201	sensor3328	FALSE
2017-07-02T13:00:59	38	202	sensor3328	FALSE
2017-07-02T13:03:28	40,25	203	sensor3328	FALSE
2017-07-02T13:05:56	40,68	204	sensor3328	FALSE
2017-07-02T13:08:26	40,61	205	sensor3328	FALSE
2017-07-02T13:10:55	35	206	sensor3328	TRUE
2017-07-02T13:13:24	35,71	207	sensor3328	FALSE
2017-07-02T13:15:53	39,26	208	sensor3328	FALSE
2017-07-02T13:18:22	40,1	209	sensor3328	FALSE
2017-07-02T13:20:54	40,36	210	sensor3328	FALSE
2017-07-02T13:23:23	41,79	211	sensor3328	FALSE
2017-07-02T13:25:51	36,69	212	sensor3328	FALSE
2017-07-02T13:28:21	40,85	213	sensor3328	FALSE
2017-07-02T13:30:50	40,6	214	sensor3328	FALSE
2017-07-02T13:33:19	40,69	215	sensor3328	FALSE
2017-07-02T13:35:48	42,18	216	sensor3328	FALSE
2017-07-02T13:38:18	42,57	217	sensor3328	FALSE
2017-07-02T13:40:49	41,71	218	sensor3328	FALSE
2017-07-02T13:43:18	41,25	219	sensor3328	FALSE
2017-07-02T13:45:47	40,78	220	sensor3328	FALSE
2017-07-02T13:48:19	39,21	221	sensor3328	FALSE
2017-07-02T13:50:48	35,68	222	sensor3328	FALSE
2017-07-02T13:53:19	36,36	223	sensor3328	FALSE
2017-07-02T13:55:47	39,62	224	sensor3328	FALSE
2017-07-02T13:58:16	40,1	225	sensor3328	FALSE
2017-07-02T14:00:45	39,53	226	sensor3328	FALSE
2017-07-02T14:03:16	40,59	227	sensor3328	FALSE
2017-07-02T14:05:44	40,51	228	sensor3328	FALSE
2017-07-02T14:08:13	36,47	229	sensor3328	FALSE
2017-07-02T14:10:42	40,47	230	sensor3328	FALSE
2017-07-02T14:13:12	40,07	231	sensor3328	FALSE
2017-07-02T14:15:41	38,58	232	sensor3328	FALSE
2017-07-02T14:18:09	40,29	233	sensor3328	FALSE
2017-07-02T14:20:38	39,92	234	sensor3328	FALSE
2017-07-02T14:23:07	39,8	235	sensor3328	FALSE
2017-07-02T14:25:36	41,68	236	sensor3328	FALSE
2017-07-02T14:28:05	41,27	237	sensor3328	FALSE
2017-07-02T14:30:34	37,53	238	sensor3328	FALSE
2017-07-02T14:33:02	38,14	239	sensor3328	FALSE
2017-07-02T14:35:31	38,69	240	sensor3328	FALSE
2017-07-02T14:38:00	38,24	241	sensor3328	FALSE
2017-07-02T14:40:29	40,77	242	sensor3328	FALSE
2017-07-02T14:42:57	41,89	243	sensor3328	FALSE
2017-07-02T14:45:28	42,18	244	sensor3328	FALSE
2017-07-02T14:47:58	41,23	245	sensor3328	FALSE
2017-07-02T14:50:27	39,16	246	sensor3328	FALSE
2017-07-02T14:52:56	36,02	247	sensor3328	FALSE
2017-07-02T14:55:33	35,16	248	sensor3328	FALSE
2017-07-02T14:58:03	37,29	249	sensor3328	FALSE
2017-07-02T15:00:32	36,54	250	sensor3328	FALSE
2017-07-02T15:03:01	35,31	251	sensor3328	FALSE
2017-07-02T15:08:14	36,48	252	sensor3328	FALSE
2017-07-02T15:10:44	34,49	253	sensor3328	FALSE
2017-07-02T15:13:17	32,29	254	sensor3328	FALSE
2017-07-02T15:15:46	33,58	255	sensor3328	FALSE
2017-07-02T20:23:09	22	256	sensor3328	FALSE
2017-07-02T20:56:34	21,4	257	sensor3328	FALSE
2017-07-02T20:59:15	21,42	258	sensor3328	FALSE
2017-07-02T21:01:49	21,18	259	sensor3328	FALSE
2017-07-02T21:04:25	21,13	260	sensor3328	FALSE
2017-07-02T21:06:56	21,08	261	sensor3328	FALSE
2017-07-02T21:09:32	20,86	262	sensor3328	FALSE
2017-07-02T21:14:51	20,66	263	sensor3328	FALSE
2017-07-02T21:17:31	20,81	264	sensor3328	FALSE
2017-07-02T21:20:00	20,79	265	sensor3328	FALSE
2017-07-02T21:22:29	20,76	266	sensor3328	FALSE
2017-07-02T21:24:58	21	267	sensor3328	FALSE
2017-07-02T21:27:28	21,04	268	sensor3328	FALSE
2017-07-02T21:30:00	20,91	269	sensor3328	FALSE
2017-07-02T21:32:30	20,95	270	sensor3328	FALSE
2017-07-02T21:35:00	20,91	271	sensor3328	FALSE
2017-07-02T21:37:29	20,86	272	sensor3328	FALSE
2017-07-02T21:39:58	20,84	273	sensor3328	FALSE
2017-07-02T21:42:27	21,05	274	sensor3328	FALSE
2017-07-02T21:44:56	20,89	275	sensor3328	FALSE
2017-07-02T21:47:24	20,88	276	sensor3328	FALSE
2017-07-02T21:49:53	20,51	277	sensor3328	FALSE
2017-07-02T21:52:22	20,49	278	sensor3328	FALSE
2017-07-02T21:54:51	20,6	279	sensor3328	FALSE
2017-07-02T21:57:20	20,61	280	sensor3328	FALSE
