# Supplementary material for: Towards Outlier Sensor Detection in Ambient Intelligent Platforms—A Low-Complexity Statistical Approach
Source: Sensors (Basel). 2020 Jul 29;20(15):4217. doi: 10.3390/s20154217 (PMC7436267; doi:10.3390/s20154217)
Supplement: Supplementary file 1 [file sensors-20-04217-s001.zip › GT1/sensor3428-p4987.csv]

timestamp	temperature	RelativePosition	Sensor	outlier
2017-07-09T06:51:38	31,59	4812	sensor3428	FALSE
2017-07-09T06:54:05	31,93	4813	sensor3428	FALSE
2017-07-09T06:56:31	32,09	4814	sensor3428	FALSE
2017-07-09T06:58:58	32,28	4815	sensor3428	FALSE
2017-07-09T07:01:24	32,49	4816	sensor3428	FALSE
2017-07-09T07:03:51	32,76	4817	sensor3428	FALSE
2017-07-09T07:06:17	32,4	4818	sensor3428	FALSE
2017-07-09T07:08:44	32,34	4819	sensor3428	FALSE
2017-07-09T07:11:10	31,79	4820	sensor3428	FALSE
2017-07-09T07:13:37	31,96	4821	sensor3428	FALSE
2017-07-09T07:16:03	32,29	4822	sensor3428	FALSE
2017-07-09T07:18:30	32,15	4823	sensor3428	FALSE
2017-07-09T07:20:56	32,41	4824	sensor3428	FALSE
2017-07-09T07:23:23	32,59	4825	sensor3428	FALSE
2017-07-09T07:25:49	32,62	4826	sensor3428	FALSE
2017-07-09T07:28:16	32,9	4827	sensor3428	FALSE
2017-07-09T07:30:42	32,65	4828	sensor3428	FALSE
2017-07-09T07:33:14	32,74	4829	sensor3428	FALSE
2017-07-09T07:35:40	32,43	4830	sensor3428	FALSE
2017-07-09T07:38:07	32,64	4831	sensor3428	FALSE
2017-07-09T07:40:33	32,28	4832	sensor3428	FALSE
2017-07-09T07:43:00	32,48	4833	sensor3428	FALSE
2017-07-09T07:45:26	32,64	4834	sensor3428	FALSE
2017-07-09T07:47:53	32,9	4835	sensor3428	FALSE
2017-07-09T07:50:19	32,44	4836	sensor3428	FALSE
2017-07-09T07:52:46	32,51	4837	sensor3428	FALSE
2017-07-09T07:55:12	32,45	4838	sensor3428	FALSE
2017-07-09T07:57:39	32,62	4839	sensor3428	FALSE
2017-07-09T08:00:05	32,89	4840	sensor3428	FALSE
2017-07-09T08:02:32	33,18	4841	sensor3428	FALSE
2017-07-09T08:04:58	33,35	4842	sensor3428	FALSE
2017-07-09T08:07:25	33,34	4843	sensor3428	FALSE
2017-07-09T08:09:51	33,53	4844	sensor3428	FALSE
2017-07-09T08:12:18	33,75	4845	sensor3428	FALSE
2017-07-09T08:14:44	33,96	4846	sensor3428	FALSE
2017-07-09T08:17:11	33,59	4847	sensor3428	FALSE
2017-07-09T08:19:37	33,83	4848	sensor3428	FALSE
2017-07-09T08:22:04	33,96	4849	sensor3428	FALSE
2017-07-09T08:24:30	34	4850	sensor3428	FALSE
2017-07-09T08:26:57	33,9	4851	sensor3428	FALSE
2017-07-09T08:29:23	33,66	4852	sensor3428	FALSE
2017-07-09T08:31:50	33,24	4853	sensor3428	FALSE
2017-07-09T08:34:16	33,32	4854	sensor3428	FALSE
2017-07-09T08:36:43	33,58	4855	sensor3428	FALSE
2017-07-09T08:39:09	33,69	4856	sensor3428	FALSE
2017-07-09T08:41:36	33,7	4857	sensor3428	FALSE
2017-07-09T08:44:02	33,76	4858	sensor3428	FALSE
2017-07-09T08:46:29	33,63	4859	sensor3428	FALSE
2017-07-09T08:48:55	33,47	4860	sensor3428	FALSE
2017-07-09T08:51:22	33,68	4861	sensor3428	FALSE
2017-07-09T08:53:48	33,71	4862	sensor3428	FALSE
2017-07-09T08:56:15	33,33	4863	sensor3428	FALSE
2017-07-09T08:58:41	33,38	4864	sensor3428	FALSE
2017-07-09T09:01:08	33,3	4865	sensor3428	FALSE
2017-07-09T09:03:34	33,24	4866	sensor3428	FALSE
2017-07-09T09:06:01	32,55	4867	sensor3428	FALSE
2017-07-09T09:08:27	32,65	4868	sensor3428	FALSE
2017-07-09T09:10:54	32,67	4869	sensor3428	FALSE
2017-07-09T09:13:20	32,96	4870	sensor3428	FALSE
2017-07-09T09:15:47	33,18	4871	sensor3428	FALSE
2017-07-09T09:18:13	33,21	4872	sensor3428	FALSE
2017-07-09T09:20:40	33,15	4873	sensor3428	FALSE
2017-07-09T09:23:06	33,36	4874	sensor3428	FALSE
2017-07-09T09:25:33	33,4	4875	sensor3428	FALSE
2017-07-09T09:27:59	33,48	4876	sensor3428	FALSE
2017-07-09T09:30:26	33,43	4877	sensor3428	FALSE
2017-07-09T09:32:52	33,45	4878	sensor3428	FALSE
2017-07-09T09:35:19	33,53	4879	sensor3428	FALSE
2017-07-09T09:37:45	33,59	4880	sensor3428	FALSE
2017-07-09T09:40:12	33,3	4881	sensor3428	FALSE
2017-07-09T09:42:38	33,35	4882	sensor3428	FALSE
2017-07-09T09:45:05	33,16	4883	sensor3428	FALSE
2017-07-09T09:47:31	33,15	4884	sensor3428	FALSE
2017-07-09T09:49:58	33,12	4885	sensor3428	FALSE
2017-07-09T09:52:26	33,23	4886	sensor3428	FALSE
2017-07-09T09:54:53	33,28	4887	sensor3428	FALSE
2017-07-09T09:57:19	33,32	4888	sensor3428	FALSE
2017-07-09T09:59:46	33,12	4889	sensor3428	FALSE
2017-07-09T10:02:12	32,81	4890	sensor3428	FALSE
2017-07-09T10:04:39	32,48	4891	sensor3428	FALSE
2017-07-09T10:07:05	32,19	4892	sensor3428	FALSE
2017-07-09T10:09:32	32,14	4893	sensor3428	FALSE
2017-07-09T10:11:58	32,06	4894	sensor3428	FALSE
2017-07-09T10:14:25	32,1	4895	sensor3428	FALSE
2017-07-09T10:16:51	32,26	4896	sensor3428	FALSE
2017-07-09T10:19:18	32,48	4897	sensor3428	FALSE
2017-07-09T10:21:44	32,48	4898	sensor3428	FALSE
2017-07-09T10:24:11	32,33	4899	sensor3428	FALSE
2017-07-09T10:26:37	32,36	4900	sensor3428	FALSE
2017-07-09T10:29:04	32,15	4901	sensor3428	FALSE
2017-07-09T10:31:30	32,11	4902	sensor3428	FALSE
2017-07-09T10:33:57	32,1	4903	sensor3428	FALSE
2017-07-09T10:36:23	32,18	4904	sensor3428	FALSE
2017-07-09T10:38:50	32,2	4905	sensor3428	FALSE
2017-07-09T10:41:16	31,98	4906	sensor3428	FALSE
2017-07-09T10:43:43	32,14	4907	sensor3428	FALSE
2017-07-09T10:46:09	31,77	4908	sensor3428	FALSE
2017-07-09T10:48:36	31,97	4909	sensor3428	FALSE
2017-07-09T10:51:02	32,09	4910	sensor3428	FALSE
2017-07-09T10:53:32	32,06	4911	sensor3428	FALSE
2017-07-09T10:55:59	32,25	4912	sensor3428	FALSE
2017-07-09T10:58:25	32,47	4913	sensor3428	FALSE
2017-07-09T11:00:52	32,48	4914	sensor3428	FALSE
2017-07-09T11:03:18	32,61	4915	sensor3428	FALSE
2017-07-09T11:05:45	32,59	4916	sensor3428	FALSE
2017-07-09T11:08:11	32,6	4917	sensor3428	FALSE
2017-07-09T11:10:38	32,69	4918	sensor3428	FALSE
2017-07-09T11:13:04	32,79	4919	sensor3428	FALSE
2017-07-09T11:15:31	32,74	4920	sensor3428	FALSE
2017-07-09T11:17:57	32,31	4921	sensor3428	FALSE
2017-07-09T11:20:24	32,2	4922	sensor3428	FALSE
2017-07-09T11:22:50	32,23	4923	sensor3428	FALSE
2017-07-09T11:25:17	32,15	4924	sensor3428	FALSE
2017-07-09T11:27:43	31,88	4925	sensor3428	FALSE
2017-07-09T11:30:10	31,63	4926	sensor3428	FALSE
2017-07-09T11:32:36	31,51	4927	sensor3428	FALSE
2017-07-09T11:35:03	31,52	4928	sensor3428	FALSE
2017-07-09T11:37:29	31,59	4929	sensor3428	FALSE
2017-07-09T11:39:56	31,58	4930	sensor3428	FALSE
2017-07-09T11:42:22	31,73	4931	sensor3428	FALSE
2017-07-09T11:44:49	31,9	4932	sensor3428	FALSE
2017-07-09T11:47:15	32,1	4933	sensor3428	FALSE
2017-07-09T11:49:42	32,22	4934	sensor3428	FALSE
2017-07-09T11:52:08	32,25	4935	sensor3428	FALSE
2017-07-09T11:54:35	32,34	4936	sensor3428	FALSE
2017-07-09T11:57:02	32,53	4937	sensor3428	FALSE
2017-07-09T11:59:28	32,63	4938	sensor3428	FALSE
2017-07-09T12:01:55	32,75	4939	sensor3428	FALSE
2017-07-09T12:04:21	32,66	4940	sensor3428	FALSE
2017-07-09T12:06:48	32,65	4941	sensor3428	FALSE
2017-07-09T12:09:14	32,65	4942	sensor3428	FALSE
2017-07-09T12:11:41	32,7	4943	sensor3428	FALSE
2017-07-09T12:14:07	32,8	4944	sensor3428	FALSE
2017-07-09T12:16:34	32,76	4945	sensor3428	FALSE
2017-07-09T12:19:00	32,5	4946	sensor3428	FALSE
2017-07-09T12:21:27	32,24	4947	sensor3428	FALSE
2017-07-09T12:23:53	32,4	4948	sensor3428	FALSE
2017-07-09T12:26:27	32,5	4949	sensor3428	FALSE
2017-07-09T12:28:54	32,55	4950	sensor3428	FALSE
2017-07-09T12:31:20	32,58	4951	sensor3428	FALSE
2017-07-09T12:33:47	32,43	4952	sensor3428	FALSE
2017-07-09T12:36:13	32,35	4953	sensor3428	FALSE
2017-07-09T12:38:40	32,35	4954	sensor3428	FALSE
2017-07-09T12:41:06	32,36	4955	sensor3428	FALSE
2017-07-09T12:43:34	32,31	4956	sensor3428	FALSE
2017-07-09T12:46:00	32,32	4957	sensor3428	FALSE
2017-07-09T12:48:27	32,35	4958	sensor3428	FALSE
2017-07-09T12:50:56	32,11	4959	sensor3428	FALSE
2017-07-09T12:53:23	32,03	4960	sensor3428	FALSE
2017-07-09T12:55:50	32	4961	sensor3428	FALSE
2017-07-09T12:58:16	31,67	4962	sensor3428	FALSE
2017-07-09T13:00:43	31,76	4963	sensor3428	FALSE
2017-07-09T13:03:09	31,73	4964	sensor3428	FALSE
2017-07-09T13:05:36	31,57	4965	sensor3428	FALSE
2017-07-09T13:08:02	31,65	4966	sensor3428	FALSE
2017-07-09T13:10:29	31,68	4967	sensor3428	FALSE
2017-07-09T13:12:55	31,66	4968	sensor3428	FALSE
2017-07-09T13:15:22	31,56	4969	sensor3428	FALSE
2017-07-09T13:17:48	31,63	4970	sensor3428	FALSE
2017-07-09T13:20:15	31,73	4971	sensor3428	FALSE
2017-07-09T13:22:42	31,83	4972	sensor3428	FALSE
2017-07-09T13:25:09	31,72	4973	sensor3428	FALSE
2017-07-09T13:27:36	31,82	4974	sensor3428	FALSE
2017-07-09T13:30:02	31,84	4975	sensor3428	FALSE
2017-07-09T13:32:29	32,15	4976	sensor3428	FALSE
2017-07-09T13:34:55	32,3	4977	sensor3428	FALSE
2017-07-09T13:37:22	32,41	4978	sensor3428	FALSE
2017-07-09T13:39:48	32,44	4979	sensor3428	FALSE
2017-07-09T13:42:15	32,24	4980	sensor3428	FALSE
2017-07-09T13:44:41	32,12	4981	sensor3428	FALSE
2017-07-09T13:47:08	31,97	4982	sensor3428	FALSE
2017-07-09T13:49:34	31,88	4983	sensor3428	FALSE
2017-07-09T13:52:01	31,83	4984	sensor3428	FALSE
2017-07-09T13:54:27	31,7	4985	sensor3428	FALSE
2017-07-09T13:56:54	31,59	4986	sensor3428	FALSE
2017-07-09T15:24:39	29,28	4987	sensor3428	TRUE
2017-07-09T15:27:05	29,34	4988	sensor3428	FALSE
2017-07-09T15:29:32	29,41	4989	sensor3428	FALSE
2017-07-09T15:31:58	29,52	4990	sensor3428	FALSE
2017-07-09T15:34:25	29,59	4991	sensor3428	FALSE
2017-07-09T15:36:51	29,76	4992	sensor3428	FALSE
2017-07-09T15:39:18	29,93	4993	sensor3428	FALSE
2017-07-09T15:41:44	29,93	4994	sensor3428	FALSE
2017-07-09T15:44:11	29,92	4995	sensor3428	FALSE
2017-07-09T15:46:37	29,97	4996	sensor3428	FALSE
2017-07-09T15:49:04	30,03	4997	sensor3428	FALSE
2017-07-09T15:51:30	30,04	4998	sensor3428	FALSE
2017-07-09T15:53:57	29,93	4999	sensor3428	FALSE
2017-07-09T15:56:24	29,75	5000	sensor3428	FALSE
2017-07-09T15:58:50	29,6	5001	sensor3428	FALSE
2017-07-09T16:01:17	29,57	5002	sensor3428	FALSE
2017-07-09T16:03:43	29,56	5003	sensor3428	FALSE
2017-07-09T16:06:09	29,55	5004	sensor3428	FALSE
2017-07-09T16:08:36	29,55	5005	sensor3428	FALSE
2017-07-09T16:11:02	29,66	5006	sensor3428	FALSE
2017-07-09T16:13:29	29,71	5007	sensor3428	FALSE
2017-07-09T16:15:55	29,8	5008	sensor3428	FALSE
2017-07-09T16:18:22	29,79	5009	sensor3428	FALSE
2017-07-09T16:20:48	29,84	5010	sensor3428	FALSE
2017-07-09T16:23:15	29,88	5011	sensor3428	FALSE
2017-07-09T16:25:41	29,96	5012	sensor3428	FALSE
2017-07-09T16:28:08	29,93	5013	sensor3428	FALSE
2017-07-09T16:30:34	30	5014	sensor3428	FALSE
2017-07-09T16:33:01	30,07	5015	sensor3428	FALSE
2017-07-09T16:35:27	30,18	5016	sensor3428	FALSE
2017-07-09T16:37:54	30,3	5017	sensor3428	FALSE
2017-07-09T16:40:20	30,35	5018	sensor3428	FALSE
2017-07-09T16:42:47	30,37	5019	sensor3428	FALSE
2017-07-09T16:45:14	30,38	5020	sensor3428	FALSE
2017-07-09T16:47:40	30,51	5021	sensor3428	FALSE
2017-07-09T16:50:07	30,57	5022	sensor3428	FALSE
2017-07-09T16:52:35	30,61	5023	sensor3428	FALSE
2017-07-09T16:55:02	30,63	5024	sensor3428	FALSE
2017-07-09T16:57:28	30,64	5025	sensor3428	FALSE
2017-07-09T16:59:55	30,64	5026	sensor3428	FALSE
2017-07-09T17:02:21	30,62	5027	sensor3428	FALSE
2017-07-09T17:04:48	30,58	5028	sensor3428	FALSE
2017-07-09T17:07:14	30,57	5029	sensor3428	FALSE
2017-07-09T17:09:41	30,44	5030	sensor3428	FALSE
2017-07-09T17:12:07	30,32	5031	sensor3428	FALSE
2017-07-09T17:14:34	30,26	5032	sensor3428	FALSE
2017-07-09T17:17:00	30,22	5033	sensor3428	FALSE
2017-07-09T17:19:27	30,14	5034	sensor3428	FALSE
2017-07-09T17:21:53	30,09	5035	sensor3428	FALSE
2017-07-09T17:24:20	30,02	5036	sensor3428	FALSE
2017-07-09T17:26:46	29,94	5037	sensor3428	FALSE
2017-07-09T17:29:13	29,88	5038	sensor3428	FALSE
2017-07-09T17:31:39	29,8	5039	sensor3428	FALSE
2017-07-09T17:34:06	29,74	5040	sensor3428	FALSE
2017-07-09T17:36:32	29,7	5041	sensor3428	FALSE
2017-07-09T17:38:59	29,69	5042	sensor3428	FALSE
2017-07-09T17:41:25	29,66	5043	sensor3428	FALSE
2017-07-09T17:43:52	29,57	5044	sensor3428	FALSE
2017-07-09T17:46:18	29,49	5045	sensor3428	FALSE
2017-07-09T17:48:45	29,41	5046	sensor3428	FALSE
2017-07-09T17:51:11	29,25	5047	sensor3428	FALSE
2017-07-09T17:53:38	29,14	5048	sensor3428	FALSE
2017-07-09T17:56:04	29,12	5049	sensor3428	FALSE
2017-07-09T17:58:31	29,02	5050	sensor3428	FALSE
2017-07-09T18:00:57	28,98	5051	sensor3428	FALSE
2017-07-09T18:03:24	28,93	5052	sensor3428	FALSE
2017-07-09T18:05:50	28,89	5053	sensor3428	FALSE
2017-07-09T18:08:17	28,82	5054	sensor3428	FALSE
2017-07-09T18:10:43	28,8	5055	sensor3428	FALSE
2017-07-09T18:13:10	28,77	5056	sensor3428	FALSE
2017-07-09T18:15:36	28,71	5057	sensor3428	FALSE
2017-07-09T18:18:03	28,64	5058	sensor3428	FALSE
2017-07-09T18:20:29	28,5	5059	sensor3428	FALSE
2017-07-09T18:22:56	28,38	5060	sensor3428	FALSE
2017-07-09T18:25:22	28,26	5061	sensor3428	FALSE
