# Supplementary material for: Towards Outlier Sensor Detection in Ambient Intelligent Platforms—A Low-Complexity Statistical Approach
Source: Sensors (Basel). 2020 Jul 29;20(15):4217. doi: 10.3390/s20154217 (PMC7436267; doi:10.3390/s20154217)
Supplement: Supplementary file 1 [file sensors-20-04217-s001.zip › GT1/sensor3428-p6889.csv]

timestamp	temperature	RelativePosition	Sensor	outlier
2017-07-12T13:43:02	34,05	6714	sensor3428	FALSE
2017-07-12T13:45:29	33,9	6715	sensor3428	FALSE
2017-07-12T13:47:55	33,9	6716	sensor3428	FALSE
2017-07-12T13:50:22	34	6717	sensor3428	FALSE
2017-07-12T13:52:48	33,92	6718	sensor3428	FALSE
2017-07-12T13:55:15	33,97	6719	sensor3428	FALSE
2017-07-12T13:57:41	33,92	6720	sensor3428	FALSE
2017-07-12T14:00:08	33,91	6721	sensor3428	FALSE
2017-07-12T14:02:34	33,86	6722	sensor3428	FALSE
2017-07-12T14:05:01	33,92	6723	sensor3428	FALSE
2017-07-12T14:07:27	33,89	6724	sensor3428	FALSE
2017-07-12T14:09:54	33,85	6725	sensor3428	FALSE
2017-07-12T14:12:20	33,82	6726	sensor3428	FALSE
2017-07-12T14:14:47	33,83	6727	sensor3428	FALSE
2017-07-12T14:17:13	33,86	6728	sensor3428	FALSE
2017-07-12T14:19:40	33,89	6729	sensor3428	FALSE
2017-07-12T14:22:06	33,87	6730	sensor3428	FALSE
2017-07-12T14:24:33	33,72	6731	sensor3428	FALSE
2017-07-12T14:26:59	33,69	6732	sensor3428	FALSE
2017-07-12T14:29:26	33,78	6733	sensor3428	FALSE
2017-07-12T14:31:52	33,8	6734	sensor3428	FALSE
2017-07-12T14:34:19	33,83	6735	sensor3428	FALSE
2017-07-12T14:36:45	33,73	6736	sensor3428	FALSE
2017-07-12T14:39:12	33,66	6737	sensor3428	FALSE
2017-07-12T14:41:38	33,65	6738	sensor3428	FALSE
2017-07-12T14:44:05	33,68	6739	sensor3428	FALSE
2017-07-12T14:46:31	33,82	6740	sensor3428	FALSE
2017-07-12T14:48:58	33,8	6741	sensor3428	FALSE
2017-07-12T14:51:24	33,76	6742	sensor3428	FALSE
2017-07-12T14:53:51	33,81	6743	sensor3428	FALSE
2017-07-12T14:56:17	33,84	6744	sensor3428	FALSE
2017-07-12T14:58:44	33,97	6745	sensor3428	FALSE
2017-07-12T15:01:10	34,02	6746	sensor3428	FALSE
2017-07-12T15:03:37	33,94	6747	sensor3428	FALSE
2017-07-12T15:06:03	34	6748	sensor3428	FALSE
2017-07-12T15:08:30	34,03	6749	sensor3428	FALSE
2017-07-12T15:10:56	33,95	6750	sensor3428	FALSE
2017-07-12T15:13:23	34,01	6751	sensor3428	FALSE
2017-07-12T15:15:49	33,99	6752	sensor3428	FALSE
2017-07-12T15:18:16	33,95	6753	sensor3428	FALSE
2017-07-12T15:20:42	33,91	6754	sensor3428	FALSE
2017-07-12T15:23:09	33,77	6755	sensor3428	FALSE
2017-07-12T15:25:35	33,75	6756	sensor3428	FALSE
2017-07-12T15:28:03	33,77	6757	sensor3428	FALSE
2017-07-12T15:30:29	33,7	6758	sensor3428	FALSE
2017-07-12T15:32:56	33,72	6759	sensor3428	FALSE
2017-07-12T15:35:22	33,67	6760	sensor3428	FALSE
2017-07-12T15:37:49	33,65	6761	sensor3428	FALSE
2017-07-12T15:40:15	33,6	6762	sensor3428	FALSE
2017-07-12T15:42:42	33,5	6763	sensor3428	FALSE
2017-07-12T15:45:08	33,51	6764	sensor3428	FALSE
2017-07-12T15:47:35	33,52	6765	sensor3428	FALSE
2017-07-12T15:50:01	33,53	6766	sensor3428	FALSE
2017-07-12T15:52:28	33,6	6767	sensor3428	FALSE
2017-07-12T15:54:54	33,62	6768	sensor3428	FALSE
2017-07-12T15:57:21	33,65	6769	sensor3428	FALSE
2017-07-12T15:59:47	33,65	6770	sensor3428	FALSE
2017-07-12T16:02:14	33,61	6771	sensor3428	FALSE
2017-07-12T16:04:40	33,58	6772	sensor3428	FALSE
2017-07-12T16:07:07	33,55	6773	sensor3428	FALSE
2017-07-12T16:09:33	33,57	6774	sensor3428	FALSE
2017-07-12T16:12:00	33,54	6775	sensor3428	FALSE
2017-07-12T16:14:26	33,45	6776	sensor3428	FALSE
2017-07-12T16:16:53	33,35	6777	sensor3428	FALSE
2017-07-12T16:19:19	33,36	6778	sensor3428	FALSE
2017-07-12T16:21:46	33,4	6779	sensor3428	FALSE
2017-07-12T16:24:12	33,39	6780	sensor3428	FALSE
2017-07-12T16:26:39	33,39	6781	sensor3428	FALSE
2017-07-12T16:29:05	33,37	6782	sensor3428	FALSE
2017-07-12T16:31:32	33,39	6783	sensor3428	FALSE
2017-07-12T16:33:58	33,37	6784	sensor3428	FALSE
2017-07-12T16:36:25	33,39	6785	sensor3428	FALSE
2017-07-12T16:38:51	33,29	6786	sensor3428	FALSE
2017-07-12T16:41:18	33,15	6787	sensor3428	FALSE
2017-07-12T16:43:44	33,08	6788	sensor3428	FALSE
2017-07-12T16:46:11	33,06	6789	sensor3428	FALSE
2017-07-12T16:48:37	33,08	6790	sensor3428	FALSE
2017-07-12T16:51:04	33,02	6791	sensor3428	FALSE
2017-07-12T16:53:30	32,96	6792	sensor3428	FALSE
2017-07-12T16:55:57	32,94	6793	sensor3428	FALSE
2017-07-12T16:58:23	32,9	6794	sensor3428	FALSE
2017-07-12T17:00:50	32,85	6795	sensor3428	FALSE
2017-07-12T17:03:16	32,81	6796	sensor3428	FALSE
2017-07-12T17:05:43	32,82	6797	sensor3428	FALSE
2017-07-12T17:08:09	32,84	6798	sensor3428	FALSE
2017-07-12T17:10:36	32,84	6799	sensor3428	FALSE
2017-07-12T17:13:02	32,83	6800	sensor3428	FALSE
2017-07-12T17:15:29	32,77	6801	sensor3428	FALSE
2017-07-12T17:17:55	32,64	6802	sensor3428	FALSE
2017-07-12T17:20:22	32,62	6803	sensor3428	FALSE
2017-07-12T17:22:48	32,68	6804	sensor3428	FALSE
2017-07-12T17:25:15	32,75	6805	sensor3428	FALSE
2017-07-12T17:27:41	32,81	6806	sensor3428	FALSE
2017-07-12T17:30:08	32,8	6807	sensor3428	FALSE
2017-07-12T17:32:35	32,76	6808	sensor3428	FALSE
2017-07-12T17:35:02	32,73	6809	sensor3428	FALSE
2017-07-12T17:37:28	32,7	6810	sensor3428	FALSE
2017-07-12T17:39:55	32,66	6811	sensor3428	FALSE
2017-07-12T17:42:21	32,58	6812	sensor3428	FALSE
2017-07-12T17:44:48	32,31	6813	sensor3428	FALSE
2017-07-12T17:47:14	32,24	6814	sensor3428	FALSE
2017-07-12T17:49:41	32,08	6815	sensor3428	FALSE
2017-07-12T17:52:07	31,96	6816	sensor3428	FALSE
2017-07-12T17:54:34	31,92	6817	sensor3428	FALSE
2017-07-12T17:57:00	31,89	6818	sensor3428	FALSE
2017-07-12T17:59:27	31,79	6819	sensor3428	FALSE
2017-07-12T18:01:53	31,72	6820	sensor3428	FALSE
2017-07-12T18:04:20	31,59	6821	sensor3428	FALSE
2017-07-12T18:06:46	31,38	6822	sensor3428	FALSE
2017-07-12T18:09:13	31,36	6823	sensor3428	FALSE
2017-07-12T18:11:39	31,26	6824	sensor3428	FALSE
2017-07-12T18:14:06	31,21	6825	sensor3428	FALSE
2017-07-12T18:16:32	31,09	6826	sensor3428	FALSE
2017-07-12T18:18:59	30,95	6827	sensor3428	FALSE
2017-07-12T18:21:25	30,68	6828	sensor3428	FALSE
2017-07-12T18:23:52	30,67	6829	sensor3428	FALSE
2017-07-12T18:26:18	30,67	6830	sensor3428	FALSE
2017-07-12T18:28:45	30,64	6831	sensor3428	FALSE
2017-07-12T18:31:11	30,66	6832	sensor3428	FALSE
2017-07-12T18:33:38	30,63	6833	sensor3428	FALSE
2017-07-12T18:36:04	30,52	6834	sensor3428	FALSE
2017-07-12T18:38:31	30,45	6835	sensor3428	FALSE
2017-07-12T18:40:57	30,55	6836	sensor3428	FALSE
2017-07-12T18:43:24	30,61	6837	sensor3428	FALSE
2017-07-12T18:45:50	30,64	6838	sensor3428	FALSE
2017-07-12T18:48:17	30,57	6839	sensor3428	FALSE
2017-07-12T18:50:43	30,59	6840	sensor3428	FALSE
2017-07-12T18:53:10	30,56	6841	sensor3428	FALSE
2017-07-12T18:55:36	30,47	6842	sensor3428	FALSE
2017-07-12T18:58:03	30,37	6843	sensor3428	FALSE
2017-07-12T19:00:29	30,35	6844	sensor3428	FALSE
2017-07-12T19:02:56	30,25	6845	sensor3428	FALSE
2017-07-12T19:05:22	30,21	6846	sensor3428	FALSE
2017-07-12T19:07:49	30,16	6847	sensor3428	FALSE
2017-07-12T19:10:15	30,12	6848	sensor3428	FALSE
2017-07-12T19:12:42	30,06	6849	sensor3428	FALSE
2017-07-12T19:15:08	30	6850	sensor3428	FALSE
2017-07-12T19:17:35	29,82	6851	sensor3428	FALSE
2017-07-12T19:20:01	29,64	6852	sensor3428	FALSE
2017-07-12T19:22:28	29,53	6853	sensor3428	FALSE
2017-07-12T19:24:54	29,5	6854	sensor3428	FALSE
2017-07-12T19:27:21	29,5	6855	sensor3428	FALSE
2017-07-12T19:29:47	29,5	6856	sensor3428	FALSE
2017-07-12T19:32:14	29,55	6857	sensor3428	FALSE
2017-07-12T19:34:40	29,48	6858	sensor3428	FALSE
2017-07-12T19:37:07	29,31	6859	sensor3428	FALSE
2017-07-12T19:39:33	29,2	6860	sensor3428	FALSE
2017-07-12T19:42:00	29,06	6861	sensor3428	FALSE
2017-07-12T19:44:26	28,96	6862	sensor3428	FALSE
2017-07-12T19:46:53	28,85	6863	sensor3428	FALSE
2017-07-12T19:49:19	28,81	6864	sensor3428	FALSE
2017-07-12T19:51:46	28,71	6865	sensor3428	FALSE
2017-07-12T19:54:12	28,61	6866	sensor3428	FALSE
2017-07-12T19:56:39	28,59	6867	sensor3428	FALSE
2017-07-12T19:59:05	28,49	6868	sensor3428	FALSE
2017-07-12T20:01:32	28,36	6869	sensor3428	FALSE
2017-07-12T20:03:58	28,28	6870	sensor3428	FALSE
2017-07-12T20:06:25	28,14	6871	sensor3428	FALSE
2017-07-12T20:08:51	28,05	6872	sensor3428	FALSE
2017-07-12T20:11:18	27,97	6873	sensor3428	FALSE
2017-07-12T20:13:44	27,91	6874	sensor3428	FALSE
2017-07-12T20:16:11	27,89	6875	sensor3428	FALSE
2017-07-12T20:18:37	27,78	6876	sensor3428	FALSE
2017-07-12T20:21:04	27,76	6877	sensor3428	FALSE
2017-07-12T20:23:30	27,68	6878	sensor3428	FALSE
2017-07-12T20:25:57	27,59	6879	sensor3428	FALSE
2017-07-12T20:28:23	27,48	6880	sensor3428	FALSE
2017-07-12T20:30:50	27,42	6881	sensor3428	FALSE
2017-07-12T20:33:17	27,39	6882	sensor3428	FALSE
2017-07-12T20:35:43	27,3	6883	sensor3428	FALSE
2017-07-12T20:38:10	27,28	6884	sensor3428	FALSE
2017-07-12T20:40:36	27,13	6885	sensor3428	FALSE
2017-07-12T20:43:03	27,08	6886	sensor3428	FALSE
2017-07-12T20:45:29	27,18	6887	sensor3428	FALSE
2017-07-12T20:47:56	27,28	6888	sensor3428	FALSE
2017-07-13T04:54:08	31,08	6889	sensor3428	TRUE
2017-07-13T04:56:34	31,33	6890	sensor3428	FALSE
2017-07-13T04:59:01	31,52	6891	sensor3428	FALSE
2017-07-13T05:01:27	31,8	6892	sensor3428	FALSE
2017-07-13T05:03:54	32,09	6893	sensor3428	FALSE
2017-07-13T05:06:20	32,33	6894	sensor3428	FALSE
2017-07-13T05:08:47	32,52	6895	sensor3428	FALSE
2017-07-13T05:11:13	32,74	6896	sensor3428	FALSE
2017-07-13T05:13:40	32,95	6897	sensor3428	FALSE
2017-07-13T05:16:06	33,13	6898	sensor3428	FALSE
2017-07-13T05:18:33	33,31	6899	sensor3428	FALSE
2017-07-13T05:20:59	33,28	6900	sensor3428	FALSE
2017-07-13T05:23:26	33,46	6901	sensor3428	FALSE
2017-07-13T05:25:52	33,66	6902	sensor3428	FALSE
2017-07-13T05:28:19	33,82	6903	sensor3428	FALSE
2017-07-13T05:30:45	34,03	6904	sensor3428	FALSE
2017-07-13T05:33:12	34,25	6905	sensor3428	FALSE
2017-07-13T05:35:38	34,36	6906	sensor3428	FALSE
2017-07-13T05:38:05	34,58	6907	sensor3428	FALSE
2017-07-13T05:40:31	34,64	6908	sensor3428	FALSE
2017-07-13T05:42:58	34,76	6909	sensor3428	FALSE
2017-07-13T05:45:24	34,87	6910	sensor3428	FALSE
2017-07-13T05:47:51	34,99	6911	sensor3428	FALSE
2017-07-13T05:50:17	35,19	6912	sensor3428	FALSE
2017-07-13T05:52:44	35,26	6913	sensor3428	FALSE
2017-07-13T05:55:10	35,42	6914	sensor3428	FALSE
2017-07-13T05:57:37	35,48	6915	sensor3428	FALSE
2017-07-13T06:00:03	35,6	6916	sensor3428	FALSE
2017-07-13T06:02:30	35,74	6917	sensor3428	FALSE
2017-07-13T06:04:56	35,82	6918	sensor3428	FALSE
2017-07-13T06:07:23	35,6	6919	sensor3428	FALSE
2017-07-13T06:09:49	35,66	6920	sensor3428	FALSE
2017-07-13T06:12:16	35,7	6921	sensor3428	FALSE
2017-07-13T06:14:42	35,75	6922	sensor3428	FALSE
2017-07-13T06:17:09	36,03	6923	sensor3428	FALSE
2017-07-13T06:19:35	35,99	6924	sensor3428	FALSE
2017-07-13T06:22:02	36,06	6925	sensor3428	FALSE
2017-07-13T06:24:28	35,98	6926	sensor3428	FALSE
2017-07-13T06:26:55	35,51	6927	sensor3428	FALSE
2017-07-13T06:29:21	34,78	6928	sensor3428	FALSE
2017-07-13T06:31:48	34,71	6929	sensor3428	FALSE
2017-07-13T06:34:14	34,84	6930	sensor3428	FALSE
2017-07-13T06:36:41	35,09	6931	sensor3428	FALSE
2017-07-13T06:39:07	34,82	6932	sensor3428	FALSE
2017-07-13T06:41:34	34,87	6933	sensor3428	FALSE
2017-07-13T06:44:00	34,29	6934	sensor3428	FALSE
2017-07-13T06:46:27	33,33	6935	sensor3428	FALSE
2017-07-13T06:48:53	33,76	6936	sensor3428	FALSE
2017-07-13T06:51:20	33,65	6937	sensor3428	FALSE
2017-07-13T06:53:46	33,79	6938	sensor3428	FALSE
2017-07-13T06:56:13	33,24	6939	sensor3428	FALSE
2017-07-13T06:58:39	33,44	6940	sensor3428	FALSE
2017-07-13T07:01:06	33,35	6941	sensor3428	FALSE
2017-07-13T07:03:32	33,87	6942	sensor3428	FALSE
2017-07-13T07:05:59	34,19	6943	sensor3428	FALSE
2017-07-13T07:08:25	33,93	6944	sensor3428	FALSE
2017-07-13T07:10:52	34,21	6945	sensor3428	FALSE
2017-07-13T07:13:18	33,91	6946	sensor3428	FALSE
2017-07-13T07:15:45	33,67	6947	sensor3428	FALSE
2017-07-13T07:18:11	33,23	6948	sensor3428	FALSE
2017-07-13T07:20:38	33,06	6949	sensor3428	FALSE
2017-07-13T07:23:04	33,46	6950	sensor3428	FALSE
2017-07-13T07:25:31	33,9	6951	sensor3428	FALSE
2017-07-13T07:27:57	34,1	6952	sensor3428	FALSE
2017-07-13T07:30:24	34,36	6953	sensor3428	FALSE
2017-07-13T07:32:50	34,75	6954	sensor3428	FALSE
2017-07-13T07:35:17	34,88	6955	sensor3428	FALSE
2017-07-13T07:37:43	34,65	6956	sensor3428	FALSE
2017-07-13T07:40:10	34,73	6957	sensor3428	FALSE
2017-07-13T07:42:36	34,54	6958	sensor3428	FALSE
2017-07-13T07:45:03	34,26	6959	sensor3428	FALSE
2017-07-13T07:47:29	33,63	6960	sensor3428	FALSE
2017-07-13T07:49:56	33,19	6961	sensor3428	FALSE
2017-07-13T07:52:22	33,05	6962	sensor3428	FALSE
2017-07-13T07:54:49	32,94	6963	sensor3428	FALSE
