# Supplementary material for: Towards Outlier Sensor Detection in Ambient Intelligent Platforms—A Low-Complexity Statistical Approach
Source: Sensors (Basel). 2020 Jul 29;20(15):4217. doi: 10.3390/s20154217 (PMC7436267; doi:10.3390/s20154217)
Supplement: Supplementary file 1 [file sensors-20-04217-s001.zip › GT1/sensor3432-p1429.csv]

timestamp	temperature	RelativePosition	Sensor	outlier
2017-07-03T03:44:09	18,01	1254	sensor3432	FALSE
2017-07-03T03:46:36	17,85	1255	sensor3432	FALSE
2017-07-03T03:49:02	17,81	1256	sensor3432	FALSE
2017-07-03T03:51:29	17,88	1257	sensor3432	FALSE
2017-07-03T03:53:55	17,94	1258	sensor3432	FALSE
2017-07-03T03:56:22	18,05	1259	sensor3432	FALSE
2017-07-03T03:58:48	18,11	1260	sensor3432	FALSE
2017-07-03T04:01:15	18,18	1261	sensor3432	FALSE
2017-07-03T04:03:42	18,26	1262	sensor3432	FALSE
2017-07-03T04:06:08	18,32	1263	sensor3432	FALSE
2017-07-03T04:08:35	18,39	1264	sensor3432	FALSE
2017-07-03T04:11:01	18,37	1265	sensor3432	FALSE
2017-07-03T04:13:28	18,42	1266	sensor3432	FALSE
2017-07-03T04:15:54	18,51	1267	sensor3432	FALSE
2017-07-03T04:18:21	18,38	1268	sensor3432	FALSE
2017-07-03T04:20:47	18,51	1269	sensor3432	FALSE
2017-07-03T04:23:14	18,47	1270	sensor3432	FALSE
2017-07-03T04:25:40	18,4	1271	sensor3432	FALSE
2017-07-03T04:28:07	18,39	1272	sensor3432	FALSE
2017-07-03T04:30:33	18,42	1273	sensor3432	FALSE
2017-07-03T04:33:00	18,42	1274	sensor3432	FALSE
2017-07-03T04:35:26	18,46	1275	sensor3432	FALSE
2017-07-03T04:37:53	18,54	1276	sensor3432	FALSE
2017-07-03T04:40:19	18,58	1277	sensor3432	FALSE
2017-07-03T04:42:46	18,53	1278	sensor3432	FALSE
2017-07-03T04:45:12	18,5	1279	sensor3432	FALSE
2017-07-03T04:47:39	18,53	1280	sensor3432	FALSE
2017-07-03T04:50:05	18,52	1281	sensor3432	FALSE
2017-07-03T04:52:32	18,66	1282	sensor3432	FALSE
2017-07-03T04:54:58	18,69	1283	sensor3432	FALSE
2017-07-03T04:57:25	18,67	1284	sensor3432	FALSE
2017-07-03T04:59:51	18,73	1285	sensor3432	FALSE
2017-07-03T05:02:18	18,81	1286	sensor3432	FALSE
2017-07-03T05:04:45	18,99	1287	sensor3432	FALSE
2017-07-03T05:07:11	18,98	1288	sensor3432	FALSE
2017-07-03T05:09:38	18,91	1289	sensor3432	FALSE
2017-07-03T05:12:04	18,85	1290	sensor3432	FALSE
2017-07-03T05:14:31	18,85	1291	sensor3432	FALSE
2017-07-03T05:16:57	18,89	1292	sensor3432	FALSE
2017-07-03T05:19:24	18,99	1293	sensor3432	FALSE
2017-07-03T05:21:50	19,04	1294	sensor3432	FALSE
2017-07-03T05:24:17	19,08	1295	sensor3432	FALSE
2017-07-03T05:26:43	19,12	1296	sensor3432	FALSE
2017-07-03T05:29:10	19,04	1297	sensor3432	FALSE
2017-07-03T05:31:36	18,96	1298	sensor3432	FALSE
2017-07-03T05:34:03	19,03	1299	sensor3432	FALSE
2017-07-03T05:36:30	19,02	1300	sensor3432	FALSE
2017-07-03T05:38:56	19,07	1301	sensor3432	FALSE
2017-07-03T05:41:23	19	1302	sensor3432	FALSE
2017-07-03T05:43:49	19,09	1303	sensor3432	FALSE
2017-07-03T05:46:21	19	1304	sensor3432	FALSE
2017-07-03T05:48:48	18,81	1305	sensor3432	FALSE
2017-07-03T05:51:14	18,69	1306	sensor3432	FALSE
2017-07-03T05:53:41	18,75	1307	sensor3432	FALSE
2017-07-03T05:56:07	18,78	1308	sensor3432	FALSE
2017-07-03T05:58:34	18,89	1309	sensor3432	FALSE
2017-07-03T06:01:00	18,9	1310	sensor3432	FALSE
2017-07-03T06:03:27	18,89	1311	sensor3432	FALSE
2017-07-03T06:05:54	18,84	1312	sensor3432	FALSE
2017-07-03T06:08:20	18,87	1313	sensor3432	FALSE
2017-07-03T06:10:47	18,75	1314	sensor3432	FALSE
2017-07-03T06:13:13	18,78	1315	sensor3432	FALSE
2017-07-03T06:15:40	18,88	1316	sensor3432	FALSE
2017-07-03T06:18:06	18,83	1317	sensor3432	FALSE
2017-07-03T06:20:33	18,85	1318	sensor3432	FALSE
2017-07-03T06:22:59	18,76	1319	sensor3432	FALSE
2017-07-03T06:25:26	18,7	1320	sensor3432	FALSE
2017-07-03T06:27:53	18,76	1321	sensor3432	FALSE
2017-07-03T06:30:19	18,64	1322	sensor3432	FALSE
2017-07-03T06:32:46	18,66	1323	sensor3432	FALSE
2017-07-03T06:35:13	18,48	1324	sensor3432	FALSE
2017-07-03T06:37:39	18,64	1325	sensor3432	FALSE
2017-07-03T06:40:06	18,56	1326	sensor3432	FALSE
2017-07-03T06:42:33	18,52	1327	sensor3432	FALSE
2017-07-03T06:45:00	18,5	1328	sensor3432	FALSE
2017-07-03T06:47:26	18,57	1329	sensor3432	FALSE
2017-07-03T06:49:53	18,57	1330	sensor3432	FALSE
2017-07-03T06:52:19	18,52	1331	sensor3432	FALSE
2017-07-03T06:54:46	18,55	1332	sensor3432	FALSE
2017-07-03T06:57:12	18,5	1333	sensor3432	FALSE
2017-07-03T06:59:39	18,47	1334	sensor3432	FALSE
2017-07-03T07:02:05	18,43	1335	sensor3432	FALSE
2017-07-03T07:04:32	18,44	1336	sensor3432	FALSE
2017-07-03T07:06:59	18,48	1337	sensor3432	FALSE
2017-07-03T07:09:25	18,43	1338	sensor3432	FALSE
2017-07-03T07:11:52	18,46	1339	sensor3432	FALSE
2017-07-03T07:14:18	18,52	1340	sensor3432	FALSE
2017-07-03T07:16:45	18,47	1341	sensor3432	FALSE
2017-07-03T07:19:11	18,49	1342	sensor3432	FALSE
2017-07-03T07:21:38	18,52	1343	sensor3432	FALSE
2017-07-03T07:24:04	18,44	1344	sensor3432	FALSE
2017-07-03T07:26:31	18,55	1345	sensor3432	FALSE
2017-07-03T07:28:57	18,52	1346	sensor3432	FALSE
2017-07-03T07:31:24	18,55	1347	sensor3432	FALSE
2017-07-03T07:33:50	18,54	1348	sensor3432	FALSE
2017-07-03T07:36:17	18,63	1349	sensor3432	FALSE
2017-07-03T07:38:43	18,64	1350	sensor3432	FALSE
2017-07-03T07:41:10	18,57	1351	sensor3432	FALSE
2017-07-03T07:43:37	18,68	1352	sensor3432	FALSE
2017-07-03T07:46:03	18,68	1353	sensor3432	FALSE
2017-07-03T07:48:30	18,7	1354	sensor3432	FALSE
2017-07-03T07:50:56	18,77	1355	sensor3432	FALSE
2017-07-03T07:53:23	18,82	1356	sensor3432	FALSE
2017-07-03T07:55:49	18,85	1357	sensor3432	FALSE
2017-07-03T07:58:16	18,95	1358	sensor3432	FALSE
2017-07-03T08:00:42	18,94	1359	sensor3432	FALSE
2017-07-03T08:03:09	19,02	1360	sensor3432	FALSE
2017-07-03T08:05:35	19,01	1361	sensor3432	FALSE
2017-07-03T08:08:02	19,04	1362	sensor3432	FALSE
2017-07-03T08:10:28	19,1	1363	sensor3432	FALSE
2017-07-03T08:12:55	19,07	1364	sensor3432	FALSE
2017-07-03T08:15:21	19,15	1365	sensor3432	FALSE
2017-07-03T08:17:48	19,18	1366	sensor3432	FALSE
2017-07-03T08:20:14	19,17	1367	sensor3432	FALSE
2017-07-03T08:22:41	19,28	1368	sensor3432	FALSE
2017-07-03T08:25:07	19,3	1369	sensor3432	FALSE
2017-07-03T08:27:34	19,29	1370	sensor3432	FALSE
2017-07-03T08:30:00	19,33	1371	sensor3432	FALSE
2017-07-03T08:32:27	19,42	1372	sensor3432	FALSE
2017-07-03T08:34:54	19,4	1373	sensor3432	FALSE
2017-07-03T08:37:20	19,29	1374	sensor3432	FALSE
2017-07-03T08:39:47	19,18	1375	sensor3432	FALSE
2017-07-03T08:42:14	19,18	1376	sensor3432	FALSE
2017-07-03T08:44:41	19,1	1377	sensor3432	FALSE
2017-07-03T08:47:07	19,13	1378	sensor3432	FALSE
2017-07-03T08:49:34	19,12	1379	sensor3432	FALSE
2017-07-03T08:52:00	19,12	1380	sensor3432	FALSE
2017-07-03T08:54:27	19,31	1381	sensor3432	FALSE
2017-07-03T08:56:53	19,39	1382	sensor3432	FALSE
2017-07-03T08:59:21	19,57	1383	sensor3432	FALSE
2017-07-03T09:01:47	19,77	1384	sensor3432	FALSE
2017-07-03T09:04:14	20,03	1385	sensor3432	FALSE
2017-07-03T09:06:40	20,24	1386	sensor3432	FALSE
2017-07-03T09:09:07	19,99	1387	sensor3432	FALSE
2017-07-03T09:11:33	19,99	1388	sensor3432	FALSE
2017-07-03T09:14:00	19,88	1389	sensor3432	FALSE
2017-07-03T09:16:26	20,01	1390	sensor3432	FALSE
2017-07-03T09:18:53	20	1391	sensor3432	FALSE
2017-07-03T09:21:20	19,95	1392	sensor3432	FALSE
2017-07-03T09:23:46	20,16	1393	sensor3432	FALSE
2017-07-03T09:26:13	20,16	1394	sensor3432	FALSE
2017-07-03T09:28:39	20,28	1395	sensor3432	FALSE
2017-07-03T09:31:06	20,12	1396	sensor3432	FALSE
2017-07-03T09:33:32	20	1397	sensor3432	FALSE
2017-07-03T09:35:59	19,99	1398	sensor3432	FALSE
2017-07-03T09:38:25	20,13	1399	sensor3432	FALSE
2017-07-03T09:40:52	20,22	1400	sensor3432	FALSE
2017-07-03T09:43:18	20,11	1401	sensor3432	FALSE
2017-07-03T09:45:45	20,16	1402	sensor3432	FALSE
2017-07-03T09:48:11	20,18	1403	sensor3432	FALSE
2017-07-03T09:50:38	20,35	1404	sensor3432	FALSE
2017-07-03T09:53:05	20,24	1405	sensor3432	FALSE
2017-07-03T09:55:32	20,09	1406	sensor3432	FALSE
2017-07-03T09:57:58	19,8	1407	sensor3432	FALSE
2017-07-03T10:00:25	19,82	1408	sensor3432	FALSE
2017-07-03T10:02:51	19,76	1409	sensor3432	FALSE
2017-07-03T10:05:18	19,72	1410	sensor3432	FALSE
2017-07-03T10:07:44	19,69	1411	sensor3432	FALSE
2017-07-03T10:10:11	19,73	1412	sensor3432	FALSE
2017-07-03T10:12:37	19,7	1413	sensor3432	FALSE
2017-07-03T10:15:04	19,71	1414	sensor3432	FALSE
2017-07-03T10:17:31	19,71	1415	sensor3432	FALSE
2017-07-03T10:19:57	19,78	1416	sensor3432	FALSE
2017-07-03T10:22:24	19,74	1417	sensor3432	FALSE
2017-07-03T10:24:50	19,64	1418	sensor3432	FALSE
2017-07-03T10:27:17	19,57	1419	sensor3432	FALSE
2017-07-03T10:29:43	19,69	1420	sensor3432	FALSE
2017-07-03T10:32:10	19,58	1421	sensor3432	FALSE
2017-07-03T10:34:36	19,56	1422	sensor3432	FALSE
2017-07-03T10:37:03	19,54	1423	sensor3432	FALSE
2017-07-03T10:39:29	19,42	1424	sensor3432	FALSE
2017-07-03T10:41:56	19,34	1425	sensor3432	FALSE
2017-07-03T10:44:22	19,41	1426	sensor3432	FALSE
2017-07-03T10:46:49	19,45	1427	sensor3432	FALSE
2017-07-03T10:49:15	19,51	1428	sensor3432	FALSE
2017-07-03T11:44:06	22,79	1429	sensor3432	TRUE
2017-07-03T11:46:33	22,9	1430	sensor3432	FALSE
2017-07-03T11:48:59	22,89	1431	sensor3432	FALSE
2017-07-03T11:51:26	22,57	1432	sensor3432	FALSE
2017-07-03T11:53:52	22,24	1433	sensor3432	FALSE
2017-07-03T11:56:19	22,44	1434	sensor3432	FALSE
2017-07-03T11:58:45	22,48	1435	sensor3432	FALSE
2017-07-03T12:01:12	22,2	1436	sensor3432	FALSE
2017-07-03T12:03:38	22,09	1437	sensor3432	FALSE
2017-07-03T12:06:05	22,21	1438	sensor3432	FALSE
2017-07-03T12:08:31	22,08	1439	sensor3432	FALSE
2017-07-03T12:10:58	22,07	1440	sensor3432	FALSE
2017-07-03T12:13:24	21,88	1441	sensor3432	FALSE
2017-07-03T12:15:51	21,77	1442	sensor3432	FALSE
2017-07-03T12:18:18	21,55	1443	sensor3432	FALSE
2017-07-03T12:23:34	21,51	1444	sensor3432	FALSE
2017-07-03T12:26:00	21,57	1445	sensor3432	FALSE
2017-07-03T12:28:27	21,41	1446	sensor3432	FALSE
2017-07-03T12:30:53	21,23	1447	sensor3432	FALSE
2017-07-03T12:33:20	21,32	1448	sensor3432	FALSE
2017-07-03T12:35:46	21,16	1449	sensor3432	FALSE
2017-07-03T12:43:44	20,95	1450	sensor3432	FALSE
2017-07-03T12:46:11	20,92	1451	sensor3432	FALSE
2017-07-03T12:48:37	20,81	1452	sensor3432	FALSE
2017-07-03T13:24:09	19,85	1453	sensor3432	FALSE
2017-07-03T13:26:36	19,88	1454	sensor3432	FALSE
2017-07-03T13:29:03	19,84	1455	sensor3432	FALSE
2017-07-03T13:31:30	19,9	1456	sensor3432	FALSE
2017-07-03T13:33:56	19,87	1457	sensor3432	FALSE
2017-07-03T13:36:25	19,62	1458	sensor3432	FALSE
2017-07-03T13:38:51	19,27	1459	sensor3432	FALSE
2017-07-03T13:41:18	19,29	1460	sensor3432	FALSE
2017-07-03T13:43:44	19,24	1461	sensor3432	FALSE
2017-07-03T13:46:11	19,17	1462	sensor3432	FALSE
2017-07-03T13:48:38	19,11	1463	sensor3432	FALSE
2017-07-03T13:51:04	19,19	1464	sensor3432	FALSE
2017-07-03T13:53:31	19,26	1465	sensor3432	FALSE
2017-07-03T13:55:57	19,29	1466	sensor3432	FALSE
2017-07-03T13:58:24	19,17	1467	sensor3432	FALSE
2017-07-03T14:00:51	19,11	1468	sensor3432	FALSE
2017-07-03T14:03:17	19,1	1469	sensor3432	FALSE
2017-07-03T14:05:44	19,05	1470	sensor3432	FALSE
2017-07-03T14:08:10	18,96	1471	sensor3432	FALSE
2017-07-03T14:10:37	19	1472	sensor3432	FALSE
2017-07-03T14:13:03	19,03	1473	sensor3432	FALSE
2017-07-03T14:15:30	19,03	1474	sensor3432	FALSE
2017-07-03T14:17:56	19,08	1475	sensor3432	FALSE
2017-07-03T14:20:23	19,1	1476	sensor3432	FALSE
2017-07-03T14:22:49	19,11	1477	sensor3432	FALSE
2017-07-03T14:25:16	19,07	1478	sensor3432	FALSE
2017-07-03T14:27:42	19,02	1479	sensor3432	FALSE
2017-07-03T14:30:09	18,85	1480	sensor3432	FALSE
2017-07-03T14:32:35	18,85	1481	sensor3432	FALSE
2017-07-03T14:35:02	18,86	1482	sensor3432	FALSE
2017-07-03T14:37:29	18,76	1483	sensor3432	FALSE
2017-07-03T14:39:55	18,67	1484	sensor3432	FALSE
2017-07-03T14:42:22	18,66	1485	sensor3432	FALSE
2017-07-03T14:44:48	18,69	1486	sensor3432	FALSE
2017-07-03T14:47:15	18,75	1487	sensor3432	FALSE
2017-07-03T14:49:42	18,5	1488	sensor3432	FALSE
2017-07-03T14:52:08	18,35	1489	sensor3432	FALSE
2017-07-03T14:54:35	18,42	1490	sensor3432	FALSE
2017-07-03T14:57:01	18,54	1491	sensor3432	FALSE
2017-07-03T14:59:28	18,63	1492	sensor3432	FALSE
2017-07-03T15:04:40	18,51	1493	sensor3432	FALSE
2017-07-03T15:07:07	18,49	1494	sensor3432	FALSE
2017-07-03T15:09:33	18,43	1495	sensor3432	FALSE
2017-07-03T15:12:00	18,69	1496	sensor3432	FALSE
2017-07-03T15:14:26	18,67	1497	sensor3432	FALSE
2017-07-03T15:16:53	18,78	1498	sensor3432	FALSE
2017-07-03T15:19:19	18,95	1499	sensor3432	FALSE
2017-07-03T15:21:46	18,77	1500	sensor3432	FALSE
2017-07-03T15:24:12	18,92	1501	sensor3432	FALSE
2017-07-03T15:26:39	18,77	1502	sensor3432	FALSE
2017-07-03T15:29:05	18,82	1503	sensor3432	FALSE
