# Supplementary material for: Towards Outlier Sensor Detection in Ambient Intelligent Platforms—A Low-Complexity Statistical Approach
Source: Sensors (Basel). 2020 Jul 29;20(15):4217. doi: 10.3390/s20154217 (PMC7436267; doi:10.3390/s20154217)
Supplement: Supplementary file 1 [file sensors-20-04217-s001.zip › GT1/sensor3436-p2412.csv]

timestamp	temperature	RelativePosition	Sensor	outlier
2017-07-04T21:21:39	21,09	2237	sensor3436	FALSE
2017-07-04T21:24:07	21,12	2238	sensor3436	FALSE
2017-07-04T21:26:36	21,14	2239	sensor3436	FALSE
2017-07-04T21:29:05	21,1	2240	sensor3436	FALSE
2017-07-04T21:31:34	20,95	2241	sensor3436	FALSE
2017-07-04T21:34:05	20,9	2242	sensor3436	FALSE
2017-07-04T21:36:33	20,8	2243	sensor3436	FALSE
2017-07-04T21:39:02	20,74	2244	sensor3436	FALSE
2017-07-04T21:41:31	20,51	2245	sensor3436	FALSE
2017-07-04T21:44:00	20,37	2246	sensor3436	FALSE
2017-07-04T21:46:28	20,27	2247	sensor3436	FALSE
2017-07-04T21:48:57	20,1	2248	sensor3436	FALSE
2017-07-04T21:51:26	20,09	2249	sensor3436	FALSE
2017-07-04T21:53:55	20,08	2250	sensor3436	FALSE
2017-07-04T21:56:23	19,96	2251	sensor3436	FALSE
2017-07-04T21:58:52	20,04	2252	sensor3436	FALSE
2017-07-04T22:01:21	20,11	2253	sensor3436	FALSE
2017-07-04T22:03:50	20,21	2254	sensor3436	FALSE
2017-07-04T22:06:18	20,25	2255	sensor3436	FALSE
2017-07-04T22:08:47	20,38	2256	sensor3436	FALSE
2017-07-04T22:11:16	20,37	2257	sensor3436	FALSE
2017-07-04T22:13:45	20,18	2258	sensor3436	FALSE
2017-07-04T22:16:14	20,24	2259	sensor3436	FALSE
2017-07-04T22:18:42	20,24	2260	sensor3436	FALSE
2017-07-04T22:21:11	20,31	2261	sensor3436	FALSE
2017-07-04T22:23:40	20,28	2262	sensor3436	FALSE
2017-07-04T22:26:09	20,26	2263	sensor3436	FALSE
2017-07-04T22:28:37	20	2264	sensor3436	FALSE
2017-07-04T22:31:06	20,01	2265	sensor3436	FALSE
2017-07-04T22:33:35	20,07	2266	sensor3436	FALSE
2017-07-04T22:36:04	20,04	2267	sensor3436	FALSE
2017-07-04T22:38:32	19,82	2268	sensor3436	FALSE
2017-07-04T22:41:01	19,77	2269	sensor3436	FALSE
2017-07-04T22:43:30	19,69	2270	sensor3436	FALSE
2017-07-04T22:45:59	19,56	2271	sensor3436	FALSE
2017-07-04T22:48:27	19,5	2272	sensor3436	FALSE
2017-07-04T22:50:56	19,35	2273	sensor3436	FALSE
2017-07-04T22:53:25	19,31	2274	sensor3436	FALSE
2017-07-04T22:55:54	19,28	2275	sensor3436	FALSE
2017-07-04T22:58:23	19,3	2276	sensor3436	FALSE
2017-07-04T23:00:51	19,19	2277	sensor3436	FALSE
2017-07-04T23:03:20	19,13	2278	sensor3436	FALSE
2017-07-04T23:05:49	19,12	2279	sensor3436	FALSE
2017-07-04T23:08:17	19,19	2280	sensor3436	FALSE
2017-07-04T23:10:46	19,23	2281	sensor3436	FALSE
2017-07-04T23:13:15	19,25	2282	sensor3436	FALSE
2017-07-04T23:15:44	19,18	2283	sensor3436	FALSE
2017-07-04T23:18:12	19,18	2284	sensor3436	FALSE
2017-07-04T23:20:41	19,18	2285	sensor3436	FALSE
2017-07-04T23:23:10	19,13	2286	sensor3436	FALSE
2017-07-04T23:25:39	19,16	2287	sensor3436	FALSE
2017-07-04T23:28:08	19,21	2288	sensor3436	FALSE
2017-07-04T23:30:36	19,21	2289	sensor3436	FALSE
2017-07-04T23:33:05	19,15	2290	sensor3436	FALSE
2017-07-04T23:35:34	19,07	2291	sensor3436	FALSE
2017-07-04T23:38:03	19,09	2292	sensor3436	FALSE
2017-07-04T23:40:32	19,1	2293	sensor3436	FALSE
2017-07-04T23:43:00	19,1	2294	sensor3436	FALSE
2017-07-04T23:45:29	19,1	2295	sensor3436	FALSE
2017-07-04T23:47:58	19,07	2296	sensor3436	FALSE
2017-07-04T23:50:27	18,83	2297	sensor3436	FALSE
2017-07-04T23:52:55	18,99	2298	sensor3436	FALSE
2017-07-04T23:55:24	19,04	2299	sensor3436	FALSE
2017-07-04T23:57:53	18,99	2300	sensor3436	FALSE
2017-07-05T00:00:22	19	2301	sensor3436	FALSE
2017-07-05T00:02:50	18,96	2302	sensor3436	FALSE
2017-07-05T00:05:19	18,82	2303	sensor3436	FALSE
2017-07-05T00:07:48	18,85	2304	sensor3436	FALSE
2017-07-05T00:10:17	18,91	2305	sensor3436	FALSE
2017-07-05T00:12:45	18,86	2306	sensor3436	FALSE
2017-07-05T00:15:14	18,83	2307	sensor3436	FALSE
2017-07-05T00:17:43	18,53	2308	sensor3436	FALSE
2017-07-05T00:20:12	18,54	2309	sensor3436	FALSE
2017-07-05T00:22:40	18,27	2310	sensor3436	FALSE
2017-07-05T00:25:09	18,31	2311	sensor3436	FALSE
2017-07-05T00:27:38	17,99	2312	sensor3436	FALSE
2017-07-05T00:30:07	18,13	2313	sensor3436	FALSE
2017-07-05T00:32:35	18,26	2314	sensor3436	FALSE
2017-07-05T00:35:04	18,35	2315	sensor3436	FALSE
2017-07-05T00:37:33	18,38	2316	sensor3436	FALSE
2017-07-05T00:40:02	18,46	2317	sensor3436	FALSE
2017-07-05T00:42:30	18,47	2318	sensor3436	FALSE
2017-07-05T00:44:59	18,48	2319	sensor3436	FALSE
2017-07-05T00:47:29	18,53	2320	sensor3436	FALSE
2017-07-05T00:49:57	18,47	2321	sensor3436	FALSE
2017-07-05T00:52:26	18,47	2322	sensor3436	FALSE
2017-07-05T00:54:55	18,52	2323	sensor3436	FALSE
2017-07-05T00:57:24	18,56	2324	sensor3436	FALSE
2017-07-05T00:59:52	18,54	2325	sensor3436	FALSE
2017-07-05T01:02:22	18,58	2326	sensor3436	FALSE
2017-07-05T01:04:50	18,57	2327	sensor3436	FALSE
2017-07-05T01:07:19	18,48	2328	sensor3436	FALSE
2017-07-05T01:09:48	18,44	2329	sensor3436	FALSE
2017-07-05T01:12:17	18,43	2330	sensor3436	FALSE
2017-07-05T01:14:45	18,49	2331	sensor3436	FALSE
2017-07-05T01:17:14	18,49	2332	sensor3436	FALSE
2017-07-05T01:19:43	18,5	2333	sensor3436	FALSE
2017-07-05T01:22:12	18,5	2334	sensor3436	FALSE
2017-07-05T01:24:41	18,43	2335	sensor3436	FALSE
2017-07-05T01:27:09	17,98	2336	sensor3436	FALSE
2017-07-05T01:29:38	17,78	2337	sensor3436	FALSE
2017-07-05T01:32:07	17,5	2338	sensor3436	FALSE
2017-07-05T01:34:36	17,39	2339	sensor3436	FALSE
2017-07-05T01:37:04	17,21	2340	sensor3436	FALSE
2017-07-05T01:39:33	17,19	2341	sensor3436	FALSE
2017-07-05T01:42:02	16,99	2342	sensor3436	FALSE
2017-07-05T01:44:31	16,92	2343	sensor3436	FALSE
2017-07-05T01:46:59	16,91	2344	sensor3436	FALSE
2017-07-05T01:49:28	16,89	2345	sensor3436	FALSE
2017-07-05T01:51:58	16,62	2346	sensor3436	FALSE
2017-07-05T01:54:27	16,53	2347	sensor3436	FALSE
2017-07-05T01:56:55	16,49	2348	sensor3436	FALSE
2017-07-05T01:59:24	16,37	2349	sensor3436	FALSE
2017-07-05T02:01:53	16,31	2350	sensor3436	FALSE
2017-07-05T02:04:21	16,46	2351	sensor3436	FALSE
2017-07-05T02:06:50	16,47	2352	sensor3436	FALSE
2017-07-05T02:09:19	16,34	2353	sensor3436	FALSE
2017-07-05T02:11:48	16,4	2354	sensor3436	FALSE
2017-07-05T02:14:16	16,44	2355	sensor3436	FALSE
2017-07-05T02:16:45	16,63	2356	sensor3436	FALSE
2017-07-05T02:19:14	16,68	2357	sensor3436	FALSE
2017-07-05T02:21:43	16,62	2358	sensor3436	FALSE
2017-07-05T02:24:11	16,62	2359	sensor3436	FALSE
2017-07-05T02:26:40	16,77	2360	sensor3436	FALSE
2017-07-05T02:29:09	16,79	2361	sensor3436	FALSE
2017-07-05T02:31:38	16,66	2362	sensor3436	FALSE
2017-07-05T02:34:06	16,41	2363	sensor3436	FALSE
2017-07-05T02:36:35	16,17	2364	sensor3436	FALSE
2017-07-05T02:39:04	16,04	2365	sensor3436	FALSE
2017-07-05T02:41:32	15,96	2366	sensor3436	FALSE
2017-07-05T02:44:01	15,9	2367	sensor3436	FALSE
2017-07-05T02:46:30	15,9	2368	sensor3436	FALSE
2017-07-05T02:48:59	15,88	2369	sensor3436	FALSE
2017-07-05T02:51:28	15,81	2370	sensor3436	FALSE
2017-07-05T02:53:56	15,84	2371	sensor3436	FALSE
2017-07-05T02:56:25	15,92	2372	sensor3436	FALSE
2017-07-05T02:58:54	15,93	2373	sensor3436	FALSE
2017-07-05T03:01:23	15,68	2374	sensor3436	FALSE
2017-07-05T03:03:51	15,7	2375	sensor3436	FALSE
2017-07-05T03:06:20	15,6	2376	sensor3436	FALSE
2017-07-05T03:08:49	15,63	2377	sensor3436	FALSE
2017-07-05T03:11:18	15,37	2378	sensor3436	FALSE
2017-07-05T03:13:47	15,3	2379	sensor3436	FALSE
2017-07-05T03:16:16	15,36	2380	sensor3436	FALSE
2017-07-05T03:18:44	15,27	2381	sensor3436	FALSE
2017-07-05T03:21:13	15,29	2382	sensor3436	FALSE
2017-07-05T03:23:42	15,29	2383	sensor3436	FALSE
2017-07-05T03:26:11	15,37	2384	sensor3436	FALSE
2017-07-05T03:28:40	15,32	2385	sensor3436	FALSE
2017-07-05T03:31:08	15,59	2386	sensor3436	FALSE
2017-07-05T03:33:37	15,65	2387	sensor3436	FALSE
2017-07-05T03:36:06	16,05	2388	sensor3436	FALSE
2017-07-05T03:38:35	16,15	2389	sensor3436	FALSE
2017-07-05T03:41:03	16,44	2390	sensor3436	FALSE
2017-07-05T03:43:32	16,6	2391	sensor3436	FALSE
2017-07-05T03:46:01	16,66	2392	sensor3436	FALSE
2017-07-05T03:48:30	16,78	2393	sensor3436	FALSE
2017-07-05T03:50:59	16,76	2394	sensor3436	FALSE
2017-07-05T03:53:28	16,8	2395	sensor3436	FALSE
2017-07-05T03:55:56	16,55	2396	sensor3436	FALSE
2017-07-05T03:58:25	16,29	2397	sensor3436	FALSE
2017-07-05T04:00:54	16,45	2398	sensor3436	FALSE
2017-07-05T04:03:23	16,57	2399	sensor3436	FALSE
2017-07-05T04:05:52	16,45	2400	sensor3436	FALSE
2017-07-05T04:08:20	16,62	2401	sensor3436	FALSE
2017-07-05T04:10:49	16,39	2402	sensor3436	FALSE
2017-07-05T04:13:18	16,57	2403	sensor3436	FALSE
2017-07-05T04:15:47	16,82	2404	sensor3436	FALSE
2017-07-05T04:18:16	16,91	2405	sensor3436	FALSE
2017-07-05T04:20:44	17,06	2406	sensor3436	FALSE
2017-07-05T04:23:13	17,41	2407	sensor3436	FALSE
2017-07-05T04:25:42	17,63	2408	sensor3436	FALSE
2017-07-05T04:28:11	17,58	2409	sensor3436	FALSE
2017-07-05T04:30:39	17,94	2410	sensor3436	FALSE
2017-07-05T04:33:08	18,17	2411	sensor3436	FALSE
2017-07-13T15:48:24	30,87	2412	sensor3436	TRUE
2017-07-13T15:50:53	30,63	2413	sensor3436	FALSE
2017-07-13T15:53:22	30,95	2414	sensor3436	FALSE
2017-07-13T15:55:51	30,65	2415	sensor3436	FALSE
2017-07-13T15:58:20	30,68	2416	sensor3436	FALSE
2017-07-13T16:00:48	30,69	2417	sensor3436	FALSE
2017-07-13T16:03:17	30,67	2418	sensor3436	FALSE
2017-07-13T16:05:46	30,41	2419	sensor3436	FALSE
2017-07-13T16:08:15	30,12	2420	sensor3436	FALSE
2017-07-13T16:10:43	30,24	2421	sensor3436	FALSE
2017-07-13T16:13:12	30,12	2422	sensor3436	FALSE
2017-07-13T16:15:41	30,17	2423	sensor3436	FALSE
2017-07-13T16:18:10	30,11	2424	sensor3436	FALSE
2017-07-13T16:20:38	30	2425	sensor3436	FALSE
2017-07-13T16:23:07	29,87	2426	sensor3436	FALSE
2017-07-13T16:25:36	29,8	2427	sensor3436	FALSE
2017-07-13T16:28:05	29,91	2428	sensor3436	FALSE
2017-07-13T16:30:33	29,94	2429	sensor3436	FALSE
2017-07-13T16:33:02	29,98	2430	sensor3436	FALSE
2017-07-13T16:35:31	29,88	2431	sensor3436	FALSE
2017-07-13T16:38:01	29,87	2432	sensor3436	FALSE
2017-07-13T16:40:30	29,76	2433	sensor3436	FALSE
2017-07-13T16:42:58	29,86	2434	sensor3436	FALSE
2017-07-13T16:45:28	29,88	2435	sensor3436	FALSE
2017-07-13T16:47:57	29,77	2436	sensor3436	FALSE
2017-07-13T16:50:26	29,86	2437	sensor3436	FALSE
2017-07-13T16:52:54	29,49	2438	sensor3436	FALSE
2017-07-13T16:55:23	29,09	2439	sensor3436	FALSE
2017-07-13T16:57:52	29,14	2440	sensor3436	FALSE
2017-07-13T17:00:21	29,15	2441	sensor3436	FALSE
2017-07-13T17:02:50	29,3	2442	sensor3436	FALSE
2017-07-13T17:05:18	29,23	2443	sensor3436	FALSE
2017-07-13T17:07:47	29,14	2444	sensor3436	FALSE
2017-07-13T17:10:16	29,11	2445	sensor3436	FALSE
2017-07-13T17:12:45	29,08	2446	sensor3436	FALSE
2017-07-13T17:15:13	29,11	2447	sensor3436	FALSE
2017-07-13T17:17:42	28,97	2448	sensor3436	FALSE
2017-07-13T17:20:11	28,84	2449	sensor3436	FALSE
2017-07-13T17:22:40	28,86	2450	sensor3436	FALSE
2017-07-13T17:25:09	28,79	2451	sensor3436	FALSE
2017-07-13T17:27:37	28,67	2452	sensor3436	FALSE
2017-07-13T17:30:06	28,72	2453	sensor3436	FALSE
2017-07-13T17:32:35	28,7	2454	sensor3436	FALSE
2017-07-13T17:35:04	28,77	2455	sensor3436	FALSE
2017-07-13T17:37:32	28,74	2456	sensor3436	FALSE
2017-07-13T17:40:01	28,62	2457	sensor3436	FALSE
2017-07-13T17:42:30	28,63	2458	sensor3436	FALSE
2017-07-13T17:44:59	28,74	2459	sensor3436	FALSE
2017-07-13T17:47:27	28,56	2460	sensor3436	FALSE
2017-07-13T17:49:56	28,38	2461	sensor3436	FALSE
2017-07-13T17:52:25	28,29	2462	sensor3436	FALSE
2017-07-13T17:54:53	28,32	2463	sensor3436	FALSE
2017-07-13T17:57:22	28,34	2464	sensor3436	FALSE
2017-07-13T17:59:51	28,21	2465	sensor3436	FALSE
2017-07-13T18:02:20	28,21	2466	sensor3436	FALSE
2017-07-13T18:04:48	28,26	2467	sensor3436	FALSE
2017-07-13T18:07:17	28,2	2468	sensor3436	FALSE
2017-07-13T18:09:46	28,07	2469	sensor3436	FALSE
2017-07-13T18:12:15	28,08	2470	sensor3436	FALSE
2017-07-13T18:14:43	28,05	2471	sensor3436	FALSE
2017-07-13T18:17:12	28,09	2472	sensor3436	FALSE
2017-07-13T18:19:41	28,08	2473	sensor3436	FALSE
2017-07-13T18:22:10	28,07	2474	sensor3436	FALSE
2017-07-13T18:24:38	28,08	2475	sensor3436	FALSE
2017-07-13T18:27:07	27,96	2476	sensor3436	FALSE
2017-07-13T18:29:36	27,97	2477	sensor3436	FALSE
2017-07-13T18:32:05	27,99	2478	sensor3436	FALSE
2017-07-13T18:34:33	27,93	2479	sensor3436	FALSE
2017-07-13T18:37:02	27,8	2480	sensor3436	FALSE
2017-07-13T18:39:31	27,75	2481	sensor3436	FALSE
2017-07-13T18:41:59	27,79	2482	sensor3436	FALSE
2017-07-13T18:44:28	27,75	2483	sensor3436	FALSE
2017-07-13T18:46:57	27,71	2484	sensor3436	FALSE
2017-07-13T18:49:26	27,66	2485	sensor3436	FALSE
2017-07-13T18:51:54	27,57	2486	sensor3436	FALSE
