# Supplementary material for: Towards Outlier Sensor Detection in Ambient Intelligent Platforms—A Low-Complexity Statistical Approach
Source: Sensors (Basel). 2020 Jul 29;20(15):4217. doi: 10.3390/s20154217 (PMC7436267; doi:10.3390/s20154217)
Supplement: Supplementary file 1 [file sensors-20-04217-s001.zip › GT1/sensor3438-p13497.csv]

timestamp	temperature	RelativePosition	Sensor	outlier
2017-07-23T21:06:23	26,92	13322	sensor3438	FALSE
2017-07-23T21:08:50	26,94	13323	sensor3438	FALSE
2017-07-23T21:11:16	26,84	13324	sensor3438	FALSE
2017-07-23T21:13:43	26,84	13325	sensor3438	FALSE
2017-07-23T21:16:09	26,8	13326	sensor3438	FALSE
2017-07-23T21:18:36	26,62	13327	sensor3438	FALSE
2017-07-23T21:21:02	26,52	13328	sensor3438	FALSE
2017-07-23T21:23:29	26,44	13329	sensor3438	FALSE
2017-07-23T21:25:55	26,47	13330	sensor3438	FALSE
2017-07-23T21:28:22	26,4	13331	sensor3438	FALSE
2017-07-23T21:30:50	26,33	13332	sensor3438	FALSE
2017-07-23T21:33:16	26,11	13333	sensor3438	FALSE
2017-07-23T21:35:43	25,96	13334	sensor3438	FALSE
2017-07-23T21:38:09	25,84	13335	sensor3438	FALSE
2017-07-23T21:40:36	25,88	13336	sensor3438	FALSE
2017-07-23T21:43:02	25,84	13337	sensor3438	FALSE
2017-07-23T21:45:29	25,78	13338	sensor3438	FALSE
2017-07-23T21:47:55	25,63	13339	sensor3438	FALSE
2017-07-23T21:50:22	25,65	13340	sensor3438	FALSE
2017-07-23T21:52:49	25,55	13341	sensor3438	FALSE
2017-07-23T21:55:15	25,54	13342	sensor3438	FALSE
2017-07-23T21:57:42	25,59	13343	sensor3438	FALSE
2017-07-23T22:00:09	25,65	13344	sensor3438	FALSE
2017-07-23T22:02:36	25,64	13345	sensor3438	FALSE
2017-07-23T22:05:02	25,55	13346	sensor3438	FALSE
2017-07-23T22:07:29	25,48	13347	sensor3438	FALSE
2017-07-23T22:09:55	25,39	13348	sensor3438	FALSE
2017-07-23T22:12:22	25,33	13349	sensor3438	FALSE
2017-07-23T22:14:48	25,28	13350	sensor3438	FALSE
2017-07-23T22:17:15	25,13	13351	sensor3438	FALSE
2017-07-23T22:19:42	24,9	13352	sensor3438	FALSE
2017-07-23T22:22:08	24,91	13353	sensor3438	FALSE
2017-07-23T22:24:35	24,85	13354	sensor3438	FALSE
2017-07-23T22:27:01	24,74	13355	sensor3438	FALSE
2017-07-23T22:29:28	24,74	13356	sensor3438	FALSE
2017-07-23T22:31:55	24,78	13357	sensor3438	FALSE
2017-07-23T22:34:22	24,62	13358	sensor3438	FALSE
2017-07-23T22:36:48	24,49	13359	sensor3438	FALSE
2017-07-23T22:39:15	24,53	13360	sensor3438	FALSE
2017-07-23T22:41:41	24,47	13361	sensor3438	FALSE
2017-07-23T22:44:08	24,52	13362	sensor3438	FALSE
2017-07-23T22:46:34	24,58	13363	sensor3438	FALSE
2017-07-23T22:49:01	24,54	13364	sensor3438	FALSE
2017-07-23T22:51:28	24,4	13365	sensor3438	FALSE
2017-07-23T22:53:55	24,33	13366	sensor3438	FALSE
2017-07-23T22:56:22	24,25	13367	sensor3438	FALSE
2017-07-23T22:58:48	24,07	13368	sensor3438	FALSE
2017-07-23T23:01:16	24,07	13369	sensor3438	FALSE
2017-07-23T23:03:42	23,94	13370	sensor3438	FALSE
2017-07-23T23:06:09	23,95	13371	sensor3438	FALSE
2017-07-23T23:08:36	23,89	13372	sensor3438	FALSE
2017-07-23T23:11:02	23,83	13373	sensor3438	FALSE
2017-07-23T23:13:29	23,88	13374	sensor3438	FALSE
2017-07-23T23:15:55	23,83	13375	sensor3438	FALSE
2017-07-23T23:18:22	23,87	13376	sensor3438	FALSE
2017-07-23T23:20:49	23,84	13377	sensor3438	FALSE
2017-07-23T23:23:16	23,82	13378	sensor3438	FALSE
2017-07-23T23:25:42	23,81	13379	sensor3438	FALSE
2017-07-23T23:28:09	23,76	13380	sensor3438	FALSE
2017-07-23T23:30:35	23,81	13381	sensor3438	FALSE
2017-07-23T23:33:02	23,77	13382	sensor3438	FALSE
2017-07-23T23:35:28	23,67	13383	sensor3438	FALSE
2017-07-23T23:37:55	23,64	13384	sensor3438	FALSE
2017-07-23T23:40:22	23,61	13385	sensor3438	FALSE
2017-07-23T23:42:48	23,6	13386	sensor3438	FALSE
2017-07-23T23:45:15	23,56	13387	sensor3438	FALSE
2017-07-23T23:47:41	23,47	13388	sensor3438	FALSE
2017-07-23T23:50:08	23,42	13389	sensor3438	FALSE
2017-07-23T23:52:34	23,35	13390	sensor3438	FALSE
2017-07-23T23:55:01	23,37	13391	sensor3438	FALSE
2017-07-23T23:57:28	23,33	13392	sensor3438	FALSE
2017-07-23T23:59:54	23,32	13393	sensor3438	FALSE
2017-07-24T00:02:21	23,33	13394	sensor3438	FALSE
2017-07-24T00:04:49	23,31	13395	sensor3438	FALSE
2017-07-24T00:07:16	23,29	13396	sensor3438	FALSE
2017-07-24T00:09:43	23,28	13397	sensor3438	FALSE
2017-07-24T00:12:09	23,2	13398	sensor3438	FALSE
2017-07-24T00:14:36	23,23	13399	sensor3438	FALSE
2017-07-24T00:17:02	23,22	13400	sensor3438	FALSE
2017-07-24T00:19:29	23,14	13401	sensor3438	FALSE
2017-07-24T00:21:55	23,12	13402	sensor3438	FALSE
2017-07-24T00:24:22	23,06	13403	sensor3438	FALSE
2017-07-24T00:26:49	22,96	13404	sensor3438	FALSE
2017-07-24T00:29:15	22,97	13405	sensor3438	FALSE
2017-07-24T00:31:42	22,92	13406	sensor3438	FALSE
2017-07-24T00:34:08	22,92	13407	sensor3438	FALSE
2017-07-24T00:36:35	23,04	13408	sensor3438	FALSE
2017-07-24T00:39:03	23,06	13409	sensor3438	FALSE
2017-07-24T00:41:28	23,11	13410	sensor3438	FALSE
2017-07-24T00:43:55	23,16	13411	sensor3438	FALSE
2017-07-24T00:46:21	23,09	13412	sensor3438	FALSE
2017-07-24T00:48:48	23,07	13413	sensor3438	FALSE
2017-07-24T00:51:14	22,89	13414	sensor3438	FALSE
2017-07-24T00:53:41	22,83	13415	sensor3438	FALSE
2017-07-24T00:56:08	22,76	13416	sensor3438	FALSE
2017-07-24T00:58:34	22,7	13417	sensor3438	FALSE
2017-07-24T01:01:01	22,77	13418	sensor3438	FALSE
2017-07-24T01:03:27	22,72	13419	sensor3438	FALSE
2017-07-24T01:05:55	22,72	13420	sensor3438	FALSE
2017-07-24T01:08:21	22,62	13421	sensor3438	FALSE
2017-07-24T01:10:48	22,53	13422	sensor3438	FALSE
2017-07-24T01:13:14	22,48	13423	sensor3438	FALSE
2017-07-24T01:15:41	22,38	13424	sensor3438	FALSE
2017-07-24T01:18:07	22,28	13425	sensor3438	FALSE
2017-07-24T01:20:34	22,24	13426	sensor3438	FALSE
2017-07-24T01:23:01	22,21	13427	sensor3438	FALSE
2017-07-24T01:25:27	22,23	13428	sensor3438	FALSE
2017-07-24T01:27:54	22,23	13429	sensor3438	FALSE
2017-07-24T01:30:20	22,3	13430	sensor3438	FALSE
2017-07-24T01:32:47	22,32	13431	sensor3438	FALSE
2017-07-24T01:35:13	22,3	13432	sensor3438	FALSE
2017-07-24T01:37:40	22,38	13433	sensor3438	FALSE
2017-07-24T01:40:07	22,33	13434	sensor3438	FALSE
2017-07-24T01:42:34	22,29	13435	sensor3438	FALSE
2017-07-24T01:45:01	22,08	13436	sensor3438	FALSE
2017-07-24T01:47:27	21,97	13437	sensor3438	FALSE
2017-07-24T01:49:54	21,88	13438	sensor3438	FALSE
2017-07-24T01:52:21	21,86	13439	sensor3438	FALSE
2017-07-24T01:54:47	21,8	13440	sensor3438	FALSE
2017-07-24T01:57:14	21,7	13441	sensor3438	FALSE
2017-07-24T01:59:40	21,65	13442	sensor3438	FALSE
2017-07-24T02:02:07	21,54	13443	sensor3438	FALSE
2017-07-24T02:04:33	21,62	13444	sensor3438	FALSE
2017-07-24T02:07:00	21,54	13445	sensor3438	FALSE
2017-07-24T02:09:27	21,51	13446	sensor3438	FALSE
2017-07-24T02:11:53	21,49	13447	sensor3438	FALSE
2017-07-24T02:14:21	21,56	13448	sensor3438	FALSE
2017-07-24T02:16:47	21,6	13449	sensor3438	FALSE
2017-07-24T02:19:14	21,64	13450	sensor3438	FALSE
2017-07-24T02:21:40	21,65	13451	sensor3438	FALSE
2017-07-24T02:24:07	21,74	13452	sensor3438	FALSE
2017-07-24T02:26:33	21,81	13453	sensor3438	FALSE
2017-07-24T02:29:00	21,87	13454	sensor3438	FALSE
2017-07-24T02:31:27	21,81	13455	sensor3438	FALSE
2017-07-24T02:33:54	21,8	13456	sensor3438	FALSE
2017-07-24T02:36:20	21,72	13457	sensor3438	FALSE
2017-07-24T02:38:47	21,73	13458	sensor3438	FALSE
2017-07-24T02:41:13	21,75	13459	sensor3438	FALSE
2017-07-24T02:43:40	21,77	13460	sensor3438	FALSE
2017-07-24T02:46:06	21,73	13461	sensor3438	FALSE
2017-07-24T02:48:33	21,65	13462	sensor3438	FALSE
2017-07-24T02:50:59	21,53	13463	sensor3438	FALSE
2017-07-24T02:53:26	21,59	13464	sensor3438	FALSE
2017-07-24T02:55:53	21,58	13465	sensor3438	FALSE
2017-07-24T02:58:20	21,49	13466	sensor3438	FALSE
2017-07-24T03:00:48	21,41	13467	sensor3438	FALSE
2017-07-24T03:03:15	21,47	13468	sensor3438	FALSE
2017-07-24T03:05:41	21,41	13469	sensor3438	FALSE
2017-07-24T03:08:08	21,51	13470	sensor3438	FALSE
2017-07-24T03:10:34	21,4	13471	sensor3438	FALSE
2017-07-24T03:13:01	21,33	13472	sensor3438	FALSE
2017-07-24T03:15:27	21,32	13473	sensor3438	FALSE
2017-07-24T03:17:54	21,41	13474	sensor3438	FALSE
2017-07-24T03:20:21	21,56	13475	sensor3438	FALSE
2017-07-24T03:22:48	21,57	13476	sensor3438	FALSE
2017-07-24T03:25:14	21,52	13477	sensor3438	FALSE
2017-07-24T03:27:41	21,49	13478	sensor3438	FALSE
2017-07-24T03:30:08	21,55	13479	sensor3438	FALSE
2017-07-24T03:32:34	21,55	13480	sensor3438	FALSE
2017-07-24T03:35:01	21,61	13481	sensor3438	FALSE
2017-07-24T03:37:27	21,57	13482	sensor3438	FALSE
2017-07-24T03:39:54	21,48	13483	sensor3438	FALSE
2017-07-24T03:42:20	21,48	13484	sensor3438	FALSE
2017-07-24T03:44:47	21,43	13485	sensor3438	FALSE
2017-07-24T03:47:13	21,52	13486	sensor3438	FALSE
2017-07-24T03:49:40	21,46	13487	sensor3438	FALSE
2017-07-24T03:52:07	21,39	13488	sensor3438	FALSE
2017-07-24T03:54:34	21,38	13489	sensor3438	FALSE
2017-07-24T03:57:00	21,29	13490	sensor3438	FALSE
2017-07-24T03:59:28	21,23	13491	sensor3438	FALSE
2017-07-24T04:01:54	21,16	13492	sensor3438	FALSE
2017-07-24T04:04:21	21,25	13493	sensor3438	FALSE
2017-07-24T04:06:48	21,15	13494	sensor3438	FALSE
2017-07-24T04:09:16	21,25	13495	sensor3438	FALSE
2017-07-24T04:11:43	21,35	13496	sensor3438	FALSE
2017-07-24T07:54:40	29,36	13497	sensor3438	TRUE
2017-07-24T07:57:07	29,29	13498	sensor3438	FALSE
2017-07-24T07:59:33	29,69	13499	sensor3438	FALSE
2017-07-24T08:02:00	29,24	13500	sensor3438	FALSE
2017-07-24T08:04:26	29,24	13501	sensor3438	FALSE
2017-07-24T08:06:53	29,73	13502	sensor3438	FALSE
2017-07-24T08:09:19	29,9	13503	sensor3438	FALSE
2017-07-24T08:11:46	30,04	13504	sensor3438	FALSE
2017-07-24T08:14:13	30,35	13505	sensor3438	FALSE
2017-07-24T08:16:39	30,56	13506	sensor3438	FALSE
2017-07-24T08:19:06	30,6	13507	sensor3438	FALSE
2017-07-24T08:21:33	30,65	13508	sensor3438	FALSE
2017-07-24T08:23:59	30,9	13509	sensor3438	FALSE
2017-07-24T08:26:26	31,1	13510	sensor3438	FALSE
2017-07-24T08:28:52	31,43	13511	sensor3438	FALSE
2017-07-24T08:31:19	31,05	13512	sensor3438	FALSE
2017-07-24T08:33:45	31,49	13513	sensor3438	FALSE
2017-07-24T08:36:12	31,23	13514	sensor3438	FALSE
2017-07-24T08:38:39	31,19	13515	sensor3438	FALSE
2017-07-24T08:41:06	31,58	13516	sensor3438	FALSE
2017-07-24T08:43:33	31,86	13517	sensor3438	FALSE
2017-07-24T08:45:59	31,8	13518	sensor3438	FALSE
2017-07-24T08:48:26	31,95	13519	sensor3438	FALSE
2017-07-24T08:50:53	32,09	13520	sensor3438	FALSE
2017-07-24T08:53:20	31,85	13521	sensor3438	FALSE
2017-07-24T08:55:47	31,76	13522	sensor3438	FALSE
2017-07-24T08:58:13	32,19	13523	sensor3438	FALSE
2017-07-24T09:00:40	32,07	13524	sensor3438	FALSE
2017-07-24T09:03:06	32,17	13525	sensor3438	FALSE
2017-07-24T09:05:33	31,79	13526	sensor3438	FALSE
2017-07-24T09:07:59	31,62	13527	sensor3438	FALSE
2017-07-24T09:10:26	31,73	13528	sensor3438	FALSE
2017-07-24T09:12:54	31,83	13529	sensor3438	FALSE
2017-07-24T09:15:21	32,13	13530	sensor3438	FALSE
2017-07-24T09:17:48	32,49	13531	sensor3438	FALSE
2017-07-24T09:20:14	32,88	13532	sensor3438	FALSE
2017-07-24T09:22:41	33,21	13533	sensor3438	FALSE
2017-07-24T09:25:07	33,2	13534	sensor3438	FALSE
2017-07-24T09:27:34	33,16	13535	sensor3438	FALSE
2017-07-24T09:30:00	33,27	13536	sensor3438	FALSE
2017-07-24T09:32:27	33,8	13537	sensor3438	FALSE
2017-07-24T09:34:54	33,37	13538	sensor3438	FALSE
2017-07-24T09:37:21	33,36	13539	sensor3438	FALSE
2017-07-24T09:39:47	33,78	13540	sensor3438	FALSE
2017-07-24T09:42:14	33,66	13541	sensor3438	FALSE
2017-07-24T09:44:40	33,8	13542	sensor3438	FALSE
2017-07-24T09:47:07	34,2	13543	sensor3438	FALSE
2017-07-24T09:49:34	34,72	13544	sensor3438	FALSE
2017-07-24T09:52:00	34,89	13545	sensor3438	FALSE
2017-07-24T09:54:27	34,66	13546	sensor3438	FALSE
2017-07-24T09:56:54	34,49	13547	sensor3438	FALSE
2017-07-24T09:59:20	34,56	13548	sensor3438	FALSE
2017-07-24T10:01:47	34,92	13549	sensor3438	FALSE
2017-07-24T10:04:13	34,8	13550	sensor3438	FALSE
2017-07-24T10:06:40	35,74	13551	sensor3438	FALSE
2017-07-24T10:09:06	37,31	13552	sensor3438	FALSE
2017-07-24T10:11:33	38,46	13553	sensor3438	FALSE
2017-07-24T10:13:59	38,46	13554	sensor3438	FALSE
2017-07-24T10:16:26	38,29	13555	sensor3438	FALSE
2017-07-24T10:18:52	40,09	13556	sensor3438	FALSE
2017-07-24T10:21:19	40,06	13557	sensor3438	FALSE
2017-07-24T10:23:46	39,85	13558	sensor3438	FALSE
2017-07-24T10:26:12	40,8	13559	sensor3438	FALSE
2017-07-24T10:28:39	40,1	13560	sensor3438	FALSE
2017-07-24T10:31:06	41,45	13561	sensor3438	FALSE
2017-07-24T10:33:32	41,6	13562	sensor3438	FALSE
2017-07-24T10:35:59	42,43	13563	sensor3438	FALSE
2017-07-24T10:38:25	40,85	13564	sensor3438	FALSE
2017-07-24T10:40:52	41,13	13565	sensor3438	FALSE
2017-07-24T10:43:18	41,78	13566	sensor3438	FALSE
2017-07-24T10:45:45	43,2	13567	sensor3438	FALSE
2017-07-24T10:48:11	43,29	13568	sensor3438	FALSE
2017-07-24T10:50:38	41,58	13569	sensor3438	FALSE
2017-07-24T10:53:05	41,93	13570	sensor3438	FALSE
2017-07-24T10:55:31	43,07	13571	sensor3438	FALSE
