# Supplementary material for: Towards Outlier Sensor Detection in Ambient Intelligent Platforms—A Low-Complexity Statistical Approach
Source: Sensors (Basel). 2020 Jul 29;20(15):4217. doi: 10.3390/s20154217 (PMC7436267; doi:10.3390/s20154217)
Supplement: Supplementary file 1 [file sensors-20-04217-s001.zip › GT1/sensor3438-p13647.csv]

timestamp	temperature	RelativePosition	Sensor	outlier
2017-07-24T03:13:01	21,33	13472	sensor3438	FALSE
2017-07-24T03:15:27	21,32	13473	sensor3438	FALSE
2017-07-24T03:17:54	21,41	13474	sensor3438	FALSE
2017-07-24T03:20:21	21,56	13475	sensor3438	FALSE
2017-07-24T03:22:48	21,57	13476	sensor3438	FALSE
2017-07-24T03:25:14	21,52	13477	sensor3438	FALSE
2017-07-24T03:27:41	21,49	13478	sensor3438	FALSE
2017-07-24T03:30:08	21,55	13479	sensor3438	FALSE
2017-07-24T03:32:34	21,55	13480	sensor3438	FALSE
2017-07-24T03:35:01	21,61	13481	sensor3438	FALSE
2017-07-24T03:37:27	21,57	13482	sensor3438	FALSE
2017-07-24T03:39:54	21,48	13483	sensor3438	FALSE
2017-07-24T03:42:20	21,48	13484	sensor3438	FALSE
2017-07-24T03:44:47	21,43	13485	sensor3438	FALSE
2017-07-24T03:47:13	21,52	13486	sensor3438	FALSE
2017-07-24T03:49:40	21,46	13487	sensor3438	FALSE
2017-07-24T03:52:07	21,39	13488	sensor3438	FALSE
2017-07-24T03:54:34	21,38	13489	sensor3438	FALSE
2017-07-24T03:57:00	21,29	13490	sensor3438	FALSE
2017-07-24T03:59:28	21,23	13491	sensor3438	FALSE
2017-07-24T04:01:54	21,16	13492	sensor3438	FALSE
2017-07-24T04:04:21	21,25	13493	sensor3438	FALSE
2017-07-24T04:06:48	21,15	13494	sensor3438	FALSE
2017-07-24T04:09:16	21,25	13495	sensor3438	FALSE
2017-07-24T04:11:43	21,35	13496	sensor3438	FALSE
2017-07-24T07:54:40	29,36	13497	sensor3438	FALSE
2017-07-24T07:57:07	29,29	13498	sensor3438	FALSE
2017-07-24T07:59:33	29,69	13499	sensor3438	FALSE
2017-07-24T08:02:00	29,24	13500	sensor3438	FALSE
2017-07-24T08:04:26	29,24	13501	sensor3438	FALSE
2017-07-24T08:06:53	29,73	13502	sensor3438	FALSE
2017-07-24T08:09:19	29,9	13503	sensor3438	FALSE
2017-07-24T08:11:46	30,04	13504	sensor3438	FALSE
2017-07-24T08:14:13	30,35	13505	sensor3438	FALSE
2017-07-24T08:16:39	30,56	13506	sensor3438	FALSE
2017-07-24T08:19:06	30,6	13507	sensor3438	FALSE
2017-07-24T08:21:33	30,65	13508	sensor3438	FALSE
2017-07-24T08:23:59	30,9	13509	sensor3438	FALSE
2017-07-24T08:26:26	31,1	13510	sensor3438	FALSE
2017-07-24T08:28:52	31,43	13511	sensor3438	FALSE
2017-07-24T08:31:19	31,05	13512	sensor3438	FALSE
2017-07-24T08:33:45	31,49	13513	sensor3438	FALSE
2017-07-24T08:36:12	31,23	13514	sensor3438	FALSE
2017-07-24T08:38:39	31,19	13515	sensor3438	FALSE
2017-07-24T08:41:06	31,58	13516	sensor3438	FALSE
2017-07-24T08:43:33	31,86	13517	sensor3438	FALSE
2017-07-24T08:45:59	31,8	13518	sensor3438	FALSE
2017-07-24T08:48:26	31,95	13519	sensor3438	FALSE
2017-07-24T08:50:53	32,09	13520	sensor3438	FALSE
2017-07-24T08:53:20	31,85	13521	sensor3438	FALSE
2017-07-24T08:55:47	31,76	13522	sensor3438	FALSE
2017-07-24T08:58:13	32,19	13523	sensor3438	FALSE
2017-07-24T09:00:40	32,07	13524	sensor3438	FALSE
2017-07-24T09:03:06	32,17	13525	sensor3438	FALSE
2017-07-24T09:05:33	31,79	13526	sensor3438	FALSE
2017-07-24T09:07:59	31,62	13527	sensor3438	FALSE
2017-07-24T09:10:26	31,73	13528	sensor3438	FALSE
2017-07-24T09:12:54	31,83	13529	sensor3438	FALSE
2017-07-24T09:15:21	32,13	13530	sensor3438	FALSE
2017-07-24T09:17:48	32,49	13531	sensor3438	FALSE
2017-07-24T09:20:14	32,88	13532	sensor3438	FALSE
2017-07-24T09:22:41	33,21	13533	sensor3438	FALSE
2017-07-24T09:25:07	33,2	13534	sensor3438	FALSE
2017-07-24T09:27:34	33,16	13535	sensor3438	FALSE
2017-07-24T09:30:00	33,27	13536	sensor3438	FALSE
2017-07-24T09:32:27	33,8	13537	sensor3438	FALSE
2017-07-24T09:34:54	33,37	13538	sensor3438	FALSE
2017-07-24T09:37:21	33,36	13539	sensor3438	FALSE
2017-07-24T09:39:47	33,78	13540	sensor3438	FALSE
2017-07-24T09:42:14	33,66	13541	sensor3438	FALSE
2017-07-24T09:44:40	33,8	13542	sensor3438	FALSE
2017-07-24T09:47:07	34,2	13543	sensor3438	FALSE
2017-07-24T09:49:34	34,72	13544	sensor3438	FALSE
2017-07-24T09:52:00	34,89	13545	sensor3438	FALSE
2017-07-24T09:54:27	34,66	13546	sensor3438	FALSE
2017-07-24T09:56:54	34,49	13547	sensor3438	FALSE
2017-07-24T09:59:20	34,56	13548	sensor3438	FALSE
2017-07-24T10:01:47	34,92	13549	sensor3438	FALSE
2017-07-24T10:04:13	34,8	13550	sensor3438	FALSE
2017-07-24T10:06:40	35,74	13551	sensor3438	FALSE
2017-07-24T10:09:06	37,31	13552	sensor3438	FALSE
2017-07-24T10:11:33	38,46	13553	sensor3438	FALSE
2017-07-24T10:13:59	38,46	13554	sensor3438	FALSE
2017-07-24T10:16:26	38,29	13555	sensor3438	FALSE
2017-07-24T10:18:52	40,09	13556	sensor3438	FALSE
2017-07-24T10:21:19	40,06	13557	sensor3438	FALSE
2017-07-24T10:23:46	39,85	13558	sensor3438	FALSE
2017-07-24T10:26:12	40,8	13559	sensor3438	FALSE
2017-07-24T10:28:39	40,1	13560	sensor3438	FALSE
2017-07-24T10:31:06	41,45	13561	sensor3438	FALSE
2017-07-24T10:33:32	41,6	13562	sensor3438	FALSE
2017-07-24T10:35:59	42,43	13563	sensor3438	FALSE
2017-07-24T10:38:25	40,85	13564	sensor3438	FALSE
2017-07-24T10:40:52	41,13	13565	sensor3438	FALSE
2017-07-24T10:43:18	41,78	13566	sensor3438	FALSE
2017-07-24T10:45:45	43,2	13567	sensor3438	FALSE
2017-07-24T10:48:11	43,29	13568	sensor3438	FALSE
2017-07-24T10:50:38	41,58	13569	sensor3438	FALSE
2017-07-24T10:53:05	41,93	13570	sensor3438	FALSE
2017-07-24T10:55:31	43,07	13571	sensor3438	FALSE
2017-07-24T10:57:58	42,04	13572	sensor3438	FALSE
2017-07-24T11:00:24	43,4	13573	sensor3438	FALSE
2017-07-24T11:02:51	41,63	13574	sensor3438	FALSE
2017-07-24T11:05:17	42,34	13575	sensor3438	FALSE
2017-07-24T11:07:44	41,71	13576	sensor3438	FALSE
2017-07-24T11:10:10	38,9	13577	sensor3438	FALSE
2017-07-24T11:12:37	39,23	13578	sensor3438	FALSE
2017-07-24T11:15:04	39,88	13579	sensor3438	FALSE
2017-07-24T11:17:30	41,7	13580	sensor3438	FALSE
2017-07-24T11:19:57	39,68	13581	sensor3438	FALSE
2017-07-24T11:22:24	40,34	13582	sensor3438	FALSE
2017-07-24T11:24:51	40,65	13583	sensor3438	FALSE
2017-07-24T11:27:17	40,65	13584	sensor3438	FALSE
2017-07-24T11:29:44	37,89	13585	sensor3438	FALSE
2017-07-24T11:32:10	37,2	13586	sensor3438	FALSE
2017-07-24T11:34:37	36,48	13587	sensor3438	FALSE
2017-07-24T11:37:03	36,87	13588	sensor3438	FALSE
2017-07-24T11:39:30	36,94	13589	sensor3438	FALSE
2017-07-24T11:41:56	36	13590	sensor3438	FALSE
2017-07-24T11:44:23	35,75	13591	sensor3438	FALSE
2017-07-24T11:46:50	35,73	13592	sensor3438	FALSE
2017-07-24T11:49:16	35,08	13593	sensor3438	FALSE
2017-07-24T11:51:43	35,15	13594	sensor3438	FALSE
2017-07-24T11:54:09	35,28	13595	sensor3438	FALSE
2017-07-24T11:56:36	35,3	13596	sensor3438	FALSE
2017-07-24T11:59:02	34,2	13597	sensor3438	FALSE
2017-07-24T12:01:29	34,06	13598	sensor3438	FALSE
2017-07-24T12:03:55	33,9	13599	sensor3438	FALSE
2017-07-24T12:06:22	33,75	13600	sensor3438	FALSE
2017-07-24T12:08:48	33,94	13601	sensor3438	FALSE
2017-07-24T12:11:15	33,83	13602	sensor3438	FALSE
2017-07-24T12:13:41	33,89	13603	sensor3438	FALSE
2017-07-24T12:16:08	33,81	13604	sensor3438	FALSE
2017-07-24T12:18:35	33,79	13605	sensor3438	FALSE
2017-07-24T12:21:01	33,66	13606	sensor3438	FALSE
2017-07-24T12:23:28	33,45	13607	sensor3438	FALSE
2017-07-24T12:25:54	33,27	13608	sensor3438	FALSE
2017-07-24T12:28:21	33,11	13609	sensor3438	FALSE
2017-07-24T12:30:48	33,05	13610	sensor3438	FALSE
2017-07-24T12:33:14	33,07	13611	sensor3438	FALSE
2017-07-24T12:35:41	33,03	13612	sensor3438	FALSE
2017-07-24T12:38:07	33,01	13613	sensor3438	FALSE
2017-07-24T12:40:34	33,05	13614	sensor3438	FALSE
2017-07-24T12:43:00	33,05	13615	sensor3438	FALSE
2017-07-24T12:45:27	32,93	13616	sensor3438	FALSE
2017-07-24T12:47:53	33	13617	sensor3438	FALSE
2017-07-24T12:50:21	33,04	13618	sensor3438	FALSE
2017-07-24T12:52:47	32,99	13619	sensor3438	FALSE
2017-07-24T12:55:14	32,81	13620	sensor3438	FALSE
2017-07-24T12:57:40	32,51	13621	sensor3438	FALSE
2017-07-24T13:00:07	31,56	13622	sensor3438	FALSE
2017-07-24T13:02:33	30,97	13623	sensor3438	FALSE
2017-07-24T13:05:00	30,63	13624	sensor3438	FALSE
2017-07-24T13:07:26	30,3	13625	sensor3438	FALSE
2017-07-24T13:09:53	30,13	13626	sensor3438	FALSE
2017-07-24T13:12:20	30,2	13627	sensor3438	FALSE
2017-07-24T13:14:46	30,33	13628	sensor3438	FALSE
2017-07-24T13:17:13	30,26	13629	sensor3438	FALSE
2017-07-24T13:19:39	29,95	13630	sensor3438	FALSE
2017-07-24T13:22:06	29,86	13631	sensor3438	FALSE
2017-07-24T13:24:32	29,8	13632	sensor3438	FALSE
2017-07-24T13:26:59	29,93	13633	sensor3438	FALSE
2017-07-24T13:29:25	30,08	13634	sensor3438	FALSE
2017-07-24T13:31:52	30,26	13635	sensor3438	FALSE
2017-07-24T13:34:18	30,53	13636	sensor3438	FALSE
2017-07-24T13:36:45	30,85	13637	sensor3438	FALSE
2017-07-24T13:39:12	31,19	13638	sensor3438	FALSE
2017-07-24T13:41:38	31,62	13639	sensor3438	FALSE
2017-07-24T13:44:05	31,91	13640	sensor3438	FALSE
2017-07-24T13:46:31	32,32	13641	sensor3438	FALSE
2017-07-24T13:48:58	32,44	13642	sensor3438	FALSE
2017-07-24T13:51:25	32,35	13643	sensor3438	FALSE
2017-07-24T13:53:51	31,99	13644	sensor3438	FALSE
2017-07-24T13:56:18	31,85	13645	sensor3438	FALSE
2017-07-24T13:58:45	31,62	13646	sensor3438	FALSE
2017-07-24T14:28:44	40,32	13647	sensor3438	TRUE
2017-07-24T14:31:10	40,68	13648	sensor3438	FALSE
2017-07-24T14:33:38	41,19	13649	sensor3438	FALSE
2017-07-24T14:36:05	41,39	13650	sensor3438	FALSE
2017-07-24T14:38:34	41,61	13651	sensor3438	FALSE
2017-07-24T14:41:02	41,78	13652	sensor3438	FALSE
2017-07-24T14:43:29	41,44	13653	sensor3438	FALSE
2017-07-24T14:45:55	41,96	13654	sensor3438	FALSE
2017-07-24T14:48:22	42,03	13655	sensor3438	FALSE
2017-07-24T14:50:48	42	13656	sensor3438	FALSE
2017-07-24T14:53:15	41,68	13657	sensor3438	FALSE
2017-07-24T14:55:42	42,08	13658	sensor3438	FALSE
2017-07-24T14:58:09	41,56	13659	sensor3438	FALSE
2017-07-24T15:00:35	41,43	13660	sensor3438	FALSE
2017-07-24T15:03:02	42,25	13661	sensor3438	FALSE
2017-07-24T15:05:29	42,41	13662	sensor3438	FALSE
2017-07-24T15:07:55	41,83	13663	sensor3438	FALSE
2017-07-24T15:10:22	41,41	13664	sensor3438	FALSE
2017-07-24T15:12:48	42,49	13665	sensor3438	FALSE
2017-07-24T15:15:15	42,73	13666	sensor3438	FALSE
2017-07-24T15:17:41	42,94	13667	sensor3438	FALSE
2017-07-24T15:20:08	42,82	13668	sensor3438	FALSE
2017-07-24T15:22:34	42,79	13669	sensor3438	FALSE
2017-07-24T15:25:01	42,6	13670	sensor3438	FALSE
2017-07-24T15:27:28	43,07	13671	sensor3438	FALSE
2017-07-24T15:29:55	42,53	13672	sensor3438	FALSE
2017-07-24T15:32:22	41,94	13673	sensor3438	FALSE
2017-07-24T15:34:48	41,18	13674	sensor3438	FALSE
2017-07-24T15:37:15	40,17	13675	sensor3438	FALSE
2017-07-24T15:39:41	39,51	13676	sensor3438	FALSE
2017-07-24T15:42:08	39,47	13677	sensor3438	FALSE
2017-07-24T15:44:34	39,34	13678	sensor3438	FALSE
2017-07-24T15:47:02	40,1	13679	sensor3438	FALSE
2017-07-24T15:49:28	40	13680	sensor3438	FALSE
2017-07-24T15:51:55	40,51	13681	sensor3438	FALSE
2017-07-24T15:54:21	40,88	13682	sensor3438	FALSE
2017-07-24T15:56:49	41,16	13683	sensor3438	FALSE
2017-07-24T15:59:15	40,97	13684	sensor3438	FALSE
2017-07-24T16:01:43	40,93	13685	sensor3438	FALSE
2017-07-24T16:04:10	40,89	13686	sensor3438	FALSE
2017-07-24T16:06:41	41,25	13687	sensor3438	FALSE
2017-07-24T16:09:09	40,94	13688	sensor3438	FALSE
2017-07-24T16:11:37	41	13689	sensor3438	FALSE
2017-07-24T16:14:17	40,92	13690	sensor3438	FALSE
2017-07-24T16:16:44	40,84	13691	sensor3438	FALSE
2017-07-24T16:19:10	40,58	13692	sensor3438	FALSE
2017-07-24T16:21:37	40,74	13693	sensor3438	FALSE
2017-07-24T16:24:03	40,36	13694	sensor3438	FALSE
2017-07-24T16:26:30	39,94	13695	sensor3438	FALSE
2017-07-24T16:28:56	39,94	13696	sensor3438	FALSE
2017-07-24T16:31:23	39,47	13697	sensor3438	FALSE
2017-07-24T16:33:50	38,82	13698	sensor3438	FALSE
2017-07-24T16:36:18	38,32	13699	sensor3438	FALSE
2017-07-24T16:38:44	37,53	13700	sensor3438	FALSE
2017-07-24T16:41:12	36,75	13701	sensor3438	FALSE
2017-07-24T16:43:39	36,83	13702	sensor3438	FALSE
2017-07-24T16:46:05	36,28	13703	sensor3438	FALSE
2017-07-24T16:48:33	36,11	13704	sensor3438	FALSE
2017-07-24T16:51:06	35,76	13705	sensor3438	FALSE
2017-07-24T16:53:34	35,49	13706	sensor3438	FALSE
2017-07-24T16:56:01	35,05	13707	sensor3438	FALSE
2017-07-24T16:58:27	35,06	13708	sensor3438	FALSE
2017-07-24T17:00:54	35,13	13709	sensor3438	FALSE
2017-07-24T17:03:21	34,83	13710	sensor3438	FALSE
2017-07-24T17:05:48	34,61	13711	sensor3438	FALSE
2017-07-24T17:08:14	34,39	13712	sensor3438	FALSE
2017-07-24T17:10:41	34,18	13713	sensor3438	FALSE
2017-07-24T17:13:07	34,13	13714	sensor3438	FALSE
2017-07-24T17:15:34	34,12	13715	sensor3438	FALSE
2017-07-24T17:18:00	34,04	13716	sensor3438	FALSE
2017-07-24T17:20:27	33,68	13717	sensor3438	FALSE
2017-07-24T17:22:54	33,37	13718	sensor3438	FALSE
2017-07-24T17:25:22	33,12	13719	sensor3438	FALSE
2017-07-24T17:27:50	33,22	13720	sensor3438	FALSE
2017-07-24T17:30:17	32,95	13721	sensor3438	FALSE
