# Supplementary material for: Towards Outlier Sensor Detection in Ambient Intelligent Platforms—A Low-Complexity Statistical Approach
Source: Sensors (Basel). 2020 Jul 29;20(15):4217. doi: 10.3390/s20154217 (PMC7436267; doi:10.3390/s20154217)
Supplement: Supplementary file 1 [file sensors-20-04217-s001.zip › GT1/sensor3438-p5468.csv]

timestamp	temperature	RelativePosition	Sensor	outlier
2017-07-10T01:50:15	19,34	5293	sensor3438	FALSE
2017-07-10T01:52:42	19,29	5294	sensor3438	FALSE
2017-07-10T01:55:08	19,2	5295	sensor3438	FALSE
2017-07-10T01:57:35	19,28	5296	sensor3438	FALSE
2017-07-10T02:00:01	19,36	5297	sensor3438	FALSE
2017-07-10T02:02:28	19,38	5298	sensor3438	FALSE
2017-07-10T02:04:54	19,37	5299	sensor3438	FALSE
2017-07-10T02:07:21	19,37	5300	sensor3438	FALSE
2017-07-10T02:09:47	19,32	5301	sensor3438	FALSE
2017-07-10T02:12:14	19,17	5302	sensor3438	FALSE
2017-07-10T02:14:40	19,15	5303	sensor3438	FALSE
2017-07-10T02:17:07	19,3	5304	sensor3438	FALSE
2017-07-10T02:19:33	19,26	5305	sensor3438	FALSE
2017-07-10T02:22:00	19,27	5306	sensor3438	FALSE
2017-07-10T02:24:26	19,24	5307	sensor3438	FALSE
2017-07-10T02:26:53	19,1	5308	sensor3438	FALSE
2017-07-10T02:29:19	19,1	5309	sensor3438	FALSE
2017-07-10T02:31:47	19,06	5310	sensor3438	FALSE
2017-07-10T02:34:13	19,09	5311	sensor3438	FALSE
2017-07-10T02:36:40	19,04	5312	sensor3438	FALSE
2017-07-10T02:39:06	18,93	5313	sensor3438	FALSE
2017-07-10T02:41:33	18,96	5314	sensor3438	FALSE
2017-07-10T02:43:59	18,88	5315	sensor3438	FALSE
2017-07-10T02:46:26	18,85	5316	sensor3438	FALSE
2017-07-10T02:48:53	18,79	5317	sensor3438	FALSE
2017-07-10T02:51:19	18,88	5318	sensor3438	FALSE
2017-07-10T02:53:46	18,69	5319	sensor3438	FALSE
2017-07-10T02:56:12	18,67	5320	sensor3438	FALSE
2017-07-10T02:58:39	18,62	5321	sensor3438	FALSE
2017-07-10T03:01:06	18,54	5322	sensor3438	FALSE
2017-07-10T03:03:32	18,5	5323	sensor3438	FALSE
2017-07-10T03:05:59	18,47	5324	sensor3438	FALSE
2017-07-10T03:08:25	18,42	5325	sensor3438	FALSE
2017-07-10T03:10:52	18,39	5326	sensor3438	FALSE
2017-07-10T03:13:18	18,37	5327	sensor3438	FALSE
2017-07-10T03:15:45	18,36	5328	sensor3438	FALSE
2017-07-10T03:18:11	18,43	5329	sensor3438	FALSE
2017-07-10T03:20:38	18,59	5330	sensor3438	FALSE
2017-07-10T03:23:04	18,7	5331	sensor3438	FALSE
2017-07-10T03:25:31	18,83	5332	sensor3438	FALSE
2017-07-10T03:27:57	18,91	5333	sensor3438	FALSE
2017-07-10T03:30:24	18,89	5334	sensor3438	FALSE
2017-07-10T03:32:51	18,87	5335	sensor3438	FALSE
2017-07-10T03:35:17	18,91	5336	sensor3438	FALSE
2017-07-10T03:37:44	18,95	5337	sensor3438	FALSE
2017-07-10T03:40:10	18,93	5338	sensor3438	FALSE
2017-07-10T03:42:37	18,99	5339	sensor3438	FALSE
2017-07-10T03:45:03	18,86	5340	sensor3438	FALSE
2017-07-10T03:47:30	18,76	5341	sensor3438	FALSE
2017-07-10T03:49:56	18,75	5342	sensor3438	FALSE
2017-07-10T03:52:23	18,77	5343	sensor3438	FALSE
2017-07-10T03:54:49	18,72	5344	sensor3438	FALSE
2017-07-10T03:57:16	18,78	5345	sensor3438	FALSE
2017-07-10T03:59:42	18,81	5346	sensor3438	FALSE
2017-07-10T04:02:09	18,71	5347	sensor3438	FALSE
2017-07-10T04:04:36	18,81	5348	sensor3438	FALSE
2017-07-10T04:07:02	19,09	5349	sensor3438	FALSE
2017-07-10T04:09:29	19,13	5350	sensor3438	FALSE
2017-07-10T04:11:55	19,06	5351	sensor3438	FALSE
2017-07-10T04:14:22	19,04	5352	sensor3438	FALSE
2017-07-10T04:16:48	19,02	5353	sensor3438	FALSE
2017-07-10T04:19:15	18,83	5354	sensor3438	FALSE
2017-07-10T04:21:41	18,74	5355	sensor3438	FALSE
2017-07-10T04:24:08	18,73	5356	sensor3438	FALSE
2017-07-10T04:26:35	18,75	5357	sensor3438	FALSE
2017-07-10T04:29:01	18,79	5358	sensor3438	FALSE
2017-07-10T04:31:28	18,86	5359	sensor3438	FALSE
2017-07-10T04:33:54	18,87	5360	sensor3438	FALSE
2017-07-10T04:36:21	19,03	5361	sensor3438	FALSE
2017-07-10T04:38:47	19,09	5362	sensor3438	FALSE
2017-07-10T04:41:14	19,14	5363	sensor3438	FALSE
2017-07-10T04:43:40	19,12	5364	sensor3438	FALSE
2017-07-10T04:46:07	19,23	5365	sensor3438	FALSE
2017-07-10T04:48:33	19,33	5366	sensor3438	FALSE
2017-07-10T04:51:00	19,5	5367	sensor3438	FALSE
2017-07-10T04:53:26	19,65	5368	sensor3438	FALSE
2017-07-10T04:55:53	19,83	5369	sensor3438	FALSE
2017-07-10T04:58:19	19,82	5370	sensor3438	FALSE
2017-07-10T05:00:46	19,97	5371	sensor3438	FALSE
2017-07-10T05:03:13	20,03	5372	sensor3438	FALSE
2017-07-10T05:05:39	20,17	5373	sensor3438	FALSE
2017-07-10T05:08:06	20,25	5374	sensor3438	FALSE
2017-07-10T05:10:32	20,38	5375	sensor3438	FALSE
2017-07-10T05:12:59	20,51	5376	sensor3438	FALSE
2017-07-10T05:15:25	20,52	5377	sensor3438	FALSE
2017-07-10T05:17:52	20,61	5378	sensor3438	FALSE
2017-07-10T05:20:18	20,66	5379	sensor3438	FALSE
2017-07-10T05:22:45	20,88	5380	sensor3438	FALSE
2017-07-10T05:25:11	21,1	5381	sensor3438	FALSE
2017-07-10T05:27:38	21,29	5382	sensor3438	FALSE
2017-07-10T05:30:04	21,43	5383	sensor3438	FALSE
2017-07-10T05:32:31	21,32	5384	sensor3438	FALSE
2017-07-10T05:34:58	21,21	5385	sensor3438	FALSE
2017-07-10T05:37:24	21,25	5386	sensor3438	FALSE
2017-07-10T05:39:52	21,4	5387	sensor3438	FALSE
2017-07-10T05:42:18	21,5	5388	sensor3438	FALSE
2017-07-10T05:44:45	21,48	5389	sensor3438	FALSE
2017-07-10T05:47:11	21,74	5390	sensor3438	FALSE
2017-07-10T05:49:39	22	5391	sensor3438	FALSE
2017-07-10T05:52:05	22,31	5392	sensor3438	FALSE
2017-07-10T05:54:32	22,47	5393	sensor3438	FALSE
2017-07-10T05:56:58	22,55	5394	sensor3438	FALSE
2017-07-10T05:59:25	22,67	5395	sensor3438	FALSE
2017-07-10T06:01:51	22,85	5396	sensor3438	FALSE
2017-07-10T06:04:18	23,12	5397	sensor3438	FALSE
2017-07-10T06:06:44	23,2	5398	sensor3438	FALSE
2017-07-10T06:09:11	23,42	5399	sensor3438	FALSE
2017-07-10T06:11:37	23,64	5400	sensor3438	FALSE
2017-07-10T06:14:04	23,65	5401	sensor3438	FALSE
2017-07-10T06:16:31	23,55	5402	sensor3438	FALSE
2017-07-10T06:18:57	23,7	5403	sensor3438	FALSE
2017-07-10T06:21:24	23,84	5404	sensor3438	FALSE
2017-07-10T06:23:50	23,94	5405	sensor3438	FALSE
2017-07-10T06:26:17	23,98	5406	sensor3438	FALSE
2017-07-10T06:28:43	23,82	5407	sensor3438	FALSE
2017-07-10T06:31:10	24,11	5408	sensor3438	FALSE
2017-07-10T06:33:36	24,31	5409	sensor3438	FALSE
2017-07-10T06:36:03	24	5410	sensor3438	FALSE
2017-07-10T06:38:29	24,33	5411	sensor3438	FALSE
2017-07-10T06:40:56	24,17	5412	sensor3438	FALSE
2017-07-10T06:43:23	24,34	5413	sensor3438	FALSE
2017-07-10T06:45:49	24,56	5414	sensor3438	FALSE
2017-07-10T06:48:16	24,88	5415	sensor3438	FALSE
2017-07-10T06:50:42	24,67	5416	sensor3438	FALSE
2017-07-10T06:53:09	24,87	5417	sensor3438	FALSE
2017-07-10T06:55:35	25,06	5418	sensor3438	FALSE
2017-07-10T06:58:02	25,01	5419	sensor3438	FALSE
2017-07-10T07:00:28	25,03	5420	sensor3438	FALSE
2017-07-10T07:02:55	25,22	5421	sensor3438	FALSE
2017-07-10T07:05:22	25,4	5422	sensor3438	FALSE
2017-07-10T07:07:48	25,43	5423	sensor3438	FALSE
2017-07-10T07:10:15	25,33	5424	sensor3438	FALSE
2017-07-10T07:12:41	25,54	5425	sensor3438	FALSE
2017-07-10T07:15:08	25,74	5426	sensor3438	FALSE
2017-07-10T07:17:34	25,94	5427	sensor3438	FALSE
2017-07-10T07:20:01	26,01	5428	sensor3438	FALSE
2017-07-10T07:22:27	26,32	5429	sensor3438	FALSE
2017-07-10T07:24:54	26,47	5430	sensor3438	FALSE
2017-07-10T07:27:20	26,53	5431	sensor3438	FALSE
2017-07-10T07:29:47	26,63	5432	sensor3438	FALSE
2017-07-10T07:32:14	26,74	5433	sensor3438	FALSE
2017-07-10T07:34:41	26,91	5434	sensor3438	FALSE
2017-07-10T07:37:07	26,89	5435	sensor3438	FALSE
2017-07-10T07:39:34	27,2	5436	sensor3438	FALSE
2017-07-10T07:42:00	27,38	5437	sensor3438	FALSE
2017-07-10T07:44:27	27,43	5438	sensor3438	FALSE
2017-07-10T07:46:53	27,26	5439	sensor3438	FALSE
2017-07-10T07:49:20	27,37	5440	sensor3438	FALSE
2017-07-10T07:51:46	27,44	5441	sensor3438	FALSE
2017-07-10T07:54:13	27,42	5442	sensor3438	FALSE
2017-07-10T07:56:39	27,46	5443	sensor3438	FALSE
2017-07-10T07:59:06	27,54	5444	sensor3438	FALSE
2017-07-10T08:01:33	27,82	5445	sensor3438	FALSE
2017-07-10T08:03:59	27,98	5446	sensor3438	FALSE
2017-07-10T08:06:26	28,29	5447	sensor3438	FALSE
2017-07-10T08:08:52	28,26	5448	sensor3438	FALSE
2017-07-10T08:11:19	28,2	5449	sensor3438	FALSE
2017-07-10T08:13:45	28,25	5450	sensor3438	FALSE
2017-07-10T08:16:12	28,29	5451	sensor3438	FALSE
2017-07-10T08:18:38	28,51	5452	sensor3438	FALSE
2017-07-10T08:21:05	28,54	5453	sensor3438	FALSE
2017-07-10T08:23:31	28,53	5454	sensor3438	FALSE
2017-07-10T08:25:58	28,54	5455	sensor3438	FALSE
2017-07-10T08:28:24	28,9	5456	sensor3438	FALSE
2017-07-10T08:30:51	28,69	5457	sensor3438	FALSE
2017-07-10T08:33:18	28,9	5458	sensor3438	FALSE
2017-07-10T08:35:44	28,9	5459	sensor3438	FALSE
2017-07-10T08:38:11	28,98	5460	sensor3438	FALSE
2017-07-10T08:40:37	29,16	5461	sensor3438	FALSE
2017-07-10T08:43:04	29,29	5462	sensor3438	FALSE
2017-07-10T08:45:30	29,4	5463	sensor3438	FALSE
2017-07-10T08:47:57	29,68	5464	sensor3438	FALSE
2017-07-10T08:50:24	29,83	5465	sensor3438	FALSE
2017-07-10T08:52:50	30,02	5466	sensor3438	FALSE
2017-07-10T08:55:19	30,02	5467	sensor3438	FALSE
2017-07-10T10:23:28	39,81	5468	sensor3438	TRUE
2017-07-10T10:25:56	41,48	5469	sensor3438	FALSE
2017-07-10T10:28:23	41,54	5470	sensor3438	FALSE
2017-07-10T10:30:50	41,11	5471	sensor3438	FALSE
2017-07-10T10:33:17	39,51	5472	sensor3438	FALSE
2017-07-10T10:35:44	41,38	5473	sensor3438	FALSE
2017-07-10T10:38:11	40,21	5474	sensor3438	FALSE
2017-07-10T10:40:38	40,29	5475	sensor3438	FALSE
2017-07-10T10:43:04	41,15	5476	sensor3438	FALSE
2017-07-10T10:45:31	39,96	5477	sensor3438	FALSE
2017-07-10T10:47:58	40,91	5478	sensor3438	FALSE
2017-07-10T10:50:25	40,74	5479	sensor3438	FALSE
2017-07-10T10:52:52	41,67	5480	sensor3438	FALSE
2017-07-10T10:55:18	42,87	5481	sensor3438	FALSE
2017-07-10T10:57:45	43,8	5482	sensor3438	FALSE
2017-07-10T11:00:12	43,54	5483	sensor3438	FALSE
2017-07-10T11:02:38	45,12	5484	sensor3438	FALSE
2017-07-10T11:05:05	44,34	5485	sensor3438	FALSE
2017-07-10T11:07:31	44,67	5486	sensor3438	FALSE
2017-07-10T11:09:58	44,41	5487	sensor3438	FALSE
2017-07-10T11:12:25	43,19	5488	sensor3438	FALSE
2017-07-10T11:14:51	42,97	5489	sensor3438	FALSE
2017-07-10T11:17:18	43,73	5490	sensor3438	FALSE
2017-07-10T11:19:44	43,77	5491	sensor3438	FALSE
2017-07-10T11:22:11	44	5492	sensor3438	FALSE
2017-07-10T11:24:37	41,57	5493	sensor3438	FALSE
2017-07-10T11:27:04	43,06	5494	sensor3438	FALSE
2017-07-10T11:29:30	43,25	5495	sensor3438	FALSE
2017-07-10T11:31:57	43,93	5496	sensor3438	FALSE
2017-07-10T11:34:24	42,67	5497	sensor3438	FALSE
2017-07-10T11:36:51	44,63	5498	sensor3438	FALSE
2017-07-10T11:39:17	44,13	5499	sensor3438	FALSE
2017-07-10T11:41:44	43,76	5500	sensor3438	FALSE
2017-07-10T11:44:11	43,26	5501	sensor3438	FALSE
2017-07-10T11:46:37	42,59	5502	sensor3438	FALSE
2017-07-10T11:49:04	41,1	5503	sensor3438	FALSE
2017-07-10T11:51:30	43,11	5504	sensor3438	FALSE
2017-07-10T11:53:58	41,51	5505	sensor3438	FALSE
2017-07-10T11:56:24	40,96	5506	sensor3438	FALSE
2017-07-10T11:58:51	40,05	5507	sensor3438	FALSE
2017-07-10T12:01:17	42,68	5508	sensor3438	FALSE
2017-07-10T12:03:44	42,6	5509	sensor3438	FALSE
2017-07-10T12:06:10	44	5510	sensor3438	FALSE
2017-07-10T12:08:37	43,58	5511	sensor3438	FALSE
2017-07-10T12:11:04	41,47	5512	sensor3438	FALSE
2017-07-10T12:13:30	44,31	5513	sensor3438	FALSE
2017-07-10T12:15:57	44,18	5514	sensor3438	FALSE
2017-07-10T12:18:23	44,18	5515	sensor3438	FALSE
2017-07-10T12:20:50	44,06	5516	sensor3438	FALSE
2017-07-10T12:23:16	45,72	5517	sensor3438	FALSE
2017-07-10T12:25:43	45,88	5518	sensor3438	FALSE
2017-07-10T12:28:09	44,6	5519	sensor3438	FALSE
2017-07-10T12:30:36	45,22	5520	sensor3438	FALSE
2017-07-10T12:33:03	46,16	5521	sensor3438	FALSE
2017-07-10T12:35:30	46,85	5522	sensor3438	FALSE
2017-07-10T12:37:56	45,93	5523	sensor3438	FALSE
2017-07-10T12:40:23	46,28	5524	sensor3438	FALSE
2017-07-10T12:42:49	47,65	5525	sensor3438	FALSE
2017-07-10T12:45:16	47,91	5526	sensor3438	FALSE
2017-07-10T12:47:42	46,19	5527	sensor3438	FALSE
2017-07-10T12:50:09	45,48	5528	sensor3438	FALSE
2017-07-10T12:52:35	45,9	5529	sensor3438	FALSE
2017-07-10T12:55:02	44,28	5530	sensor3438	FALSE
2017-07-10T12:57:28	44,8	5531	sensor3438	FALSE
2017-07-10T12:59:55	43,79	5532	sensor3438	FALSE
2017-07-10T13:02:21	44,37	5533	sensor3438	FALSE
2017-07-10T13:04:48	45,26	5534	sensor3438	FALSE
2017-07-10T13:07:15	44,5	5535	sensor3438	FALSE
2017-07-10T13:09:41	46,3	5536	sensor3438	FALSE
2017-07-10T13:12:08	42,62	5537	sensor3438	FALSE
2017-07-10T13:14:34	43,14	5538	sensor3438	FALSE
2017-07-10T13:17:01	43,67	5539	sensor3438	FALSE
2017-07-10T13:19:27	44,8	5540	sensor3438	FALSE
2017-07-10T13:21:54	43,55	5541	sensor3438	FALSE
2017-07-10T13:24:20	44,47	5542	sensor3438	FALSE
