# Supplementary material for: Towards Outlier Sensor Detection in Ambient Intelligent Platforms—A Low-Complexity Statistical Approach
Source: Sensors (Basel). 2020 Jul 29;20(15):4217. doi: 10.3390/s20154217 (PMC7436267; doi:10.3390/s20154217)
Supplement: Supplementary file 1 [file sensors-20-04217-s001.zip › GT1/sensor3474-p10589.csv]

timestamp	temperature	RelativePosition	Sensor	outlier
2017-07-18T18:15:00	23,13	10414	sensor3474	FALSE
2017-07-18T18:17:27	23,05	10415	sensor3474	FALSE
2017-07-18T18:19:53	22,95	10416	sensor3474	FALSE
2017-07-18T18:22:20	22,79	10417	sensor3474	FALSE
2017-07-18T18:24:46	22,89	10418	sensor3474	FALSE
2017-07-18T18:27:13	22,77	10419	sensor3474	FALSE
2017-07-18T18:29:39	22,82	10420	sensor3474	FALSE
2017-07-18T18:32:06	22,73	10421	sensor3474	FALSE
2017-07-18T18:34:32	22,52	10422	sensor3474	FALSE
2017-07-18T18:36:59	22,54	10423	sensor3474	FALSE
2017-07-18T18:39:25	22,53	10424	sensor3474	FALSE
2017-07-18T18:41:52	22,5	10425	sensor3474	FALSE
2017-07-18T18:44:18	22,55	10426	sensor3474	FALSE
2017-07-18T18:46:45	22,49	10427	sensor3474	FALSE
2017-07-18T18:49:11	22,37	10428	sensor3474	FALSE
2017-07-18T18:51:38	22,2	10429	sensor3474	FALSE
2017-07-18T18:54:04	22,21	10430	sensor3474	FALSE
2017-07-18T18:56:31	22,26	10431	sensor3474	FALSE
2017-07-18T18:58:57	22,25	10432	sensor3474	FALSE
2017-07-18T19:01:24	22,19	10433	sensor3474	FALSE
2017-07-18T19:03:50	22,32	10434	sensor3474	FALSE
2017-07-18T19:06:17	22,34	10435	sensor3474	FALSE
2017-07-18T19:08:43	22,37	10436	sensor3474	FALSE
2017-07-18T19:11:10	22,42	10437	sensor3474	FALSE
2017-07-18T19:13:37	22,23	10438	sensor3474	FALSE
2017-07-18T19:16:03	22,3	10439	sensor3474	FALSE
2017-07-18T19:18:30	22,28	10440	sensor3474	FALSE
2017-07-18T19:20:56	22,28	10441	sensor3474	FALSE
2017-07-18T19:23:23	22,15	10442	sensor3474	FALSE
2017-07-18T19:25:49	22,03	10443	sensor3474	FALSE
2017-07-18T19:28:16	21,84	10444	sensor3474	FALSE
2017-07-18T19:30:42	21,7	10445	sensor3474	FALSE
2017-07-18T19:33:09	21,73	10446	sensor3474	FALSE
2017-07-18T19:35:35	21,71	10447	sensor3474	FALSE
2017-07-18T19:38:02	21,78	10448	sensor3474	FALSE
2017-07-18T19:40:28	21,83	10449	sensor3474	FALSE
2017-07-18T19:42:55	21,82	10450	sensor3474	FALSE
2017-07-18T19:45:21	21,75	10451	sensor3474	FALSE
2017-07-18T19:47:48	21,62	10452	sensor3474	FALSE
2017-07-18T19:50:14	21,71	10453	sensor3474	FALSE
2017-07-18T19:52:41	21,63	10454	sensor3474	FALSE
2017-07-18T19:55:07	21,43	10455	sensor3474	FALSE
2017-07-18T19:57:34	21,21	10456	sensor3474	FALSE
2017-07-18T20:00:00	21,02	10457	sensor3474	FALSE
2017-07-18T20:02:27	21	10458	sensor3474	FALSE
2017-07-18T20:04:54	21,09	10459	sensor3474	FALSE
2017-07-18T20:07:20	21,07	10460	sensor3474	FALSE
2017-07-18T20:09:47	20,92	10461	sensor3474	FALSE
2017-07-18T20:12:13	21,06	10462	sensor3474	FALSE
2017-07-18T20:14:40	20,93	10463	sensor3474	FALSE
2017-07-18T20:17:06	20,97	10464	sensor3474	FALSE
2017-07-18T20:19:33	20,99	10465	sensor3474	FALSE
2017-07-18T20:21:59	20,97	10466	sensor3474	FALSE
2017-07-18T20:24:26	21,09	10467	sensor3474	FALSE
2017-07-18T20:26:52	20,91	10468	sensor3474	FALSE
2017-07-18T20:29:19	20,95	10469	sensor3474	FALSE
2017-07-18T20:31:45	20,81	10470	sensor3474	FALSE
2017-07-18T20:34:12	20,71	10471	sensor3474	FALSE
2017-07-18T20:36:38	20,52	10472	sensor3474	FALSE
2017-07-18T20:39:05	20,34	10473	sensor3474	FALSE
2017-07-18T20:41:31	20,32	10474	sensor3474	FALSE
2017-07-18T20:43:58	20,26	10475	sensor3474	FALSE
2017-07-18T20:46:25	20,22	10476	sensor3474	FALSE
2017-07-18T20:48:51	20,21	10477	sensor3474	FALSE
2017-07-18T20:51:18	20,27	10478	sensor3474	FALSE
2017-07-18T20:53:44	20,34	10479	sensor3474	FALSE
2017-07-18T20:56:11	20,25	10480	sensor3474	FALSE
2017-07-18T20:58:37	20,25	10481	sensor3474	FALSE
2017-07-18T21:01:04	20,26	10482	sensor3474	FALSE
2017-07-18T21:03:30	20,22	10483	sensor3474	FALSE
2017-07-18T21:05:57	20,22	10484	sensor3474	FALSE
2017-07-18T21:08:23	20,25	10485	sensor3474	FALSE
2017-07-18T21:10:50	20,21	10486	sensor3474	FALSE
2017-07-18T21:13:16	20,24	10487	sensor3474	FALSE
2017-07-18T21:15:43	20,08	10488	sensor3474	FALSE
2017-07-18T21:18:09	20,08	10489	sensor3474	FALSE
2017-07-18T21:20:36	20,12	10490	sensor3474	FALSE
2017-07-18T21:23:02	20,04	10491	sensor3474	FALSE
2017-07-18T21:25:29	19,94	10492	sensor3474	FALSE
2017-07-18T21:27:55	19,86	10493	sensor3474	FALSE
2017-07-18T21:30:22	19,68	10494	sensor3474	FALSE
2017-07-18T21:32:49	19,64	10495	sensor3474	FALSE
2017-07-18T21:35:15	19,73	10496	sensor3474	FALSE
2017-07-18T21:37:42	19,76	10497	sensor3474	FALSE
2017-07-18T21:40:08	19,63	10498	sensor3474	FALSE
2017-07-18T21:42:35	19,58	10499	sensor3474	FALSE
2017-07-18T21:45:01	19,57	10500	sensor3474	FALSE
2017-07-18T21:47:28	19,56	10501	sensor3474	FALSE
2017-07-18T21:49:54	19,53	10502	sensor3474	FALSE
2017-07-18T21:52:21	19,5	10503	sensor3474	FALSE
2017-07-18T21:54:47	19,38	10504	sensor3474	FALSE
2017-07-18T21:57:14	19,45	10505	sensor3474	FALSE
2017-07-18T21:59:40	19,39	10506	sensor3474	FALSE
2017-07-18T22:02:07	19,29	10507	sensor3474	FALSE
2017-07-18T22:04:33	18,92	10508	sensor3474	FALSE
2017-07-18T22:07:00	18,99	10509	sensor3474	FALSE
2017-07-18T22:09:26	18,98	10510	sensor3474	FALSE
2017-07-18T22:11:53	19,01	10511	sensor3474	FALSE
2017-07-18T22:14:19	18,86	10512	sensor3474	FALSE
2017-07-18T22:16:46	18,86	10513	sensor3474	FALSE
2017-07-18T22:19:13	18,92	10514	sensor3474	FALSE
2017-07-18T22:21:39	18,85	10515	sensor3474	FALSE
2017-07-18T22:24:06	18,93	10516	sensor3474	FALSE
2017-07-18T22:26:32	18,91	10517	sensor3474	FALSE
2017-07-18T22:28:59	18,85	10518	sensor3474	FALSE
2017-07-18T22:31:25	18,88	10519	sensor3474	FALSE
2017-07-18T22:33:52	18,88	10520	sensor3474	FALSE
2017-07-18T22:36:18	18,61	10521	sensor3474	FALSE
2017-07-18T22:38:45	18,58	10522	sensor3474	FALSE
2017-07-18T22:41:11	18,43	10523	sensor3474	FALSE
2017-07-18T22:43:38	18,4	10524	sensor3474	FALSE
2017-07-18T22:46:04	18,54	10525	sensor3474	FALSE
2017-07-18T22:48:31	18,65	10526	sensor3474	FALSE
2017-07-18T22:50:57	18,7	10527	sensor3474	FALSE
2017-07-18T22:53:24	18,65	10528	sensor3474	FALSE
2017-07-18T22:55:51	18,49	10529	sensor3474	FALSE
2017-07-18T22:58:17	18,56	10530	sensor3474	FALSE
2017-07-18T23:00:44	18,33	10531	sensor3474	FALSE
2017-07-18T23:03:10	18,35	10532	sensor3474	FALSE
2017-07-18T23:05:37	18,16	10533	sensor3474	FALSE
2017-07-18T23:08:03	18,28	10534	sensor3474	FALSE
2017-07-18T23:10:30	18,34	10535	sensor3474	FALSE
2017-07-18T23:12:56	18,32	10536	sensor3474	FALSE
2017-07-18T23:15:23	18,24	10537	sensor3474	FALSE
2017-07-18T23:17:49	18,24	10538	sensor3474	FALSE
2017-07-18T23:20:16	18,4	10539	sensor3474	FALSE
2017-07-18T23:22:42	18,27	10540	sensor3474	FALSE
2017-07-18T23:25:09	18,23	10541	sensor3474	FALSE
2017-07-18T23:27:35	18,21	10542	sensor3474	FALSE
2017-07-18T23:30:02	18,24	10543	sensor3474	FALSE
2017-07-18T23:32:28	18,28	10544	sensor3474	FALSE
2017-07-18T23:34:55	18,22	10545	sensor3474	FALSE
2017-07-18T23:37:21	18,23	10546	sensor3474	FALSE
2017-07-18T23:39:48	18,23	10547	sensor3474	FALSE
2017-07-18T23:42:15	18,22	10548	sensor3474	FALSE
2017-07-18T23:44:41	18,19	10549	sensor3474	FALSE
2017-07-18T23:47:08	18,26	10550	sensor3474	FALSE
2017-07-18T23:49:34	18,07	10551	sensor3474	FALSE
2017-07-18T23:52:01	18,14	10552	sensor3474	FALSE
2017-07-18T23:54:27	17,91	10553	sensor3474	FALSE
2017-07-18T23:56:54	18,07	10554	sensor3474	FALSE
2017-07-18T23:59:20	18,15	10555	sensor3474	FALSE
2017-07-19T00:01:47	17,97	10556	sensor3474	FALSE
2017-07-19T00:04:13	17,76	10557	sensor3474	FALSE
2017-07-19T00:06:40	17,92	10558	sensor3474	FALSE
2017-07-19T00:09:06	17,92	10559	sensor3474	FALSE
2017-07-19T00:11:33	17,9	10560	sensor3474	FALSE
2017-07-19T00:13:59	17,91	10561	sensor3474	FALSE
2017-07-19T00:16:26	17,91	10562	sensor3474	FALSE
2017-07-19T00:18:52	17,83	10563	sensor3474	FALSE
2017-07-19T00:21:19	17,88	10564	sensor3474	FALSE
2017-07-19T00:23:45	17,68	10565	sensor3474	FALSE
2017-07-19T00:26:12	17,49	10566	sensor3474	FALSE
2017-07-19T00:28:38	17,4	10567	sensor3474	FALSE
2017-07-19T00:31:05	17,31	10568	sensor3474	FALSE
2017-07-19T00:33:31	17,22	10569	sensor3474	FALSE
2017-07-19T00:35:58	17,36	10570	sensor3474	FALSE
2017-07-19T00:38:24	17,46	10571	sensor3474	FALSE
2017-07-19T00:40:51	17,57	10572	sensor3474	FALSE
2017-07-19T00:43:17	17,59	10573	sensor3474	FALSE
2017-07-19T00:45:44	17,61	10574	sensor3474	FALSE
2017-07-19T00:48:10	17,57	10575	sensor3474	FALSE
2017-07-19T00:50:37	17,53	10576	sensor3474	FALSE
2017-07-19T00:53:04	17,57	10577	sensor3474	FALSE
2017-07-19T00:55:30	17,59	10578	sensor3474	FALSE
2017-07-19T00:57:57	17,65	10579	sensor3474	FALSE
2017-07-19T01:00:23	17,8	10580	sensor3474	FALSE
2017-07-19T01:02:50	17,72	10581	sensor3474	FALSE
2017-07-19T01:05:17	17,68	10582	sensor3474	FALSE
2017-07-19T01:07:43	17,74	10583	sensor3474	FALSE
2017-07-19T01:10:10	17,8	10584	sensor3474	FALSE
2017-07-19T01:12:36	17,78	10585	sensor3474	FALSE
2017-07-19T01:15:03	17,83	10586	sensor3474	FALSE
2017-07-19T01:17:29	17,38	10587	sensor3474	FALSE
2017-07-19T01:19:56	17,51	10588	sensor3474	FALSE
2017-07-19T12:03:22	27,82	10589	sensor3474	TRUE
2017-07-19T12:05:49	27,89	10590	sensor3474	FALSE
2017-07-19T12:08:15	27,86	10591	sensor3474	FALSE
2017-07-19T12:10:42	27,72	10592	sensor3474	FALSE
2017-07-19T12:13:08	27,72	10593	sensor3474	FALSE
2017-07-19T12:15:35	27,64	10594	sensor3474	FALSE
2017-07-19T12:18:01	27,68	10595	sensor3474	FALSE
2017-07-19T12:20:28	27,74	10596	sensor3474	FALSE
2017-07-19T12:22:55	27,73	10597	sensor3474	FALSE
2017-07-19T12:25:22	27,7	10598	sensor3474	FALSE
2017-07-19T12:27:48	27,76	10599	sensor3474	FALSE
2017-07-19T12:30:15	27,78	10600	sensor3474	FALSE
2017-07-19T12:32:41	27,82	10601	sensor3474	FALSE
2017-07-19T12:35:08	27,93	10602	sensor3474	FALSE
2017-07-19T12:37:34	28,01	10603	sensor3474	FALSE
2017-07-19T12:40:01	28,05	10604	sensor3474	FALSE
2017-07-19T12:42:28	28,05	10605	sensor3474	FALSE
2017-07-19T12:44:54	28,05	10606	sensor3474	FALSE
2017-07-19T12:47:21	28,06	10607	sensor3474	FALSE
2017-07-19T12:49:47	28,11	10608	sensor3474	FALSE
2017-07-19T12:52:14	28,15	10609	sensor3474	FALSE
2017-07-19T12:54:41	28,12	10610	sensor3474	FALSE
2017-07-19T12:57:08	28	10611	sensor3474	FALSE
2017-07-19T12:59:34	27,97	10612	sensor3474	FALSE
2017-07-19T13:02:02	27,97	10613	sensor3474	FALSE
2017-07-19T13:04:28	27,95	10614	sensor3474	FALSE
2017-07-19T13:06:55	27,94	10615	sensor3474	FALSE
2017-07-19T13:09:29	27,92	10616	sensor3474	FALSE
2017-07-19T13:12:07	28	10617	sensor3474	FALSE
2017-07-19T13:14:35	28	10618	sensor3474	FALSE
2017-07-19T13:17:01	27,99	10619	sensor3474	FALSE
2017-07-19T13:19:28	28,11	10620	sensor3474	FALSE
2017-07-19T13:21:54	28,11	10621	sensor3474	FALSE
2017-07-19T13:24:21	28,08	10622	sensor3474	FALSE
2017-07-19T13:26:47	28,1	10623	sensor3474	FALSE
2017-07-19T13:29:14	28,14	10624	sensor3474	FALSE
2017-07-19T13:31:40	28,12	10625	sensor3474	FALSE
2017-07-19T13:34:07	28,11	10626	sensor3474	FALSE
2017-07-19T13:36:33	28,14	10627	sensor3474	FALSE
2017-07-19T13:39:00	28,13	10628	sensor3474	FALSE
2017-07-19T13:41:27	28,1	10629	sensor3474	FALSE
2017-07-19T13:43:53	27,9	10630	sensor3474	FALSE
2017-07-19T13:46:20	27,84	10631	sensor3474	FALSE
2017-07-19T13:48:46	27,84	10632	sensor3474	FALSE
2017-07-19T13:51:13	27,84	10633	sensor3474	FALSE
2017-07-19T13:53:39	27,89	10634	sensor3474	FALSE
2017-07-19T13:56:06	27,9	10635	sensor3474	FALSE
2017-07-19T13:58:32	27,89	10636	sensor3474	FALSE
2017-07-19T14:00:59	27,96	10637	sensor3474	FALSE
2017-07-19T14:03:25	27,91	10638	sensor3474	FALSE
2017-07-19T14:05:52	27,89	10639	sensor3474	FALSE
2017-07-19T14:08:18	27,86	10640	sensor3474	FALSE
2017-07-19T14:10:45	27,93	10641	sensor3474	FALSE
2017-07-19T14:13:11	27,84	10642	sensor3474	FALSE
2017-07-19T14:15:38	27,84	10643	sensor3474	FALSE
2017-07-19T14:18:04	27,82	10644	sensor3474	FALSE
2017-07-19T14:20:31	27,77	10645	sensor3474	FALSE
2017-07-19T14:22:57	27,83	10646	sensor3474	FALSE
2017-07-19T14:25:24	27,78	10647	sensor3474	FALSE
2017-07-19T14:27:50	27,81	10648	sensor3474	FALSE
2017-07-19T14:30:17	27,8	10649	sensor3474	FALSE
2017-07-19T14:32:44	27,82	10650	sensor3474	FALSE
2017-07-19T14:35:10	27,8	10651	sensor3474	FALSE
2017-07-19T14:37:37	27,72	10652	sensor3474	FALSE
2017-07-19T14:40:03	27,68	10653	sensor3474	FALSE
2017-07-19T14:42:30	27,66	10654	sensor3474	FALSE
2017-07-19T14:44:56	27,66	10655	sensor3474	FALSE
2017-07-19T14:47:23	27,63	10656	sensor3474	FALSE
2017-07-19T14:49:49	27,62	10657	sensor3474	FALSE
2017-07-19T14:52:16	27,47	10658	sensor3474	FALSE
2017-07-19T14:54:42	27,45	10659	sensor3474	FALSE
2017-07-19T14:57:09	27,47	10660	sensor3474	FALSE
2017-07-19T14:59:35	27,47	10661	sensor3474	FALSE
2017-07-19T15:02:02	27,56	10662	sensor3474	FALSE
2017-07-19T15:04:28	27,58	10663	sensor3474	FALSE
