# Supplementary material for: Towards Outlier Sensor Detection in Ambient Intelligent Platforms—A Low-Complexity Statistical Approach
Source: Sensors (Basel). 2020 Jul 29;20(15):4217. doi: 10.3390/s20154217 (PMC7436267; doi:10.3390/s20154217)
Supplement: Supplementary file 1 [file sensors-20-04217-s001.zip › GT1/sensor3500-p11050.csv]

timestamp	temperature	RelativePosition	Sensor	outlier
2017-07-20T08:25:59	26,91	10875	sensor3500	FALSE
2017-07-20T08:28:26	27,05	10876	sensor3500	FALSE
2017-07-20T08:30:52	27,24	10877	sensor3500	FALSE
2017-07-20T08:33:18	27,4	10878	sensor3500	FALSE
2017-07-20T08:35:45	27,49	10879	sensor3500	FALSE
2017-07-20T08:38:11	27,71	10880	sensor3500	FALSE
2017-07-20T08:40:38	27,88	10881	sensor3500	FALSE
2017-07-20T08:43:04	28,05	10882	sensor3500	FALSE
2017-07-20T08:45:31	28,2	10883	sensor3500	FALSE
2017-07-20T08:47:57	28,31	10884	sensor3500	FALSE
2017-07-20T08:50:24	28,42	10885	sensor3500	FALSE
2017-07-20T08:52:50	28,42	10886	sensor3500	FALSE
2017-07-20T08:55:17	28,55	10887	sensor3500	FALSE
2017-07-20T08:57:43	28,76	10888	sensor3500	FALSE
2017-07-20T09:00:10	28,95	10889	sensor3500	FALSE
2017-07-20T09:02:36	29,12	10890	sensor3500	FALSE
2017-07-20T09:05:03	29,32	10891	sensor3500	FALSE
2017-07-20T09:07:29	29,51	10892	sensor3500	FALSE
2017-07-20T09:09:56	29,72	10893	sensor3500	FALSE
2017-07-20T09:12:22	29,94	10894	sensor3500	FALSE
2017-07-20T09:14:49	30,06	10895	sensor3500	FALSE
2017-07-20T09:17:15	30,08	10896	sensor3500	FALSE
2017-07-20T09:19:42	30,18	10897	sensor3500	FALSE
2017-07-20T09:22:08	30,32	10898	sensor3500	FALSE
2017-07-20T09:24:35	30,51	10899	sensor3500	FALSE
2017-07-20T09:27:01	30,71	10900	sensor3500	FALSE
2017-07-20T09:29:28	30,86	10901	sensor3500	FALSE
2017-07-20T09:31:54	31,07	10902	sensor3500	FALSE
2017-07-20T09:34:21	31,28	10903	sensor3500	FALSE
2017-07-20T09:36:47	31,46	10904	sensor3500	FALSE
2017-07-20T09:39:14	31,59	10905	sensor3500	FALSE
2017-07-20T09:41:40	31,74	10906	sensor3500	FALSE
2017-07-20T09:44:07	32	10907	sensor3500	FALSE
2017-07-20T09:46:33	32,19	10908	sensor3500	FALSE
2017-07-20T09:49:00	32,24	10909	sensor3500	FALSE
2017-07-20T09:51:26	32,36	10910	sensor3500	FALSE
2017-07-20T09:53:53	32,43	10911	sensor3500	FALSE
2017-07-20T09:56:19	32,62	10912	sensor3500	FALSE
2017-07-20T09:58:46	32,7	10913	sensor3500	FALSE
2017-07-20T10:01:12	32,83	10914	sensor3500	FALSE
2017-07-20T10:03:39	32,86	10915	sensor3500	FALSE
2017-07-20T10:06:05	33,13	10916	sensor3500	FALSE
2017-07-20T10:08:31	33,28	10917	sensor3500	FALSE
2017-07-20T10:10:58	33,61	10918	sensor3500	FALSE
2017-07-20T10:13:24	33,63	10919	sensor3500	FALSE
2017-07-20T10:15:51	33,93	10920	sensor3500	FALSE
2017-07-20T10:18:17	34,16	10921	sensor3500	FALSE
2017-07-20T10:20:44	34,38	10922	sensor3500	FALSE
2017-07-20T10:23:10	34,73	10923	sensor3500	FALSE
2017-07-20T10:25:37	34,93	10924	sensor3500	FALSE
2017-07-20T10:28:03	35,29	10925	sensor3500	FALSE
2017-07-20T10:30:30	35,46	10926	sensor3500	FALSE
2017-07-20T10:32:56	35,7	10927	sensor3500	FALSE
2017-07-20T10:35:23	35,85	10928	sensor3500	FALSE
2017-07-20T10:37:49	36,3	10929	sensor3500	FALSE
2017-07-20T10:40:16	36,36	10930	sensor3500	FALSE
2017-07-20T10:42:42	36,71	10931	sensor3500	FALSE
2017-07-20T10:45:09	37,06	10932	sensor3500	FALSE
2017-07-20T10:47:35	37,36	10933	sensor3500	FALSE
2017-07-20T10:50:02	37,52	10934	sensor3500	FALSE
2017-07-20T10:52:28	37,75	10935	sensor3500	FALSE
2017-07-20T10:54:55	38,04	10936	sensor3500	FALSE
2017-07-20T10:57:21	38,17	10937	sensor3500	FALSE
2017-07-20T10:59:48	38,23	10938	sensor3500	FALSE
2017-07-20T11:02:14	38,45	10939	sensor3500	FALSE
2017-07-20T11:04:41	38,57	10940	sensor3500	FALSE
2017-07-20T11:07:07	38,94	10941	sensor3500	FALSE
2017-07-20T11:09:34	39,34	10942	sensor3500	FALSE
2017-07-20T11:12:00	39,51	10943	sensor3500	FALSE
2017-07-20T11:14:27	39,94	10944	sensor3500	FALSE
2017-07-20T11:16:53	40,32	10945	sensor3500	FALSE
2017-07-20T11:19:20	40,39	10946	sensor3500	FALSE
2017-07-20T11:21:46	40,8	10947	sensor3500	FALSE
2017-07-20T11:24:13	41,3	10948	sensor3500	FALSE
2017-07-20T11:26:39	41,49	10949	sensor3500	FALSE
2017-07-20T11:29:06	41,78	10950	sensor3500	FALSE
2017-07-20T11:31:32	42,13	10951	sensor3500	FALSE
2017-07-20T11:33:59	42,48	10952	sensor3500	FALSE
2017-07-20T11:36:25	42,66	10953	sensor3500	FALSE
2017-07-20T11:38:52	42,96	10954	sensor3500	FALSE
2017-07-20T11:41:18	43,24	10955	sensor3500	FALSE
2017-07-20T11:43:45	43,37	10956	sensor3500	FALSE
2017-07-20T11:46:11	43,61	10957	sensor3500	FALSE
2017-07-20T11:48:38	43,8	10958	sensor3500	FALSE
2017-07-20T11:51:04	43,57	10959	sensor3500	FALSE
2017-07-20T11:53:31	44,22	10960	sensor3500	FALSE
2017-07-20T11:55:57	44,62	10961	sensor3500	FALSE
2017-07-20T11:58:23	44,61	10962	sensor3500	FALSE
2017-07-20T12:00:50	44,96	10963	sensor3500	FALSE
2017-07-20T12:03:17	44,98	10964	sensor3500	FALSE
2017-07-20T12:05:43	45,48	10965	sensor3500	FALSE
2017-07-20T12:08:09	45,37	10966	sensor3500	FALSE
2017-07-20T12:10:36	44,71	10967	sensor3500	FALSE
2017-07-20T12:13:03	44,73	10968	sensor3500	FALSE
2017-07-20T12:15:29	45,36	10969	sensor3500	FALSE
2017-07-20T12:17:56	45,86	10970	sensor3500	FALSE
2017-07-20T12:20:22	46,22	10971	sensor3500	FALSE
2017-07-20T12:22:49	47,01	10972	sensor3500	FALSE
2017-07-20T12:25:15	46,71	10973	sensor3500	FALSE
2017-07-20T12:27:41	46,86	10974	sensor3500	FALSE
2017-07-20T12:30:08	47,4	10975	sensor3500	FALSE
2017-07-20T12:32:34	47,46	10976	sensor3500	FALSE
2017-07-20T12:35:01	46,87	10977	sensor3500	FALSE
2017-07-20T12:37:27	47,28	10978	sensor3500	FALSE
2017-07-20T12:39:54	47,67	10979	sensor3500	FALSE
2017-07-20T12:42:20	48,16	10980	sensor3500	FALSE
2017-07-20T12:44:47	48,6	10981	sensor3500	FALSE
2017-07-20T12:47:13	48,86	10982	sensor3500	FALSE
2017-07-20T12:49:40	48,64	10983	sensor3500	FALSE
2017-07-20T12:52:06	48,82	10984	sensor3500	FALSE
2017-07-20T12:54:33	49,17	10985	sensor3500	FALSE
2017-07-20T12:56:59	48,82	10986	sensor3500	FALSE
2017-07-20T12:59:26	49,31	10987	sensor3500	FALSE
2017-07-20T13:01:52	48,53	10988	sensor3500	FALSE
2017-07-20T13:04:19	48,44	10989	sensor3500	FALSE
2017-07-20T13:06:45	48,82	10990	sensor3500	FALSE
2017-07-20T13:09:12	49,29	10991	sensor3500	FALSE
2017-07-20T13:11:38	49,62	10992	sensor3500	FALSE
2017-07-20T13:14:05	49,83	10993	sensor3500	FALSE
2017-07-20T13:16:31	50,18	10994	sensor3500	FALSE
2017-07-20T13:18:58	50,15	10995	sensor3500	FALSE
2017-07-20T13:21:24	50,07	10996	sensor3500	FALSE
2017-07-20T13:23:51	50,22	10997	sensor3500	FALSE
2017-07-20T13:26:17	50,24	10998	sensor3500	FALSE
2017-07-20T13:28:44	50,59	10999	sensor3500	FALSE
2017-07-20T13:31:10	50,68	11000	sensor3500	FALSE
2017-07-20T13:33:37	50,88	11001	sensor3500	FALSE
2017-07-20T13:36:03	50,25	11002	sensor3500	FALSE
2017-07-20T13:38:30	50,03	11003	sensor3500	FALSE
2017-07-20T13:40:56	50,35	11004	sensor3500	FALSE
2017-07-20T13:43:23	50,07	11005	sensor3500	FALSE
2017-07-20T13:45:49	50,59	11006	sensor3500	FALSE
2017-07-20T13:48:16	50,82	11007	sensor3500	FALSE
2017-07-20T13:50:43	50,76	11008	sensor3500	FALSE
2017-07-20T13:53:09	50,71	11009	sensor3500	FALSE
2017-07-20T13:55:36	50,41	11010	sensor3500	FALSE
2017-07-20T13:58:02	50,66	11011	sensor3500	FALSE
2017-07-20T14:00:29	50,58	11012	sensor3500	FALSE
2017-07-20T14:02:55	50,53	11013	sensor3500	FALSE
2017-07-20T14:05:22	50,55	11014	sensor3500	FALSE
2017-07-20T14:07:48	50,81	11015	sensor3500	FALSE
2017-07-20T14:10:15	50,86	11016	sensor3500	FALSE
2017-07-20T14:12:41	51,05	11017	sensor3500	FALSE
2017-07-20T14:15:08	50,81	11018	sensor3500	FALSE
2017-07-20T14:17:34	50,68	11019	sensor3500	FALSE
2017-07-20T14:20:01	49,8	11020	sensor3500	FALSE
2017-07-20T14:22:27	50,15	11021	sensor3500	FALSE
2017-07-20T14:24:54	49,97	11022	sensor3500	FALSE
2017-07-20T14:27:20	50,16	11023	sensor3500	FALSE
2017-07-20T14:29:47	50,24	11024	sensor3500	FALSE
2017-07-20T14:32:13	50,3	11025	sensor3500	FALSE
2017-07-20T14:34:40	50,03	11026	sensor3500	FALSE
2017-07-20T14:37:06	50,06	11027	sensor3500	FALSE
2017-07-20T14:39:33	50,06	11028	sensor3500	FALSE
2017-07-20T14:41:59	49,95	11029	sensor3500	FALSE
2017-07-20T14:44:26	50,02	11030	sensor3500	FALSE
2017-07-20T14:46:52	49,92	11031	sensor3500	FALSE
2017-07-20T14:49:19	49,86	11032	sensor3500	FALSE
2017-07-20T14:51:46	49,06	11033	sensor3500	FALSE
2017-07-20T14:54:12	49,18	11034	sensor3500	FALSE
2017-07-20T15:02:10	49,09	11035	sensor3500	FALSE
2017-07-20T15:04:37	49,29	11036	sensor3500	FALSE
2017-07-20T15:07:03	49,32	11037	sensor3500	FALSE
2017-07-20T15:09:30	49,42	11038	sensor3500	FALSE
2017-07-20T15:11:56	49,02	11039	sensor3500	FALSE
2017-07-20T15:14:22	48,84	11040	sensor3500	FALSE
2017-07-20T15:16:49	48,73	11041	sensor3500	FALSE
2017-07-20T15:19:15	48,51	11042	sensor3500	FALSE
2017-07-20T15:32:43	48,76	11043	sensor3500	FALSE
2017-07-20T15:35:10	48,23	11044	sensor3500	FALSE
2017-07-20T15:37:36	48,2	11045	sensor3500	FALSE
2017-07-20T15:40:03	48,1	11046	sensor3500	FALSE
2017-07-20T15:42:29	48,01	11047	sensor3500	FALSE
2017-07-20T15:44:56	47,79	11048	sensor3500	FALSE
2017-07-20T15:47:22	47,67	11049	sensor3500	FALSE
2017-07-20T16:45:01	42,39	11050	sensor3500	TRUE
2017-07-20T16:47:27	42,31	11051	sensor3500	FALSE
2017-07-20T16:58:11	40,87	11052	sensor3500	FALSE
2017-07-20T17:00:37	39,99	11053	sensor3500	FALSE
2017-07-20T17:03:04	38,98	11054	sensor3500	FALSE
2017-07-20T17:05:30	38,18	11055	sensor3500	FALSE
2017-07-20T17:07:57	38,17	11056	sensor3500	FALSE
2017-07-20T17:10:23	37,84	11057	sensor3500	FALSE
2017-07-20T17:12:50	37,31	11058	sensor3500	FALSE
2017-07-20T17:15:16	36,77	11059	sensor3500	FALSE
2017-07-20T17:17:49	36,24	11060	sensor3500	FALSE
2017-07-20T17:20:15	36,05	11061	sensor3500	FALSE
2017-07-20T17:22:42	35,39	11062	sensor3500	FALSE
2017-07-20T17:25:08	34,91	11063	sensor3500	FALSE
2017-07-20T17:27:35	34,49	11064	sensor3500	FALSE
2017-07-20T17:30:01	34,15	11065	sensor3500	FALSE
2017-07-20T17:32:28	33,84	11066	sensor3500	FALSE
2017-07-20T17:34:54	33,54	11067	sensor3500	FALSE
2017-07-20T17:37:21	33,44	11068	sensor3500	FALSE
2017-07-20T17:39:47	33,26	11069	sensor3500	FALSE
2017-07-20T17:42:14	32,99	11070	sensor3500	FALSE
2017-07-20T17:44:40	32,74	11071	sensor3500	FALSE
2017-07-20T17:47:07	32,47	11072	sensor3500	FALSE
2017-07-20T17:49:33	32,22	11073	sensor3500	FALSE
2017-07-20T17:52:00	31,96	11074	sensor3500	FALSE
2017-07-20T17:54:26	31,71	11075	sensor3500	FALSE
2017-07-20T17:56:53	31,4	11076	sensor3500	FALSE
2017-07-20T17:59:19	31,21	11077	sensor3500	FALSE
2017-07-20T18:01:53	30,98	11078	sensor3500	FALSE
2017-07-20T18:04:19	30,79	11079	sensor3500	FALSE
2017-07-20T18:06:46	30,63	11080	sensor3500	FALSE
2017-07-20T18:09:12	30,5	11081	sensor3500	FALSE
2017-07-20T18:11:39	30,44	11082	sensor3500	FALSE
2017-07-20T18:14:06	30,32	11083	sensor3500	FALSE
2017-07-20T18:16:32	30,2	11084	sensor3500	FALSE
2017-07-20T18:18:59	29,99	11085	sensor3500	FALSE
2017-07-20T18:21:25	29,88	11086	sensor3500	FALSE
2017-07-20T18:23:52	29,75	11087	sensor3500	FALSE
2017-07-20T18:26:18	29,59	11088	sensor3500	FALSE
2017-07-20T18:28:45	29,53	11089	sensor3500	FALSE
2017-07-20T18:31:12	29,3	11090	sensor3500	FALSE
2017-07-20T18:33:38	29,2	11091	sensor3500	FALSE
2017-07-20T18:36:05	29,03	11092	sensor3500	FALSE
2017-07-20T18:38:31	28,74	11093	sensor3500	FALSE
2017-07-20T18:40:58	28,76	11094	sensor3500	FALSE
2017-07-20T18:43:25	28,74	11095	sensor3500	FALSE
2017-07-20T18:45:51	28,63	11096	sensor3500	FALSE
2017-07-20T18:48:18	28,55	11097	sensor3500	FALSE
2017-07-20T18:50:44	28,48	11098	sensor3500	FALSE
2017-07-20T18:53:11	28,37	11099	sensor3500	FALSE
2017-07-20T18:55:37	28,36	11100	sensor3500	FALSE
2017-07-20T18:58:04	28,23	11101	sensor3500	FALSE
2017-07-20T19:00:31	28,17	11102	sensor3500	FALSE
2017-07-20T19:02:57	28,13	11103	sensor3500	FALSE
2017-07-20T19:05:24	28,03	11104	sensor3500	FALSE
2017-07-20T19:07:50	27,94	11105	sensor3500	FALSE
2017-07-20T19:10:17	27,86	11106	sensor3500	FALSE
2017-07-20T19:12:43	27,72	11107	sensor3500	FALSE
2017-07-20T19:15:10	27,7	11108	sensor3500	FALSE
2017-07-20T19:17:37	27,7	11109	sensor3500	FALSE
2017-07-20T19:20:03	27,63	11110	sensor3500	FALSE
2017-07-20T19:22:30	27,61	11111	sensor3500	FALSE
2017-07-20T19:24:56	27,55	11112	sensor3500	FALSE
2017-07-20T19:27:23	27,55	11113	sensor3500	FALSE
2017-07-20T19:29:50	27,41	11114	sensor3500	FALSE
2017-07-20T19:32:16	27,32	11115	sensor3500	FALSE
2017-07-20T19:34:44	27,24	11116	sensor3500	FALSE
2017-07-20T19:37:10	27,13	11117	sensor3500	FALSE
2017-07-20T19:39:37	26,98	11118	sensor3500	FALSE
2017-07-20T19:42:03	26,94	11119	sensor3500	FALSE
2017-07-20T19:44:30	26,89	11120	sensor3500	FALSE
2017-07-20T19:46:57	26,82	11121	sensor3500	FALSE
2017-07-20T19:49:23	26,69	11122	sensor3500	FALSE
2017-07-20T19:51:50	26,72	11123	sensor3500	FALSE
2017-07-20T19:54:16	26,73	11124	sensor3500	FALSE
