# Supplementary material for: Towards Outlier Sensor Detection in Ambient Intelligent Platforms—A Low-Complexity Statistical Approach
Source: Sensors (Basel). 2020 Jul 29;20(15):4217. doi: 10.3390/s20154217 (PMC7436267; doi:10.3390/s20154217)
Supplement: Supplementary file 1 [file sensors-20-04217-s001.zip › GT1/sensor3500-p2506.csv]

timestamp	temperature	RelativePosition	Sensor	outlier
2017-07-05T03:48:05	16,81	2331	sensor3500	FALSE
2017-07-05T03:50:32	16,88	2332	sensor3500	FALSE
2017-07-05T03:52:58	16,98	2333	sensor3500	FALSE
2017-07-05T03:55:25	17,07	2334	sensor3500	FALSE
2017-07-05T03:57:51	17,13	2335	sensor3500	FALSE
2017-07-05T04:00:18	17,17	2336	sensor3500	FALSE
2017-07-05T04:02:44	17,22	2337	sensor3500	FALSE
2017-07-05T04:05:11	17,25	2338	sensor3500	FALSE
2017-07-05T04:07:37	17,27	2339	sensor3500	FALSE
2017-07-05T04:10:04	17,26	2340	sensor3500	FALSE
2017-07-05T04:12:30	17,24	2341	sensor3500	FALSE
2017-07-05T04:14:57	17,09	2342	sensor3500	FALSE
2017-07-05T04:17:23	17,03	2343	sensor3500	FALSE
2017-07-05T04:19:50	16,76	2344	sensor3500	FALSE
2017-07-05T04:22:16	16,81	2345	sensor3500	FALSE
2017-07-05T04:24:43	16,94	2346	sensor3500	FALSE
2017-07-05T04:27:09	17,06	2347	sensor3500	FALSE
2017-07-05T04:29:36	17,13	2348	sensor3500	FALSE
2017-07-05T04:32:02	17,19	2349	sensor3500	FALSE
2017-07-05T04:34:29	17,24	2350	sensor3500	FALSE
2017-07-05T04:36:55	17,36	2351	sensor3500	FALSE
2017-07-05T04:39:22	17,39	2352	sensor3500	FALSE
2017-07-05T04:41:48	17,47	2353	sensor3500	FALSE
2017-07-05T04:44:15	17,55	2354	sensor3500	FALSE
2017-07-05T04:46:41	17,48	2355	sensor3500	FALSE
2017-07-05T04:49:08	17,59	2356	sensor3500	FALSE
2017-07-05T04:51:34	17,69	2357	sensor3500	FALSE
2017-07-05T04:54:01	17,75	2358	sensor3500	FALSE
2017-07-05T04:56:28	17,64	2359	sensor3500	FALSE
2017-07-05T04:58:54	17,77	2360	sensor3500	FALSE
2017-07-05T05:01:21	17,82	2361	sensor3500	FALSE
2017-07-05T05:03:47	17,86	2362	sensor3500	FALSE
2017-07-05T05:06:14	17,94	2363	sensor3500	FALSE
2017-07-05T05:08:40	18,03	2364	sensor3500	FALSE
2017-07-05T05:11:07	18,1	2365	sensor3500	FALSE
2017-07-05T05:13:33	18,2	2366	sensor3500	FALSE
2017-07-05T05:16:00	18,19	2367	sensor3500	FALSE
2017-07-05T05:18:26	18,22	2368	sensor3500	FALSE
2017-07-05T05:20:53	18,3	2369	sensor3500	FALSE
2017-07-05T05:23:19	18,4	2370	sensor3500	FALSE
2017-07-05T05:25:46	18,43	2371	sensor3500	FALSE
2017-07-05T05:28:12	18,51	2372	sensor3500	FALSE
2017-07-05T05:30:39	18,57	2373	sensor3500	FALSE
2017-07-05T05:33:05	18,69	2374	sensor3500	FALSE
2017-07-05T05:35:32	18,76	2375	sensor3500	FALSE
2017-07-05T05:37:58	18,81	2376	sensor3500	FALSE
2017-07-05T05:40:25	18,85	2377	sensor3500	FALSE
2017-07-05T05:42:51	18,9	2378	sensor3500	FALSE
2017-07-05T05:45:18	18,98	2379	sensor3500	FALSE
2017-07-05T05:47:44	18,99	2380	sensor3500	FALSE
2017-07-05T05:50:11	18,99	2381	sensor3500	FALSE
2017-07-05T05:52:37	19,07	2382	sensor3500	FALSE
2017-07-05T05:55:04	19,18	2383	sensor3500	FALSE
2017-07-05T05:57:30	19,19	2384	sensor3500	FALSE
2017-07-05T05:59:57	19,12	2385	sensor3500	FALSE
2017-07-05T06:02:23	19,02	2386	sensor3500	FALSE
2017-07-05T06:04:50	19,1	2387	sensor3500	FALSE
2017-07-05T06:07:16	19,27	2388	sensor3500	FALSE
2017-07-05T06:09:43	19,33	2389	sensor3500	FALSE
2017-07-05T06:12:09	19,39	2390	sensor3500	FALSE
2017-07-05T06:14:36	19,46	2391	sensor3500	FALSE
2017-07-05T06:17:02	19,57	2392	sensor3500	FALSE
2017-07-05T06:19:29	19,67	2393	sensor3500	FALSE
2017-07-05T06:21:57	19,55	2394	sensor3500	FALSE
2017-07-05T06:24:23	19,57	2395	sensor3500	FALSE
2017-07-05T06:26:50	19,63	2396	sensor3500	FALSE
2017-07-05T06:29:16	19,7	2397	sensor3500	FALSE
2017-07-05T06:31:43	19,72	2398	sensor3500	FALSE
2017-07-05T06:34:09	19,83	2399	sensor3500	FALSE
2017-07-05T06:36:36	19,85	2400	sensor3500	FALSE
2017-07-05T06:39:03	19,97	2401	sensor3500	FALSE
2017-07-05T06:41:29	19,97	2402	sensor3500	FALSE
2017-07-05T06:46:41	20,1	2403	sensor3500	FALSE
2017-07-05T06:49:08	20,17	2404	sensor3500	FALSE
2017-07-05T06:51:34	20,15	2405	sensor3500	FALSE
2017-07-05T06:54:01	20,21	2406	sensor3500	FALSE
2017-07-05T06:56:27	20,23	2407	sensor3500	FALSE
2017-07-05T06:58:54	20,32	2408	sensor3500	FALSE
2017-07-05T07:01:20	20,38	2409	sensor3500	FALSE
2017-07-05T07:03:47	20,42	2410	sensor3500	FALSE
2017-07-05T07:06:14	20,46	2411	sensor3500	FALSE
2017-07-05T07:08:41	20,56	2412	sensor3500	FALSE
2017-07-05T07:11:07	20,67	2413	sensor3500	FALSE
2017-07-05T07:13:34	20,76	2414	sensor3500	FALSE
2017-07-05T07:16:00	20,68	2415	sensor3500	FALSE
2017-07-05T07:18:27	20,69	2416	sensor3500	FALSE
2017-07-05T07:20:53	20,68	2417	sensor3500	FALSE
2017-07-05T07:23:20	20,77	2418	sensor3500	FALSE
2017-07-05T07:25:46	20,92	2419	sensor3500	FALSE
2017-07-05T07:28:13	21,08	2420	sensor3500	FALSE
2017-07-05T07:30:39	21,1	2421	sensor3500	FALSE
2017-07-05T07:33:06	21,15	2422	sensor3500	FALSE
2017-07-05T07:35:32	21,25	2423	sensor3500	FALSE
2017-07-05T07:37:59	21,32	2424	sensor3500	FALSE
2017-07-05T07:40:25	21,48	2425	sensor3500	FALSE
2017-07-05T07:42:51	21,6	2426	sensor3500	FALSE
2017-07-05T07:45:18	21,71	2427	sensor3500	FALSE
2017-07-05T07:47:44	21,75	2428	sensor3500	FALSE
2017-07-05T07:50:11	21,96	2429	sensor3500	FALSE
2017-07-05T07:52:37	22,12	2430	sensor3500	FALSE
2017-07-05T07:55:04	22,27	2431	sensor3500	FALSE
2017-07-05T07:57:31	22,42	2432	sensor3500	FALSE
2017-07-05T07:59:57	22,49	2433	sensor3500	FALSE
2017-07-05T08:02:24	22,54	2434	sensor3500	FALSE
2017-07-05T08:04:50	22,74	2435	sensor3500	FALSE
2017-07-05T08:07:17	22,93	2436	sensor3500	FALSE
2017-07-05T08:09:43	23,09	2437	sensor3500	FALSE
2017-07-05T08:12:10	23,23	2438	sensor3500	FALSE
2017-07-05T08:14:36	23,34	2439	sensor3500	FALSE
2017-07-05T08:17:03	23,56	2440	sensor3500	FALSE
2017-07-05T08:19:29	23,77	2441	sensor3500	FALSE
2017-07-05T08:21:56	23,85	2442	sensor3500	FALSE
2017-07-05T08:24:22	23,84	2443	sensor3500	FALSE
2017-07-05T08:26:49	23,94	2444	sensor3500	FALSE
2017-07-05T08:29:15	24,12	2445	sensor3500	FALSE
2017-07-05T08:31:42	24,35	2446	sensor3500	FALSE
2017-07-05T08:34:08	24,62	2447	sensor3500	FALSE
2017-07-05T08:36:35	24,83	2448	sensor3500	FALSE
2017-07-05T08:39:02	25,07	2449	sensor3500	FALSE
2017-07-05T08:41:28	25,3	2450	sensor3500	FALSE
2017-07-05T08:43:54	25,48	2451	sensor3500	FALSE
2017-07-05T08:46:21	25,53	2452	sensor3500	FALSE
2017-07-05T08:48:48	25,68	2453	sensor3500	FALSE
2017-07-05T08:51:14	25,78	2454	sensor3500	FALSE
2017-07-05T08:53:41	25,84	2455	sensor3500	FALSE
2017-07-05T08:56:07	25,94	2456	sensor3500	FALSE
2017-07-05T08:58:34	25,96	2457	sensor3500	FALSE
2017-07-05T09:01:00	26,06	2458	sensor3500	FALSE
2017-07-05T09:03:27	26,2	2459	sensor3500	FALSE
2017-07-05T09:05:53	26,38	2460	sensor3500	FALSE
2017-07-05T09:08:20	26,54	2461	sensor3500	FALSE
2017-07-05T09:10:46	26,59	2462	sensor3500	FALSE
2017-07-05T09:13:13	26,75	2463	sensor3500	FALSE
2017-07-05T09:15:39	26,95	2464	sensor3500	FALSE
2017-07-05T09:18:06	27,14	2465	sensor3500	FALSE
2017-07-05T09:20:32	27,12	2466	sensor3500	FALSE
2017-07-05T09:22:59	27,26	2467	sensor3500	FALSE
2017-07-05T09:25:25	27,44	2468	sensor3500	FALSE
2017-07-05T09:27:52	27,64	2469	sensor3500	FALSE
2017-07-05T09:30:18	27,83	2470	sensor3500	FALSE
2017-07-05T09:32:45	27,95	2471	sensor3500	FALSE
2017-07-05T09:35:11	28,12	2472	sensor3500	FALSE
2017-07-05T09:37:38	28,4	2473	sensor3500	FALSE
2017-07-05T09:40:04	28,62	2474	sensor3500	FALSE
2017-07-05T09:42:31	28,91	2475	sensor3500	FALSE
2017-07-05T09:44:57	29,18	2476	sensor3500	FALSE
2017-07-05T09:47:24	29,25	2477	sensor3500	FALSE
2017-07-05T09:49:50	29,37	2478	sensor3500	FALSE
2017-07-05T09:55:03	29,61	2479	sensor3500	FALSE
2017-07-05T09:57:29	29,88	2480	sensor3500	FALSE
2017-07-05T09:59:56	29,97	2481	sensor3500	FALSE
2017-07-05T10:02:22	30,14	2482	sensor3500	FALSE
2017-07-05T10:04:49	30,13	2483	sensor3500	FALSE
2017-07-05T10:07:15	30,45	2484	sensor3500	FALSE
2017-07-05T10:09:42	30,64	2485	sensor3500	FALSE
2017-07-05T10:12:08	30,76	2486	sensor3500	FALSE
2017-07-05T10:14:35	30,79	2487	sensor3500	FALSE
2017-07-05T10:17:01	30,96	2488	sensor3500	FALSE
2017-07-05T10:19:27	31,14	2489	sensor3500	FALSE
2017-07-05T10:21:54	31,35	2490	sensor3500	FALSE
2017-07-05T10:24:20	31,49	2491	sensor3500	FALSE
2017-07-05T10:26:47	31,59	2492	sensor3500	FALSE
2017-07-05T10:29:13	31,81	2493	sensor3500	FALSE
2017-07-05T10:31:40	32,07	2494	sensor3500	FALSE
2017-07-05T10:34:07	31,83	2495	sensor3500	FALSE
2017-07-05T10:36:33	32,16	2496	sensor3500	FALSE
2017-07-05T10:39:00	32,41	2497	sensor3500	FALSE
2017-07-05T10:41:26	32,76	2498	sensor3500	FALSE
2017-07-05T10:43:53	32,54	2499	sensor3500	FALSE
2017-07-05T10:46:19	31,89	2500	sensor3500	FALSE
2017-07-05T10:48:46	31,84	2501	sensor3500	FALSE
2017-07-05T10:51:13	32,19	2502	sensor3500	FALSE
2017-07-05T10:53:40	32,7	2503	sensor3500	FALSE
2017-07-05T10:56:06	33,13	2504	sensor3500	FALSE
2017-07-05T10:58:33	33,39	2505	sensor3500	FALSE
2017-07-05T12:32:05	41,57	2506	sensor3500	TRUE
2017-07-05T12:34:32	41,93	2507	sensor3500	FALSE
2017-07-05T12:36:59	42,28	2508	sensor3500	FALSE
2017-07-05T12:39:25	42,62	2509	sensor3500	FALSE
2017-07-05T12:41:52	42,82	2510	sensor3500	FALSE
2017-07-05T12:44:18	42,51	2511	sensor3500	FALSE
2017-07-05T12:46:45	42,34	2512	sensor3500	FALSE
2017-07-05T12:49:11	42,34	2513	sensor3500	FALSE
2017-07-05T15:37:24	43,36	2514	sensor3500	FALSE
2017-07-05T15:39:50	43,55	2515	sensor3500	FALSE
2017-07-05T15:42:17	43,76	2516	sensor3500	FALSE
2017-07-05T15:44:43	43,45	2517	sensor3500	FALSE
2017-07-05T15:47:10	43,78	2518	sensor3500	FALSE
2017-07-05T15:49:36	43,74	2519	sensor3500	FALSE
2017-07-05T15:52:03	43,74	2520	sensor3500	FALSE
2017-07-05T15:54:29	43,78	2521	sensor3500	FALSE
2017-07-05T16:05:15	43,42	2522	sensor3500	FALSE
2017-07-05T16:07:42	43,29	2523	sensor3500	FALSE
2017-07-05T16:10:08	43,29	2524	sensor3500	FALSE
2017-07-05T16:12:35	42,8	2525	sensor3500	FALSE
2017-07-05T16:15:01	42,7	2526	sensor3500	FALSE
2017-07-05T16:17:28	42,59	2527	sensor3500	FALSE
2017-07-05T16:19:55	42,53	2528	sensor3500	FALSE
2017-07-05T16:38:59	41,07	2529	sensor3500	FALSE
2017-07-05T16:41:26	40,86	2530	sensor3500	FALSE
2017-07-05T16:43:52	40,89	2531	sensor3500	FALSE
2017-07-05T16:46:19	40,72	2532	sensor3500	FALSE
2017-07-05T16:48:45	40,39	2533	sensor3500	FALSE
2017-07-05T16:51:12	39,97	2534	sensor3500	FALSE
2017-07-05T16:53:38	39,4	2535	sensor3500	FALSE
2017-07-05T16:56:05	39,27	2536	sensor3500	FALSE
2017-07-05T16:58:31	38,94	2537	sensor3500	FALSE
2017-07-05T17:00:57	39,06	2538	sensor3500	FALSE
2017-07-05T17:03:24	38,63	2539	sensor3500	FALSE
2017-07-05T17:05:51	38,44	2540	sensor3500	FALSE
2017-07-05T17:08:17	38,25	2541	sensor3500	FALSE
2017-07-05T17:10:44	38,03	2542	sensor3500	FALSE
2017-07-05T17:13:10	37,73	2543	sensor3500	FALSE
2017-07-05T17:15:37	37,6	2544	sensor3500	FALSE
2017-07-05T17:18:03	37,37	2545	sensor3500	FALSE
2017-07-05T17:20:30	36,56	2546	sensor3500	FALSE
2017-07-05T17:22:56	36,51	2547	sensor3500	FALSE
2017-07-05T17:25:22	36,1	2548	sensor3500	FALSE
2017-07-05T17:27:49	35,61	2549	sensor3500	FALSE
2017-07-05T17:30:15	35,4	2550	sensor3500	FALSE
2017-07-05T17:32:42	35,05	2551	sensor3500	FALSE
2017-07-05T17:35:08	34,71	2552	sensor3500	FALSE
2017-07-05T17:37:35	34,44	2553	sensor3500	FALSE
2017-07-05T17:40:01	34,05	2554	sensor3500	FALSE
2017-07-05T17:42:28	33,55	2555	sensor3500	FALSE
2017-07-05T17:44:54	33,14	2556	sensor3500	FALSE
2017-07-05T17:47:21	32,82	2557	sensor3500	FALSE
2017-07-05T17:49:47	32,39	2558	sensor3500	FALSE
2017-07-05T17:55:00	31,51	2559	sensor3500	FALSE
2017-07-05T17:57:26	31,21	2560	sensor3500	FALSE
2017-07-05T17:59:53	30,77	2561	sensor3500	FALSE
2017-07-05T18:02:19	30,41	2562	sensor3500	FALSE
2017-07-05T18:04:46	30,1	2563	sensor3500	FALSE
2017-07-05T18:07:12	29,83	2564	sensor3500	FALSE
2017-07-05T18:09:39	29,5	2565	sensor3500	FALSE
2017-07-05T18:12:05	29,28	2566	sensor3500	FALSE
2017-07-05T18:14:32	29	2567	sensor3500	FALSE
2017-07-05T18:16:58	28,72	2568	sensor3500	FALSE
2017-07-05T18:19:25	28,49	2569	sensor3500	FALSE
2017-07-05T18:21:51	28,27	2570	sensor3500	FALSE
2017-07-05T18:24:18	28,17	2571	sensor3500	FALSE
2017-07-05T18:26:44	27,97	2572	sensor3500	FALSE
2017-07-05T18:29:11	27,82	2573	sensor3500	FALSE
2017-07-05T18:31:37	27,71	2574	sensor3500	FALSE
2017-07-05T18:34:04	27,54	2575	sensor3500	FALSE
2017-07-05T18:36:30	27,38	2576	sensor3500	FALSE
2017-07-05T18:38:57	27,25	2577	sensor3500	FALSE
2017-07-05T18:41:23	27,12	2578	sensor3500	FALSE
2017-07-05T18:43:50	27,04	2579	sensor3500	FALSE
2017-07-05T18:46:16	26,98	2580	sensor3500	FALSE
