# Supplementary material for: Towards Outlier Sensor Detection in Ambient Intelligent Platforms—A Low-Complexity Statistical Approach
Source: Sensors (Basel). 2020 Jul 29;20(15):4217. doi: 10.3390/s20154217 (PMC7436267; doi:10.3390/s20154217)
Supplement: Supplementary file 1 [file sensors-20-04217-s001.zip › GT1/sensor3500-p9479.csv]

timestamp	temperature	RelativePosition	Sensor	outlier
2017-07-17T08:36:20	24,96	9304	sensor3500	FALSE
2017-07-17T08:38:47	25,07	9305	sensor3500	FALSE
2017-07-17T08:41:13	25,14	9306	sensor3500	FALSE
2017-07-17T08:43:39	25,2	9307	sensor3500	FALSE
2017-07-17T08:46:06	25,36	9308	sensor3500	FALSE
2017-07-17T08:51:21	25,59	9309	sensor3500	FALSE
2017-07-17T08:53:48	25,73	9310	sensor3500	FALSE
2017-07-17T08:56:14	25,96	9311	sensor3500	FALSE
2017-07-17T08:58:41	26,04	9312	sensor3500	FALSE
2017-07-17T09:01:07	25,79	9313	sensor3500	FALSE
2017-07-17T09:03:34	25,52	9314	sensor3500	FALSE
2017-07-17T09:06:00	25,47	9315	sensor3500	FALSE
2017-07-17T09:08:27	25,42	9316	sensor3500	FALSE
2017-07-17T09:10:53	25,59	9317	sensor3500	FALSE
2017-07-17T09:21:36	25,55	9318	sensor3500	FALSE
2017-07-17T09:24:02	25,53	9319	sensor3500	FALSE
2017-07-17T09:26:29	25,18	9320	sensor3500	FALSE
2017-07-17T09:28:55	25,03	9321	sensor3500	FALSE
2017-07-17T09:31:22	25,17	9322	sensor3500	FALSE
2017-07-17T09:33:48	25,13	9323	sensor3500	FALSE
2017-07-17T09:36:15	25,15	9324	sensor3500	FALSE
2017-07-17T09:38:41	25,09	9325	sensor3500	FALSE
2017-07-17T09:41:08	25,13	9326	sensor3500	FALSE
2017-07-17T09:43:34	25,17	9327	sensor3500	FALSE
2017-07-17T09:46:01	25,08	9328	sensor3500	FALSE
2017-07-17T09:48:27	24,84	9329	sensor3500	FALSE
2017-07-17T09:50:54	24,62	9330	sensor3500	FALSE
2017-07-17T09:53:20	24,68	9331	sensor3500	FALSE
2017-07-17T09:55:47	24,85	9332	sensor3500	FALSE
2017-07-17T09:58:13	24,97	9333	sensor3500	FALSE
2017-07-17T10:11:42	25,64	9334	sensor3500	FALSE
2017-07-17T10:14:08	25,72	9335	sensor3500	FALSE
2017-07-17T10:16:35	26,03	9336	sensor3500	FALSE
2017-07-17T10:19:01	26,45	9337	sensor3500	FALSE
2017-07-17T10:21:28	26,68	9338	sensor3500	FALSE
2017-07-17T10:23:54	26,72	9339	sensor3500	FALSE
2017-07-17T10:26:21	26,74	9340	sensor3500	FALSE
2017-07-17T10:28:47	26,85	9341	sensor3500	FALSE
2017-07-17T10:31:14	27,22	9342	sensor3500	FALSE
2017-07-17T10:41:57	26,67	9343	sensor3500	FALSE
2017-07-17T10:44:23	27,08	9344	sensor3500	FALSE
2017-07-17T10:46:50	27,66	9345	sensor3500	FALSE
2017-07-17T10:49:16	28,12	9346	sensor3500	FALSE
2017-07-17T10:51:43	27,74	9347	sensor3500	FALSE
2017-07-17T10:54:09	27,8	9348	sensor3500	FALSE
2017-07-17T10:56:36	27,5	9349	sensor3500	FALSE
2017-07-17T10:59:02	27,09	9350	sensor3500	FALSE
2017-07-17T11:01:29	27,56	9351	sensor3500	FALSE
2017-07-17T11:03:56	27,91	9352	sensor3500	FALSE
2017-07-17T11:06:23	27,93	9353	sensor3500	FALSE
2017-07-17T11:11:40	27,74	9354	sensor3500	FALSE
2017-07-17T11:14:07	27,72	9355	sensor3500	FALSE
2017-07-17T11:16:33	27,34	9356	sensor3500	FALSE
2017-07-17T11:19:00	27,18	9357	sensor3500	FALSE
2017-07-17T11:21:26	27,29	9358	sensor3500	FALSE
2017-07-17T11:23:53	27,45	9359	sensor3500	FALSE
2017-07-17T11:26:19	27,17	9360	sensor3500	FALSE
2017-07-17T11:28:46	27,08	9361	sensor3500	FALSE
2017-07-17T11:31:12	26,82	9362	sensor3500	FALSE
2017-07-17T11:39:10	26,06	9363	sensor3500	FALSE
2017-07-17T11:41:36	25,95	9364	sensor3500	FALSE
2017-07-17T11:44:03	25,91	9365	sensor3500	FALSE
2017-07-17T11:46:29	25,91	9366	sensor3500	FALSE
2017-07-17T11:48:56	25,64	9367	sensor3500	FALSE
2017-07-17T11:51:22	25,82	9368	sensor3500	FALSE
2017-07-17T11:53:49	26,02	9369	sensor3500	FALSE
2017-07-17T11:56:15	26	9370	sensor3500	FALSE
2017-07-17T11:58:42	26,4	9371	sensor3500	FALSE
2017-07-17T12:01:12	26,39	9372	sensor3500	FALSE
2017-07-17T12:03:39	26,74	9373	sensor3500	FALSE
2017-07-17T12:06:05	28,29	9374	sensor3500	FALSE
2017-07-17T12:08:32	29,89	9375	sensor3500	FALSE
2017-07-17T12:10:58	31,29	9376	sensor3500	FALSE
2017-07-17T12:13:25	31,27	9377	sensor3500	FALSE
2017-07-17T12:15:51	30,98	9378	sensor3500	FALSE
2017-07-17T12:18:17	30,66	9379	sensor3500	FALSE
2017-07-17T12:20:44	30,51	9380	sensor3500	FALSE
2017-07-17T12:28:44	31,57	9381	sensor3500	FALSE
2017-07-17T12:31:11	32,09	9382	sensor3500	FALSE
2017-07-17T12:33:38	31,64	9383	sensor3500	FALSE
2017-07-17T12:36:05	31,03	9384	sensor3500	FALSE
2017-07-17T12:38:31	30,42	9385	sensor3500	FALSE
2017-07-17T12:40:58	30	9386	sensor3500	FALSE
2017-07-17T12:43:24	29,39	9387	sensor3500	FALSE
2017-07-17T12:45:51	29,56	9388	sensor3500	FALSE
2017-07-17T12:48:17	30,29	9389	sensor3500	FALSE
2017-07-17T12:53:29	29,61	9390	sensor3500	FALSE
2017-07-17T12:55:56	28,97	9391	sensor3500	FALSE
2017-07-17T12:58:23	29,04	9392	sensor3500	FALSE
2017-07-17T13:00:49	29,22	9393	sensor3500	FALSE
2017-07-17T13:03:16	29,22	9394	sensor3500	FALSE
2017-07-17T13:05:42	29,31	9395	sensor3500	FALSE
2017-07-17T13:08:09	28,67	9396	sensor3500	FALSE
2017-07-17T13:10:35	28,78	9397	sensor3500	FALSE
2017-07-17T13:13:02	29,62	9398	sensor3500	FALSE
2017-07-17T13:15:28	30,81	9399	sensor3500	FALSE
2017-07-17T13:17:55	32,17	9400	sensor3500	FALSE
2017-07-17T13:20:21	32,5	9401	sensor3500	FALSE
2017-07-17T13:22:47	33,36	9402	sensor3500	FALSE
2017-07-17T13:25:14	34,43	9403	sensor3500	FALSE
2017-07-17T13:27:40	34,69	9404	sensor3500	FALSE
2017-07-17T13:30:07	33,56	9405	sensor3500	FALSE
2017-07-17T13:32:33	34,5	9406	sensor3500	FALSE
2017-07-17T13:35:00	33,74	9407	sensor3500	FALSE
2017-07-17T13:37:26	32,83	9408	sensor3500	FALSE
2017-07-17T13:39:53	31,68	9409	sensor3500	FALSE
2017-07-17T13:42:19	30,73	9410	sensor3500	FALSE
2017-07-17T13:44:47	29,98	9411	sensor3500	FALSE
2017-07-17T13:47:13	29,15	9412	sensor3500	FALSE
2017-07-17T13:49:40	28,85	9413	sensor3500	FALSE
2017-07-17T13:52:06	28,25	9414	sensor3500	FALSE
2017-07-17T13:54:33	28,48	9415	sensor3500	FALSE
2017-07-17T13:56:59	28,12	9416	sensor3500	FALSE
2017-07-17T13:59:26	27,98	9417	sensor3500	FALSE
2017-07-17T14:01:52	27,31	9418	sensor3500	FALSE
2017-07-17T14:04:19	27,65	9419	sensor3500	FALSE
2017-07-17T14:06:45	27,4	9420	sensor3500	FALSE
2017-07-17T14:09:12	26,72	9421	sensor3500	FALSE
2017-07-17T14:11:38	26,3	9422	sensor3500	FALSE
2017-07-17T14:14:05	25,93	9423	sensor3500	FALSE
2017-07-17T14:16:31	25,68	9424	sensor3500	FALSE
2017-07-17T14:18:58	25,26	9425	sensor3500	FALSE
2017-07-17T14:21:24	25,44	9426	sensor3500	FALSE
2017-07-17T14:23:51	25,66	9427	sensor3500	FALSE
2017-07-17T14:26:17	25,72	9428	sensor3500	FALSE
2017-07-17T14:28:44	25,81	9429	sensor3500	FALSE
2017-07-17T14:31:10	25,61	9430	sensor3500	FALSE
2017-07-17T14:33:37	25,41	9431	sensor3500	FALSE
2017-07-17T14:36:03	25,02	9432	sensor3500	FALSE
2017-07-17T14:38:30	24,8	9433	sensor3500	FALSE
2017-07-17T14:40:56	24,84	9434	sensor3500	FALSE
2017-07-17T14:43:23	24,72	9435	sensor3500	FALSE
2017-07-17T14:45:49	24,79	9436	sensor3500	FALSE
2017-07-17T14:48:16	24,71	9437	sensor3500	FALSE
2017-07-17T14:50:42	24,72	9438	sensor3500	FALSE
2017-07-17T14:53:09	24,83	9439	sensor3500	FALSE
2017-07-17T14:55:35	24,79	9440	sensor3500	FALSE
2017-07-17T14:58:02	24,87	9441	sensor3500	FALSE
2017-07-17T15:00:28	25,34	9442	sensor3500	FALSE
2017-07-17T15:02:55	26,35	9443	sensor3500	FALSE
2017-07-17T15:05:21	27,64	9444	sensor3500	FALSE
2017-07-17T15:07:48	27,68	9445	sensor3500	FALSE
2017-07-17T15:10:14	28,61	9446	sensor3500	FALSE
2017-07-17T15:12:41	30,17	9447	sensor3500	FALSE
2017-07-17T15:15:07	30,83	9448	sensor3500	FALSE
2017-07-17T15:17:34	31,32	9449	sensor3500	FALSE
2017-07-17T15:20:00	30,15	9450	sensor3500	FALSE
2017-07-17T15:22:27	29,31	9451	sensor3500	FALSE
2017-07-17T15:24:53	29,06	9452	sensor3500	FALSE
2017-07-17T15:27:20	29,67	9453	sensor3500	FALSE
2017-07-17T15:29:46	30,77	9454	sensor3500	FALSE
2017-07-17T15:32:13	30,86	9455	sensor3500	FALSE
2017-07-17T15:34:39	30,28	9456	sensor3500	FALSE
2017-07-17T15:37:06	29,57	9457	sensor3500	FALSE
2017-07-17T15:39:32	29,19	9458	sensor3500	FALSE
2017-07-17T15:41:59	29,6	9459	sensor3500	FALSE
2017-07-17T15:44:25	29,82	9460	sensor3500	FALSE
2017-07-17T15:46:52	30,68	9461	sensor3500	FALSE
2017-07-17T15:49:19	31,56	9462	sensor3500	FALSE
2017-07-17T15:51:46	31,74	9463	sensor3500	FALSE
2017-07-17T15:54:13	32,16	9464	sensor3500	FALSE
2017-07-17T15:56:39	32,74	9465	sensor3500	FALSE
2017-07-17T15:59:06	33,15	9466	sensor3500	FALSE
2017-07-17T16:01:32	33,09	9467	sensor3500	FALSE
2017-07-17T16:03:59	33,52	9468	sensor3500	FALSE
2017-07-17T16:06:25	32,77	9469	sensor3500	FALSE
2017-07-17T16:08:52	31,81	9470	sensor3500	FALSE
2017-07-17T16:11:18	30,79	9471	sensor3500	FALSE
2017-07-17T16:13:45	30,04	9472	sensor3500	FALSE
2017-07-17T16:16:11	29,08	9473	sensor3500	FALSE
2017-07-17T16:18:39	28,33	9474	sensor3500	FALSE
2017-07-17T16:21:05	27,97	9475	sensor3500	FALSE
2017-07-17T16:23:32	27,59	9476	sensor3500	FALSE
2017-07-17T16:25:58	27,29	9477	sensor3500	FALSE
2017-07-17T16:28:25	27,17	9478	sensor3500	FALSE
2017-07-17T21:06:55	20,86	9479	sensor3500	TRUE
2017-07-17T21:09:22	20,87	9480	sensor3500	FALSE
2017-07-17T21:11:48	20,88	9481	sensor3500	FALSE
2017-07-17T21:14:15	20,88	9482	sensor3500	FALSE
2017-07-17T21:16:41	20,88	9483	sensor3500	FALSE
2017-07-17T21:19:08	20,86	9484	sensor3500	FALSE
2017-07-17T21:21:34	20,89	9485	sensor3500	FALSE
2017-07-17T21:24:01	20,94	9486	sensor3500	FALSE
2017-07-17T21:45:46	20,84	9487	sensor3500	FALSE
2017-07-17T21:48:16	20,82	9488	sensor3500	FALSE
2017-07-17T21:50:52	20,86	9489	sensor3500	FALSE
2017-07-17T21:53:21	20,88	9490	sensor3500	FALSE
2017-07-17T21:55:48	20,89	9491	sensor3500	FALSE
2017-07-17T21:58:15	20,81	9492	sensor3500	FALSE
2017-07-17T22:00:42	20,8	9493	sensor3500	FALSE
2017-07-17T22:03:11	20,81	9494	sensor3500	FALSE
2017-07-17T22:05:39	20,84	9495	sensor3500	FALSE
2017-07-17T22:08:11	20,82	9496	sensor3500	FALSE
2017-07-17T22:10:38	20,83	9497	sensor3500	FALSE
2017-07-17T22:13:08	20,85	9498	sensor3500	FALSE
2017-07-17T22:15:36	20,8	9499	sensor3500	FALSE
2017-07-17T22:18:04	20,78	9500	sensor3500	FALSE
2017-07-17T22:20:34	20,72	9501	sensor3500	FALSE
2017-07-17T22:23:02	20,64	9502	sensor3500	FALSE
2017-07-17T22:25:30	20,59	9503	sensor3500	FALSE
2017-07-17T22:44:30	20,52	9504	sensor3500	FALSE
2017-07-17T22:46:57	20,53	9505	sensor3500	FALSE
2017-07-17T22:49:25	20,5	9506	sensor3500	FALSE
2017-07-17T22:51:53	20,46	9507	sensor3500	FALSE
2017-07-17T22:54:23	20,42	9508	sensor3500	FALSE
2017-07-17T23:05:10	20,27	9509	sensor3500	FALSE
2017-07-17T23:07:38	20,25	9510	sensor3500	FALSE
2017-07-17T23:10:08	20,28	9511	sensor3500	FALSE
2017-07-17T23:12:38	20,23	9512	sensor3500	FALSE
2017-07-17T23:15:06	20,24	9513	sensor3500	FALSE
2017-07-17T23:17:33	20,25	9514	sensor3500	FALSE
2017-07-17T23:20:03	20,23	9515	sensor3500	FALSE
2017-07-17T23:22:34	20,22	9516	sensor3500	FALSE
2017-07-17T23:41:41	19,97	9517	sensor3500	FALSE
2017-07-17T23:44:22	20,01	9518	sensor3500	FALSE
2017-07-17T23:46:49	20,03	9519	sensor3500	FALSE
2017-07-17T23:49:16	20,04	9520	sensor3500	FALSE
2017-07-17T23:51:45	20	9521	sensor3500	FALSE
2017-07-17T23:54:12	19,93	9522	sensor3500	FALSE
2017-07-18T00:38:07	19,29	9523	sensor3500	FALSE
2017-07-18T00:40:33	19,32	9524	sensor3500	FALSE
2017-07-18T00:43:00	19,27	9525	sensor3500	FALSE
2017-07-18T00:45:27	19,28	9526	sensor3500	FALSE
2017-07-18T00:47:53	19,29	9527	sensor3500	FALSE
2017-07-18T00:50:20	19,32	9528	sensor3500	FALSE
2017-07-18T00:52:46	19,31	9529	sensor3500	FALSE
2017-07-18T00:55:13	19,28	9530	sensor3500	FALSE
2017-07-18T00:57:39	19,26	9531	sensor3500	FALSE
2017-07-18T01:00:06	19,22	9532	sensor3500	FALSE
2017-07-18T01:02:32	19,2	9533	sensor3500	FALSE
2017-07-18T01:04:59	19,17	9534	sensor3500	FALSE
2017-07-18T01:07:25	19,17	9535	sensor3500	FALSE
2017-07-18T01:09:52	19,19	9536	sensor3500	FALSE
2017-07-18T01:12:18	19,26	9537	sensor3500	FALSE
2017-07-18T01:14:45	19,21	9538	sensor3500	FALSE
2017-07-18T01:17:11	19,09	9539	sensor3500	FALSE
2017-07-18T01:19:38	18,95	9540	sensor3500	FALSE
2017-07-18T01:22:04	18,92	9541	sensor3500	FALSE
2017-07-18T01:24:31	18,98	9542	sensor3500	FALSE
2017-07-18T01:26:57	18,95	9543	sensor3500	FALSE
2017-07-18T01:29:24	18,96	9544	sensor3500	FALSE
2017-07-18T01:31:50	18,92	9545	sensor3500	FALSE
2017-07-18T01:34:17	18,96	9546	sensor3500	FALSE
2017-07-18T01:36:43	18,97	9547	sensor3500	FALSE
2017-07-18T01:39:10	19,02	9548	sensor3500	FALSE
2017-07-18T01:41:36	19,06	9549	sensor3500	FALSE
2017-07-18T01:44:03	19,01	9550	sensor3500	FALSE
2017-07-18T01:46:29	19,13	9551	sensor3500	FALSE
2017-07-18T01:48:56	19,23	9552	sensor3500	FALSE
2017-07-18T01:51:22	19,17	9553	sensor3500	FALSE
