# Supplementary material for: Towards Outlier Sensor Detection in Ambient Intelligent Platforms—A Low-Complexity Statistical Approach
Source: Sensors (Basel). 2020 Jul 29;20(15):4217. doi: 10.3390/s20154217 (PMC7436267; doi:10.3390/s20154217)
Supplement: Supplementary file 1 [file sensors-20-04217-s001.zip › GT1/sensor3558-p2965.csv]

timestamp	temperature	RelativePosition	Sensor	outlier
2017-07-20T23:57:18	21,04	2790	sensor3558	FALSE
2017-07-20T23:59:45	20,92	2791	sensor3558	FALSE
2017-07-21T00:02:11	20,81	2792	sensor3558	FALSE
2017-07-21T00:04:38	20,76	2793	sensor3558	FALSE
2017-07-21T00:07:04	20,9	2794	sensor3558	FALSE
2017-07-21T00:09:31	20,95	2795	sensor3558	FALSE
2017-07-21T00:11:57	20,92	2796	sensor3558	FALSE
2017-07-21T00:14:24	20,95	2797	sensor3558	FALSE
2017-07-21T00:16:50	20,92	2798	sensor3558	FALSE
2017-07-21T00:19:17	20,84	2799	sensor3558	FALSE
2017-07-21T00:21:43	20,81	2800	sensor3558	FALSE
2017-07-21T00:24:10	20,78	2801	sensor3558	FALSE
2017-07-21T00:26:36	20,52	2802	sensor3558	FALSE
2017-07-21T00:29:03	20,47	2803	sensor3558	FALSE
2017-07-21T00:31:29	20,38	2804	sensor3558	FALSE
2017-07-21T00:33:56	20,41	2805	sensor3558	FALSE
2017-07-21T00:36:22	20,39	2806	sensor3558	FALSE
2017-07-21T00:38:49	20,39	2807	sensor3558	FALSE
2017-07-21T00:41:16	20,19	2808	sensor3558	FALSE
2017-07-21T00:43:43	20,13	2809	sensor3558	FALSE
2017-07-21T00:46:09	20,06	2810	sensor3558	FALSE
2017-07-21T00:48:36	20,02	2811	sensor3558	FALSE
2017-07-21T00:51:02	19,82	2812	sensor3558	FALSE
2017-07-21T00:53:29	19,92	2813	sensor3558	FALSE
2017-07-21T00:55:55	19,84	2814	sensor3558	FALSE
2017-07-21T00:58:22	19,86	2815	sensor3558	FALSE
2017-07-21T01:00:49	19,81	2816	sensor3558	FALSE
2017-07-21T01:03:15	19,71	2817	sensor3558	FALSE
2017-07-21T01:05:42	19,67	2818	sensor3558	FALSE
2017-07-21T01:08:08	19,61	2819	sensor3558	FALSE
2017-07-21T01:10:35	19,44	2820	sensor3558	FALSE
2017-07-21T01:13:01	19,55	2821	sensor3558	FALSE
2017-07-21T01:15:28	19,56	2822	sensor3558	FALSE
2017-07-21T01:17:54	19,61	2823	sensor3558	FALSE
2017-07-21T01:20:21	19,61	2824	sensor3558	FALSE
2017-07-21T01:22:47	19,7	2825	sensor3558	FALSE
2017-07-21T01:25:14	19,76	2826	sensor3558	FALSE
2017-07-21T01:27:40	19,81	2827	sensor3558	FALSE
2017-07-21T01:30:07	19,66	2828	sensor3558	FALSE
2017-07-21T01:32:33	19,83	2829	sensor3558	FALSE
2017-07-21T01:35:00	19,73	2830	sensor3558	FALSE
2017-07-21T01:37:26	19,72	2831	sensor3558	FALSE
2017-07-21T01:39:53	19,77	2832	sensor3558	FALSE
2017-07-21T01:42:19	19,74	2833	sensor3558	FALSE
2017-07-21T01:44:46	19,59	2834	sensor3558	FALSE
2017-07-21T01:47:13	19,62	2835	sensor3558	FALSE
2017-07-21T01:49:39	19,63	2836	sensor3558	FALSE
2017-07-21T01:52:06	19,57	2837	sensor3558	FALSE
2017-07-21T01:54:32	19,57	2838	sensor3558	FALSE
2017-07-21T01:56:59	19,61	2839	sensor3558	FALSE
2017-07-21T01:59:25	19,62	2840	sensor3558	FALSE
2017-07-21T02:01:52	19,59	2841	sensor3558	FALSE
2017-07-21T02:04:19	19,62	2842	sensor3558	FALSE
2017-07-21T02:06:45	19,55	2843	sensor3558	FALSE
2017-07-21T02:09:12	19,61	2844	sensor3558	FALSE
2017-07-21T02:11:39	19,66	2845	sensor3558	FALSE
2017-07-21T02:14:06	19,71	2846	sensor3558	FALSE
2017-07-21T02:16:32	19,73	2847	sensor3558	FALSE
2017-07-21T02:18:59	19,69	2848	sensor3558	FALSE
2017-07-21T02:21:25	19,62	2849	sensor3558	FALSE
2017-07-21T02:23:52	19,63	2850	sensor3558	FALSE
2017-07-21T02:26:18	19,43	2851	sensor3558	FALSE
2017-07-21T02:28:45	19,33	2852	sensor3558	FALSE
2017-07-21T02:31:11	19,38	2853	sensor3558	FALSE
2017-07-21T02:33:38	19,42	2854	sensor3558	FALSE
2017-07-21T02:36:04	19,32	2855	sensor3558	FALSE
2017-07-21T02:38:31	19,31	2856	sensor3558	FALSE
2017-07-21T02:40:57	19,2	2857	sensor3558	FALSE
2017-07-21T02:43:24	19,18	2858	sensor3558	FALSE
2017-07-21T02:45:50	19,1	2859	sensor3558	FALSE
2017-07-21T02:48:17	19,2	2860	sensor3558	FALSE
2017-07-21T02:50:43	19,1	2861	sensor3558	FALSE
2017-07-21T02:53:10	19,1	2862	sensor3558	FALSE
2017-07-21T02:55:37	19,07	2863	sensor3558	FALSE
2017-07-21T02:58:03	19,06	2864	sensor3558	FALSE
2017-07-21T03:00:30	18,94	2865	sensor3558	FALSE
2017-07-21T03:02:56	18,87	2866	sensor3558	FALSE
2017-07-21T03:05:23	18,76	2867	sensor3558	FALSE
2017-07-21T03:07:49	18,69	2868	sensor3558	FALSE
2017-07-21T03:10:16	18,73	2869	sensor3558	FALSE
2017-07-21T03:12:42	18,72	2870	sensor3558	FALSE
2017-07-21T03:15:09	18,8	2871	sensor3558	FALSE
2017-07-21T03:17:35	18,81	2872	sensor3558	FALSE
2017-07-21T03:20:02	18,81	2873	sensor3558	FALSE
2017-07-21T03:25:01	18,83	2874	sensor3558	FALSE
2017-07-21T03:27:27	18,94	2875	sensor3558	FALSE
2017-07-21T03:29:54	18,98	2876	sensor3558	FALSE
2017-07-21T03:32:20	18,87	2877	sensor3558	FALSE
2017-07-21T03:34:47	18,89	2878	sensor3558	FALSE
2017-07-21T03:37:13	18,86	2879	sensor3558	FALSE
2017-07-21T03:39:40	19,01	2880	sensor3558	FALSE
2017-07-21T03:42:06	19,05	2881	sensor3558	FALSE
2017-07-21T03:44:33	19,03	2882	sensor3558	FALSE
2017-07-21T03:46:59	18,97	2883	sensor3558	FALSE
2017-07-21T03:49:26	18,98	2884	sensor3558	FALSE
2017-07-21T03:51:52	19,04	2885	sensor3558	FALSE
2017-07-21T03:54:19	19,04	2886	sensor3558	FALSE
2017-07-21T03:56:46	19,08	2887	sensor3558	FALSE
2017-07-21T03:59:12	19,13	2888	sensor3558	FALSE
2017-07-21T04:01:39	19,15	2889	sensor3558	FALSE
2017-07-21T04:04:05	19,19	2890	sensor3558	FALSE
2017-07-21T04:06:32	19,19	2891	sensor3558	FALSE
2017-07-21T04:08:58	19,23	2892	sensor3558	FALSE
2017-07-21T04:11:25	19,31	2893	sensor3558	FALSE
2017-07-21T04:13:51	19,3	2894	sensor3558	FALSE
2017-07-21T04:16:18	19,39	2895	sensor3558	FALSE
2017-07-21T04:18:44	19,38	2896	sensor3558	FALSE
2017-07-21T04:21:11	19,57	2897	sensor3558	FALSE
2017-07-21T04:23:37	19,67	2898	sensor3558	FALSE
2017-07-21T04:26:04	19,73	2899	sensor3558	FALSE
2017-07-21T04:28:30	19,77	2900	sensor3558	FALSE
2017-07-21T04:30:57	19,82	2901	sensor3558	FALSE
2017-07-21T04:33:24	19,84	2902	sensor3558	FALSE
2017-07-21T04:35:50	19,88	2903	sensor3558	FALSE
2017-07-21T04:38:17	19,96	2904	sensor3558	FALSE
2017-07-21T04:40:43	20,04	2905	sensor3558	FALSE
2017-07-21T04:43:10	20,05	2906	sensor3558	FALSE
2017-07-21T04:45:36	20,08	2907	sensor3558	FALSE
2017-07-21T04:48:03	20,12	2908	sensor3558	FALSE
2017-07-21T04:50:29	20,1	2909	sensor3558	FALSE
2017-07-21T04:52:56	20,15	2910	sensor3558	FALSE
2017-07-21T04:55:22	20,23	2911	sensor3558	FALSE
2017-07-21T04:57:49	20,3	2912	sensor3558	FALSE
2017-07-21T05:00:15	20,31	2913	sensor3558	FALSE
2017-07-21T05:02:42	20,43	2914	sensor3558	FALSE
2017-07-21T05:05:08	20,56	2915	sensor3558	FALSE
2017-07-21T05:07:35	20,54	2916	sensor3558	FALSE
2017-07-21T05:10:01	20,49	2917	sensor3558	FALSE
2017-07-21T05:12:28	20,49	2918	sensor3558	FALSE
2017-07-21T05:14:54	20,49	2919	sensor3558	FALSE
2017-07-21T05:17:21	20,62	2920	sensor3558	FALSE
2017-07-21T05:19:47	20,57	2921	sensor3558	FALSE
2017-07-21T05:22:14	20,67	2922	sensor3558	FALSE
2017-07-21T05:24:41	20,51	2923	sensor3558	FALSE
2017-07-21T05:27:07	20,43	2924	sensor3558	FALSE
2017-07-21T05:29:34	20,43	2925	sensor3558	FALSE
2017-07-21T05:32:00	20,67	2926	sensor3558	FALSE
2017-07-21T05:34:27	20,74	2927	sensor3558	FALSE
2017-07-21T05:36:53	20,94	2928	sensor3558	FALSE
2017-07-21T05:39:20	21,05	2929	sensor3558	FALSE
2017-07-21T05:41:46	21,11	2930	sensor3558	FALSE
2017-07-21T05:44:13	21,2	2931	sensor3558	FALSE
2017-07-21T05:46:39	21,23	2932	sensor3558	FALSE
2017-07-21T05:49:06	21,12	2933	sensor3558	FALSE
2017-07-21T05:51:33	21,22	2934	sensor3558	FALSE
2017-07-21T05:53:59	21,4	2935	sensor3558	FALSE
2017-07-21T05:56:26	21,6	2936	sensor3558	FALSE
2017-07-21T05:58:52	21,8	2937	sensor3558	FALSE
2017-07-21T06:01:19	21,89	2938	sensor3558	FALSE
2017-07-21T06:03:45	21,97	2939	sensor3558	FALSE
2017-07-21T06:06:12	22,1	2940	sensor3558	FALSE
2017-07-21T06:08:38	22,28	2941	sensor3558	FALSE
2017-07-21T06:11:05	22,27	2942	sensor3558	FALSE
2017-07-21T06:13:31	22,37	2943	sensor3558	FALSE
2017-07-21T06:15:58	22,37	2944	sensor3558	FALSE
2017-07-21T06:18:24	22,26	2945	sensor3558	FALSE
2017-07-21T06:20:51	22,43	2946	sensor3558	FALSE
2017-07-21T06:23:17	22,58	2947	sensor3558	FALSE
2017-07-21T06:25:44	22,58	2948	sensor3558	FALSE
2017-07-21T06:28:10	22,58	2949	sensor3558	FALSE
2017-07-21T06:30:37	22,77	2950	sensor3558	FALSE
2017-07-21T06:33:03	22,79	2951	sensor3558	FALSE
2017-07-21T06:35:30	22,87	2952	sensor3558	FALSE
2017-07-21T06:37:56	23,03	2953	sensor3558	FALSE
2017-07-21T06:40:23	23,11	2954	sensor3558	FALSE
2017-07-21T06:42:49	23,24	2955	sensor3558	FALSE
2017-07-21T06:45:16	23,2	2956	sensor3558	FALSE
2017-07-21T06:47:43	23,28	2957	sensor3558	FALSE
2017-07-21T06:50:09	23,4	2958	sensor3558	FALSE
2017-07-21T06:52:36	23,58	2959	sensor3558	FALSE
2017-07-21T06:55:02	23,6	2960	sensor3558	FALSE
2017-07-21T06:57:29	23,76	2961	sensor3558	FALSE
2017-07-21T06:59:55	23,89	2962	sensor3558	FALSE
2017-07-21T07:02:22	23,85	2963	sensor3558	FALSE
2017-07-21T07:04:48	23,93	2964	sensor3558	FALSE
2017-07-21T10:30:27	43,43	2965	sensor3558	TRUE
2017-07-21T10:32:54	43,15	2966	sensor3558	FALSE
2017-07-21T10:35:20	43,47	2967	sensor3558	FALSE
2017-07-21T10:37:47	43,38	2968	sensor3558	FALSE
2017-07-21T10:40:13	42,51	2969	sensor3558	FALSE
2017-07-21T10:42:40	42,87	2970	sensor3558	FALSE
2017-07-21T10:45:06	43,14	2971	sensor3558	FALSE
2017-07-21T10:47:33	44,3	2972	sensor3558	FALSE
2017-07-21T10:49:59	44,01	2973	sensor3558	FALSE
2017-07-21T10:52:26	45,06	2974	sensor3558	FALSE
2017-07-21T10:54:53	44,74	2975	sensor3558	FALSE
2017-07-21T10:57:19	44,62	2976	sensor3558	FALSE
2017-07-21T10:59:46	43,61	2977	sensor3558	FALSE
2017-07-21T11:02:12	43,78	2978	sensor3558	FALSE
2017-07-21T11:04:39	44,21	2979	sensor3558	FALSE
2017-07-21T11:07:05	43,7	2980	sensor3558	FALSE
2017-07-21T11:09:32	43,72	2981	sensor3558	FALSE
2017-07-21T11:11:58	44,31	2982	sensor3558	FALSE
2017-07-21T11:14:25	43,48	2983	sensor3558	FALSE
2017-07-21T11:16:51	42,2	2984	sensor3558	FALSE
2017-07-21T11:19:18	42,37	2985	sensor3558	FALSE
2017-07-21T11:21:44	41,35	2986	sensor3558	FALSE
2017-07-21T11:24:11	42,35	2987	sensor3558	FALSE
2017-07-21T11:26:37	43,33	2988	sensor3558	FALSE
2017-07-21T11:29:04	43,44	2989	sensor3558	FALSE
2017-07-21T11:31:30	42,87	2990	sensor3558	FALSE
2017-07-21T11:33:57	42,94	2991	sensor3558	FALSE
2017-07-21T11:36:23	42,35	2992	sensor3558	FALSE
2017-07-21T11:38:50	41,13	2993	sensor3558	FALSE
2017-07-21T11:41:16	39,48	2994	sensor3558	FALSE
2017-07-21T11:43:43	38,58	2995	sensor3558	FALSE
2017-07-21T11:46:09	37,67	2996	sensor3558	FALSE
2017-07-21T11:48:36	37,07	2997	sensor3558	FALSE
2017-07-21T11:51:02	37,4	2998	sensor3558	FALSE
2017-07-21T11:53:29	37,15	2999	sensor3558	FALSE
2017-07-21T11:55:56	36,62	3000	sensor3558	FALSE
2017-07-21T11:58:22	36,56	3001	sensor3558	FALSE
2017-07-21T12:00:49	36,18	3002	sensor3558	FALSE
2017-07-21T12:03:15	36,16	3003	sensor3558	FALSE
2017-07-21T12:05:42	36,39	3004	sensor3558	FALSE
2017-07-21T12:08:08	36,33	3005	sensor3558	FALSE
2017-07-21T12:10:35	36,65	3006	sensor3558	FALSE
2017-07-21T12:13:01	36,57	3007	sensor3558	FALSE
2017-07-21T12:15:28	36,1	3008	sensor3558	FALSE
2017-07-21T12:17:54	35,09	3009	sensor3558	FALSE
2017-07-21T12:20:21	35,11	3010	sensor3558	FALSE
2017-07-21T12:22:47	35,24	3011	sensor3558	FALSE
2017-07-21T12:25:14	35,7	3012	sensor3558	FALSE
2017-07-21T12:27:40	35,97	3013	sensor3558	FALSE
2017-07-21T12:30:07	36,35	3014	sensor3558	FALSE
2017-07-21T12:32:33	36,77	3015	sensor3558	FALSE
2017-07-21T12:35:00	36,82	3016	sensor3558	FALSE
2017-07-21T12:37:26	36,68	3017	sensor3558	FALSE
2017-07-21T12:39:53	36,44	3018	sensor3558	FALSE
2017-07-21T12:42:19	36,12	3019	sensor3558	FALSE
2017-07-21T12:44:46	36,31	3020	sensor3558	FALSE
2017-07-21T12:47:12	36,58	3021	sensor3558	FALSE
2017-07-21T12:49:39	36,6	3022	sensor3558	FALSE
2017-07-21T12:52:05	36,43	3023	sensor3558	FALSE
2017-07-21T12:54:32	36,51	3024	sensor3558	FALSE
2017-07-21T12:56:58	36,21	3025	sensor3558	FALSE
2017-07-21T12:59:25	36,28	3026	sensor3558	FALSE
2017-07-21T13:01:51	36,04	3027	sensor3558	FALSE
2017-07-21T13:04:18	36,06	3028	sensor3558	FALSE
2017-07-21T13:06:45	35,73	3029	sensor3558	FALSE
2017-07-21T13:09:11	35,81	3030	sensor3558	FALSE
2017-07-21T13:11:38	36,03	3031	sensor3558	FALSE
2017-07-21T13:14:04	36,21	3032	sensor3558	FALSE
2017-07-21T13:16:31	35,76	3033	sensor3558	FALSE
2017-07-21T13:18:57	35,4	3034	sensor3558	FALSE
2017-07-21T13:21:24	35,33	3035	sensor3558	FALSE
2017-07-21T13:23:50	35,51	3036	sensor3558	FALSE
2017-07-21T13:26:17	35,37	3037	sensor3558	FALSE
2017-07-21T13:28:43	35,03	3038	sensor3558	FALSE
2017-07-21T13:31:10	35,14	3039	sensor3558	FALSE
