# Supplementary material for: Towards Outlier Sensor Detection in Ambient Intelligent Platforms—A Low-Complexity Statistical Approach
Source: Sensors (Basel). 2020 Jul 29;20(15):4217. doi: 10.3390/s20154217 (PMC7436267; doi:10.3390/s20154217)
Supplement: Supplementary file 1 [file sensors-20-04217-s001.zip › GT1/sensor3558-p3503.csv]

timestamp	temperature	RelativePosition	Sensor	outlier
2017-07-22T01:16:58	20,82	3328	sensor3558	FALSE
2017-07-22T01:19:25	20,96	3329	sensor3558	FALSE
2017-07-22T01:21:51	21,02	3330	sensor3558	FALSE
2017-07-22T01:24:18	20,99	3331	sensor3558	FALSE
2017-07-22T01:26:44	20,92	3332	sensor3558	FALSE
2017-07-22T01:29:11	20,59	3333	sensor3558	FALSE
2017-07-22T01:31:37	20,42	3334	sensor3558	FALSE
2017-07-22T01:34:04	20,22	3335	sensor3558	FALSE
2017-07-22T01:36:30	20,17	3336	sensor3558	FALSE
2017-07-22T01:38:57	20,25	3337	sensor3558	FALSE
2017-07-22T01:41:23	20,21	3338	sensor3558	FALSE
2017-07-22T01:43:50	20,23	3339	sensor3558	FALSE
2017-07-22T01:46:16	20,29	3340	sensor3558	FALSE
2017-07-22T01:48:43	20,27	3341	sensor3558	FALSE
2017-07-22T01:51:10	20,21	3342	sensor3558	FALSE
2017-07-22T01:53:36	20,01	3343	sensor3558	FALSE
2017-07-22T01:56:03	20,12	3344	sensor3558	FALSE
2017-07-22T01:58:29	20,14	3345	sensor3558	FALSE
2017-07-22T02:00:56	20,11	3346	sensor3558	FALSE
2017-07-22T02:03:22	19,99	3347	sensor3558	FALSE
2017-07-22T02:05:49	19,92	3348	sensor3558	FALSE
2017-07-22T02:08:15	19,94	3349	sensor3558	FALSE
2017-07-22T02:10:42	19,87	3350	sensor3558	FALSE
2017-07-22T02:13:08	19,71	3351	sensor3558	FALSE
2017-07-22T02:15:35	19,6	3352	sensor3558	FALSE
2017-07-22T02:18:01	19,57	3353	sensor3558	FALSE
2017-07-22T02:20:28	19,58	3354	sensor3558	FALSE
2017-07-22T02:22:54	19,43	3355	sensor3558	FALSE
2017-07-22T02:25:21	19,47	3356	sensor3558	FALSE
2017-07-22T02:27:47	19,58	3357	sensor3558	FALSE
2017-07-22T02:30:14	19,57	3358	sensor3558	FALSE
2017-07-22T02:32:41	19,46	3359	sensor3558	FALSE
2017-07-22T02:35:07	19,41	3360	sensor3558	FALSE
2017-07-22T02:37:34	19,36	3361	sensor3558	FALSE
2017-07-22T02:40:00	19,41	3362	sensor3558	FALSE
2017-07-22T02:42:27	19,51	3363	sensor3558	FALSE
2017-07-22T02:44:53	19,6	3364	sensor3558	FALSE
2017-07-22T02:47:20	19,58	3365	sensor3558	FALSE
2017-07-22T02:49:46	19,6	3366	sensor3558	FALSE
2017-07-22T02:52:13	19,62	3367	sensor3558	FALSE
2017-07-22T02:54:39	19,6	3368	sensor3558	FALSE
2017-07-22T02:57:06	19,62	3369	sensor3558	FALSE
2017-07-22T02:59:32	19,63	3370	sensor3558	FALSE
2017-07-22T03:01:59	19,67	3371	sensor3558	FALSE
2017-07-22T03:04:25	19,57	3372	sensor3558	FALSE
2017-07-22T03:06:52	19,62	3373	sensor3558	FALSE
2017-07-22T03:09:18	19,67	3374	sensor3558	FALSE
2017-07-22T03:11:45	19,72	3375	sensor3558	FALSE
2017-07-22T03:14:11	19,68	3376	sensor3558	FALSE
2017-07-22T03:16:38	19,58	3377	sensor3558	FALSE
2017-07-22T03:19:04	19,66	3378	sensor3558	FALSE
2017-07-22T03:21:31	19,57	3379	sensor3558	FALSE
2017-07-22T03:23:57	19,6	3380	sensor3558	FALSE
2017-07-22T03:26:24	19,49	3381	sensor3558	FALSE
2017-07-22T03:28:50	19,52	3382	sensor3558	FALSE
2017-07-22T03:31:17	19,44	3383	sensor3558	FALSE
2017-07-22T03:33:44	19,43	3384	sensor3558	FALSE
2017-07-22T03:36:10	19,42	3385	sensor3558	FALSE
2017-07-22T03:38:37	19,46	3386	sensor3558	FALSE
2017-07-22T03:41:03	19,43	3387	sensor3558	FALSE
2017-07-22T03:43:30	19,5	3388	sensor3558	FALSE
2017-07-22T03:45:56	19,47	3389	sensor3558	FALSE
2017-07-22T03:48:23	19,47	3390	sensor3558	FALSE
2017-07-22T03:50:49	19,58	3391	sensor3558	FALSE
2017-07-22T03:53:16	19,66	3392	sensor3558	FALSE
2017-07-22T03:55:42	19,62	3393	sensor3558	FALSE
2017-07-22T03:58:09	19,64	3394	sensor3558	FALSE
2017-07-22T04:00:35	19,51	3395	sensor3558	FALSE
2017-07-22T04:03:02	19,41	3396	sensor3558	FALSE
2017-07-22T04:05:28	19,21	3397	sensor3558	FALSE
2017-07-22T04:07:55	19,42	3398	sensor3558	FALSE
2017-07-22T04:10:21	19,53	3399	sensor3558	FALSE
2017-07-22T04:12:48	19,58	3400	sensor3558	FALSE
2017-07-22T04:15:15	19,61	3401	sensor3558	FALSE
2017-07-22T04:17:42	19,63	3402	sensor3558	FALSE
2017-07-22T04:20:08	19,78	3403	sensor3558	FALSE
2017-07-22T04:22:35	19,82	3404	sensor3558	FALSE
2017-07-22T04:25:01	19,87	3405	sensor3558	FALSE
2017-07-22T04:27:28	19,95	3406	sensor3558	FALSE
2017-07-22T04:29:54	19,93	3407	sensor3558	FALSE
2017-07-22T04:32:21	19,86	3408	sensor3558	FALSE
2017-07-22T04:34:47	19,98	3409	sensor3558	FALSE
2017-07-22T04:37:14	20,12	3410	sensor3558	FALSE
2017-07-22T04:39:40	20,14	3411	sensor3558	FALSE
2017-07-22T04:42:07	20,01	3412	sensor3558	FALSE
2017-07-22T04:44:33	20,03	3413	sensor3558	FALSE
2017-07-22T04:47:00	20,12	3414	sensor3558	FALSE
2017-07-22T04:49:26	20,05	3415	sensor3558	FALSE
2017-07-22T04:51:53	20,3	3416	sensor3558	FALSE
2017-07-22T04:54:19	20,38	3417	sensor3558	FALSE
2017-07-22T04:56:46	20,49	3418	sensor3558	FALSE
2017-07-22T04:59:12	20,62	3419	sensor3558	FALSE
2017-07-22T05:01:39	20,68	3420	sensor3558	FALSE
2017-07-22T05:04:05	20,71	3421	sensor3558	FALSE
2017-07-22T05:06:32	20,66	3422	sensor3558	FALSE
2017-07-22T05:08:59	20,79	3423	sensor3558	FALSE
2017-07-22T05:11:25	20,89	3424	sensor3558	FALSE
2017-07-22T05:13:52	20,96	3425	sensor3558	FALSE
2017-07-22T05:16:18	21,01	3426	sensor3558	FALSE
2017-07-22T05:18:45	21,08	3427	sensor3558	FALSE
2017-07-22T05:21:11	21,22	3428	sensor3558	FALSE
2017-07-22T05:23:38	21,32	3429	sensor3558	FALSE
2017-07-22T05:26:04	21,31	3430	sensor3558	FALSE
2017-07-22T05:28:31	21,18	3431	sensor3558	FALSE
2017-07-22T05:30:57	21,29	3432	sensor3558	FALSE
2017-07-22T05:33:24	21,44	3433	sensor3558	FALSE
2017-07-22T05:35:50	21,34	3434	sensor3558	FALSE
2017-07-22T05:38:17	21,54	3435	sensor3558	FALSE
2017-07-22T05:40:43	21,68	3436	sensor3558	FALSE
2017-07-22T05:43:10	21,7	3437	sensor3558	FALSE
2017-07-22T05:45:36	21,65	3438	sensor3558	FALSE
2017-07-22T05:48:03	21,71	3439	sensor3558	FALSE
2017-07-22T05:50:29	21,55	3440	sensor3558	FALSE
2017-07-22T05:52:56	21,6	3441	sensor3558	FALSE
2017-07-22T05:55:22	21,71	3442	sensor3558	FALSE
2017-07-22T05:57:49	21,87	3443	sensor3558	FALSE
2017-07-22T06:00:16	21,86	3444	sensor3558	FALSE
2017-07-22T06:02:42	21,8	3445	sensor3558	FALSE
2017-07-22T06:05:09	21,91	3446	sensor3558	FALSE
2017-07-22T06:07:35	22,03	3447	sensor3558	FALSE
2017-07-22T06:10:02	22,21	3448	sensor3558	FALSE
2017-07-22T06:12:28	22,36	3449	sensor3558	FALSE
2017-07-22T06:14:55	22,44	3450	sensor3558	FALSE
2017-07-22T06:17:21	22,5	3451	sensor3558	FALSE
2017-07-22T06:19:48	22,68	3452	sensor3558	FALSE
2017-07-22T06:22:14	22,73	3453	sensor3558	FALSE
2017-07-22T06:24:41	22,89	3454	sensor3558	FALSE
2017-07-22T06:27:07	22,91	3455	sensor3558	FALSE
2017-07-22T06:29:34	23,01	3456	sensor3558	FALSE
2017-07-22T06:32:00	23,08	3457	sensor3558	FALSE
2017-07-22T06:34:27	23,15	3458	sensor3558	FALSE
2017-07-22T06:36:53	23,24	3459	sensor3558	FALSE
2017-07-22T06:39:20	23,4	3460	sensor3558	FALSE
2017-07-22T06:41:46	23,55	3461	sensor3558	FALSE
2017-07-22T06:44:13	23,69	3462	sensor3558	FALSE
2017-07-22T06:46:39	23,87	3463	sensor3558	FALSE
2017-07-22T06:49:06	23,88	3464	sensor3558	FALSE
2017-07-22T06:51:32	23,95	3465	sensor3558	FALSE
2017-07-22T06:53:59	23,9	3466	sensor3558	FALSE
2017-07-22T06:56:26	24	3467	sensor3558	FALSE
2017-07-22T06:58:52	24	3468	sensor3558	FALSE
2017-07-22T07:01:19	24,06	3469	sensor3558	FALSE
2017-07-22T07:03:45	24,15	3470	sensor3558	FALSE
2017-07-22T07:06:12	24,21	3471	sensor3558	FALSE
2017-07-22T07:08:38	24,22	3472	sensor3558	FALSE
2017-07-22T07:11:05	24,31	3473	sensor3558	FALSE
2017-07-22T07:13:31	24,52	3474	sensor3558	FALSE
2017-07-22T07:15:58	24,75	3475	sensor3558	FALSE
2017-07-22T07:18:24	24,88	3476	sensor3558	FALSE
2017-07-22T07:20:51	25,06	3477	sensor3558	FALSE
2017-07-22T07:23:17	25,2	3478	sensor3558	FALSE
2017-07-22T07:25:44	25,35	3479	sensor3558	FALSE
2017-07-22T07:28:10	25,41	3480	sensor3558	FALSE
2017-07-22T07:30:37	25,38	3481	sensor3558	FALSE
2017-07-22T07:33:03	25,56	3482	sensor3558	FALSE
2017-07-22T07:35:30	25,7	3483	sensor3558	FALSE
2017-07-22T07:37:56	25,89	3484	sensor3558	FALSE
2017-07-22T07:40:23	26,01	3485	sensor3558	FALSE
2017-07-22T07:42:49	26,07	3486	sensor3558	FALSE
2017-07-22T07:45:16	26,2	3487	sensor3558	FALSE
2017-07-22T07:47:43	26,06	3488	sensor3558	FALSE
2017-07-22T07:50:10	26,19	3489	sensor3558	FALSE
2017-07-22T07:52:36	26,23	3490	sensor3558	FALSE
2017-07-22T07:55:03	26,36	3491	sensor3558	FALSE
2017-07-22T07:57:29	26,54	3492	sensor3558	FALSE
2017-07-22T07:59:56	26,77	3493	sensor3558	FALSE
2017-07-22T08:02:22	27,03	3494	sensor3558	FALSE
2017-07-22T08:04:49	27,35	3495	sensor3558	FALSE
2017-07-22T08:07:16	27,44	3496	sensor3558	FALSE
2017-07-22T08:09:42	27,76	3497	sensor3558	FALSE
2017-07-22T08:12:09	27,88	3498	sensor3558	FALSE
2017-07-22T08:14:35	27,86	3499	sensor3558	FALSE
2017-07-22T08:17:02	28,14	3500	sensor3558	FALSE
2017-07-22T08:19:28	28,29	3501	sensor3558	FALSE
2017-07-22T08:21:55	28,54	3502	sensor3558	FALSE
2017-07-26T01:18:41	16,52	3503	sensor3558	TRUE
2017-07-26T01:21:08	16,64	3504	sensor3558	FALSE
2017-07-26T01:23:34	16,74	3505	sensor3558	FALSE
2017-07-26T01:26:01	16,79	3506	sensor3558	FALSE
2017-07-26T01:28:27	16,87	3507	sensor3558	FALSE
2017-07-26T01:30:55	16,96	3508	sensor3558	FALSE
2017-07-26T01:33:23	16,97	3509	sensor3558	FALSE
2017-07-26T01:35:56	16,97	3510	sensor3558	FALSE
2017-07-26T01:38:29	17	3511	sensor3558	FALSE
2017-07-26T01:40:56	16,93	3512	sensor3558	FALSE
2017-07-26T01:43:22	16,8	3513	sensor3558	FALSE
2017-07-26T01:45:49	16,6	3514	sensor3558	FALSE
2017-07-26T01:48:15	16,67	3515	sensor3558	FALSE
2017-07-26T01:50:42	16,71	3516	sensor3558	FALSE
2017-07-26T01:53:09	16,72	3517	sensor3558	FALSE
2017-07-26T01:55:35	16,71	3518	sensor3558	FALSE
2017-07-26T01:58:05	16,71	3519	sensor3558	FALSE
2017-07-26T02:00:32	16,75	3520	sensor3558	FALSE
2017-07-26T02:03:00	16,83	3521	sensor3558	FALSE
2017-07-26T02:05:27	16,71	3522	sensor3558	FALSE
2017-07-26T02:07:53	16,72	3523	sensor3558	FALSE
2017-07-26T02:10:20	16,67	3524	sensor3558	FALSE
2017-07-26T02:12:46	16,77	3525	sensor3558	FALSE
2017-07-26T02:15:13	16,67	3526	sensor3558	FALSE
2017-07-26T02:17:40	16,76	3527	sensor3558	FALSE
2017-07-26T02:20:06	16,78	3528	sensor3558	FALSE
2017-07-26T02:22:33	16,79	3529	sensor3558	FALSE
2017-07-26T02:24:59	16,77	3530	sensor3558	FALSE
2017-07-26T02:27:26	16,8	3531	sensor3558	FALSE
2017-07-26T02:29:52	16,86	3532	sensor3558	FALSE
2017-07-26T02:32:19	16,82	3533	sensor3558	FALSE
2017-07-26T02:34:45	16,83	3534	sensor3558	FALSE
2017-07-26T02:37:12	16,73	3535	sensor3558	FALSE
2017-07-26T02:39:38	16,68	3536	sensor3558	FALSE
2017-07-26T02:42:05	16,66	3537	sensor3558	FALSE
2017-07-26T02:44:31	16,69	3538	sensor3558	FALSE
2017-07-26T02:46:58	16,71	3539	sensor3558	FALSE
2017-07-26T02:49:25	16,8	3540	sensor3558	FALSE
2017-07-26T02:51:51	16,85	3541	sensor3558	FALSE
2017-07-26T02:54:18	16,8	3542	sensor3558	FALSE
2017-07-26T02:56:44	16,8	3543	sensor3558	FALSE
2017-07-26T02:59:11	16,89	3544	sensor3558	FALSE
2017-07-26T03:01:37	16,93	3545	sensor3558	FALSE
2017-07-26T03:04:04	16,97	3546	sensor3558	FALSE
2017-07-26T03:06:30	16,84	3547	sensor3558	FALSE
2017-07-26T03:08:57	16,8	3548	sensor3558	FALSE
2017-07-26T03:11:23	16,79	3549	sensor3558	FALSE
2017-07-26T03:13:50	16,81	3550	sensor3558	FALSE
2017-07-26T03:16:16	16,9	3551	sensor3558	FALSE
2017-07-26T03:18:43	16,96	3552	sensor3558	FALSE
2017-07-26T03:21:10	16,99	3553	sensor3558	FALSE
2017-07-26T03:23:36	17,03	3554	sensor3558	FALSE
2017-07-26T03:26:03	17,06	3555	sensor3558	FALSE
2017-07-26T03:28:29	17,05	3556	sensor3558	FALSE
2017-07-26T03:30:56	16,94	3557	sensor3558	FALSE
2017-07-26T03:33:23	16,92	3558	sensor3558	FALSE
2017-07-26T03:35:49	16,84	3559	sensor3558	FALSE
2017-07-26T03:38:16	16,99	3560	sensor3558	FALSE
2017-07-26T03:40:42	17,07	3561	sensor3558	FALSE
2017-07-26T03:43:09	17,06	3562	sensor3558	FALSE
2017-07-26T03:45:35	17	3563	sensor3558	FALSE
2017-07-26T03:48:02	16,96	3564	sensor3558	FALSE
2017-07-26T03:50:28	16,91	3565	sensor3558	FALSE
2017-07-26T03:52:55	16,96	3566	sensor3558	FALSE
2017-07-26T03:55:21	17,04	3567	sensor3558	FALSE
2017-07-26T03:57:48	16,99	3568	sensor3558	FALSE
2017-07-26T04:00:14	17,08	3569	sensor3558	FALSE
2017-07-26T04:02:41	17,08	3570	sensor3558	FALSE
2017-07-26T04:05:08	17,12	3571	sensor3558	FALSE
2017-07-26T04:07:34	17,15	3572	sensor3558	FALSE
2017-07-26T04:10:01	17,15	3573	sensor3558	FALSE
2017-07-26T04:12:27	17,1	3574	sensor3558	FALSE
2017-07-26T04:14:54	17,04	3575	sensor3558	FALSE
2017-07-26T04:17:20	17,11	3576	sensor3558	FALSE
2017-07-26T04:19:47	17,18	3577	sensor3558	FALSE
