# Supplementary material for: Towards Outlier Sensor Detection in Ambient Intelligent Platforms—A Low-Complexity Statistical Approach
Source: Sensors (Basel). 2020 Jul 29;20(15):4217. doi: 10.3390/s20154217 (PMC7436267; doi:10.3390/s20154217)
Supplement: Supplementary file 1 [file sensors-20-04217-s001.zip › GT1/sensor3836-p10038.csv]

timestamp	temperature	RelativePosition	Sensor	outlier
2017-07-17T20:56:18	18,48	9863	sensor3836	FALSE
2017-07-17T20:58:44	18,57	9864	sensor3836	FALSE
2017-07-17T21:01:11	18,63	9865	sensor3836	FALSE
2017-07-17T21:03:37	18,78	9866	sensor3836	FALSE
2017-07-17T21:06:04	18,71	9867	sensor3836	FALSE
2017-07-17T21:08:30	18,55	9868	sensor3836	FALSE
2017-07-17T21:10:57	18,75	9869	sensor3836	FALSE
2017-07-17T21:13:23	18,75	9870	sensor3836	FALSE
2017-07-17T21:15:50	18,73	9871	sensor3836	FALSE
2017-07-17T21:18:16	18,81	9872	sensor3836	FALSE
2017-07-17T21:20:43	18,76	9873	sensor3836	FALSE
2017-07-17T21:23:09	18,92	9874	sensor3836	FALSE
2017-07-17T21:25:36	18,89	9875	sensor3836	FALSE
2017-07-17T21:28:02	18,85	9876	sensor3836	FALSE
2017-07-17T21:30:29	18,84	9877	sensor3836	FALSE
2017-07-17T21:32:55	18,91	9878	sensor3836	FALSE
2017-07-17T21:35:22	18,9	9879	sensor3836	FALSE
2017-07-17T21:37:48	18,82	9880	sensor3836	FALSE
2017-07-17T21:40:15	18,94	9881	sensor3836	FALSE
2017-07-17T21:42:42	18,81	9882	sensor3836	FALSE
2017-07-17T21:45:08	18,72	9883	sensor3836	FALSE
2017-07-17T21:47:35	18,61	9884	sensor3836	FALSE
2017-07-17T21:50:01	18,47	9885	sensor3836	FALSE
2017-07-17T21:52:29	18,36	9886	sensor3836	FALSE
2017-07-17T21:54:55	18,58	9887	sensor3836	FALSE
2017-07-17T21:57:22	18,4	9888	sensor3836	FALSE
2017-07-17T21:59:48	18,74	9889	sensor3836	FALSE
2017-07-17T22:02:15	18,52	9890	sensor3836	FALSE
2017-07-17T22:04:41	18,44	9891	sensor3836	FALSE
2017-07-17T22:07:08	18,32	9892	sensor3836	FALSE
2017-07-17T22:09:34	18,45	9893	sensor3836	FALSE
2017-07-17T22:12:01	18,34	9894	sensor3836	FALSE
2017-07-17T22:14:27	18,18	9895	sensor3836	FALSE
2017-07-17T22:16:53	18,08	9896	sensor3836	FALSE
2017-07-17T22:19:20	18,02	9897	sensor3836	FALSE
2017-07-17T22:21:46	18	9898	sensor3836	FALSE
2017-07-17T22:24:13	17,92	9899	sensor3836	FALSE
2017-07-17T22:26:39	17,92	9900	sensor3836	FALSE
2017-07-17T22:29:06	17,85	9901	sensor3836	FALSE
2017-07-17T22:31:32	17,77	9902	sensor3836	FALSE
2017-07-17T22:33:59	17,86	9903	sensor3836	FALSE
2017-07-17T22:36:25	17,85	9904	sensor3836	FALSE
2017-07-17T22:38:52	17,73	9905	sensor3836	FALSE
2017-07-17T22:41:18	17,69	9906	sensor3836	FALSE
2017-07-17T22:43:45	17,61	9907	sensor3836	FALSE
2017-07-17T22:46:11	17,51	9908	sensor3836	FALSE
2017-07-17T22:48:38	17,43	9909	sensor3836	FALSE
2017-07-17T22:51:04	17,41	9910	sensor3836	FALSE
2017-07-17T22:53:31	17,41	9911	sensor3836	FALSE
2017-07-17T22:55:57	17,69	9912	sensor3836	FALSE
2017-07-17T22:58:24	17,64	9913	sensor3836	FALSE
2017-07-17T23:00:50	17,5	9914	sensor3836	FALSE
2017-07-17T23:03:17	17,46	9915	sensor3836	FALSE
2017-07-17T23:05:43	17,46	9916	sensor3836	FALSE
2017-07-17T23:08:10	17,27	9917	sensor3836	FALSE
2017-07-17T23:10:36	17,1	9918	sensor3836	FALSE
2017-07-17T23:13:03	17,41	9919	sensor3836	FALSE
2017-07-17T23:15:29	17,76	9920	sensor3836	FALSE
2017-07-17T23:17:56	17,62	9921	sensor3836	FALSE
2017-07-17T23:20:22	17,38	9922	sensor3836	FALSE
2017-07-17T23:22:49	17,41	9923	sensor3836	FALSE
2017-07-17T23:25:15	17,49	9924	sensor3836	FALSE
2017-07-17T23:27:42	17,38	9925	sensor3836	FALSE
2017-07-17T23:30:08	17,33	9926	sensor3836	FALSE
2017-07-17T23:32:35	17,68	9927	sensor3836	FALSE
2017-07-17T23:37:28	17,94	9928	sensor3836	FALSE
2017-07-17T23:39:54	17,94	9929	sensor3836	FALSE
2017-07-17T23:42:21	17,67	9930	sensor3836	FALSE
2017-07-17T23:44:47	17,77	9931	sensor3836	FALSE
2017-07-17T23:47:14	17,63	9932	sensor3836	FALSE
2017-07-17T23:49:40	17,52	9933	sensor3836	FALSE
2017-07-17T23:52:07	17,5	9934	sensor3836	FALSE
2017-07-17T23:54:33	17,34	9935	sensor3836	FALSE
2017-07-17T23:56:59	17,43	9936	sensor3836	FALSE
2017-07-17T23:59:26	17,44	9937	sensor3836	FALSE
2017-07-18T00:01:52	17,73	9938	sensor3836	FALSE
2017-07-18T00:04:19	17,94	9939	sensor3836	FALSE
2017-07-18T00:06:45	18,01	9940	sensor3836	FALSE
2017-07-18T00:09:12	17,98	9941	sensor3836	FALSE
2017-07-18T00:11:38	17,87	9942	sensor3836	FALSE
2017-07-18T00:14:05	17,77	9943	sensor3836	FALSE
2017-07-18T00:16:31	17,58	9944	sensor3836	FALSE
2017-07-18T00:18:58	17,6	9945	sensor3836	FALSE
2017-07-18T00:21:24	17,35	9946	sensor3836	FALSE
2017-07-18T00:23:51	17,24	9947	sensor3836	FALSE
2017-07-18T00:26:17	17,52	9948	sensor3836	FALSE
2017-07-18T00:28:44	17,63	9949	sensor3836	FALSE
2017-07-18T00:31:10	17,73	9950	sensor3836	FALSE
2017-07-18T00:33:37	17,63	9951	sensor3836	FALSE
2017-07-18T00:36:03	17,33	9952	sensor3836	FALSE
2017-07-18T00:38:30	17,62	9953	sensor3836	FALSE
2017-07-18T00:40:56	17,42	9954	sensor3836	FALSE
2017-07-18T00:43:23	17,26	9955	sensor3836	FALSE
2017-07-18T00:45:49	17,33	9956	sensor3836	FALSE
2017-07-18T00:48:16	17,36	9957	sensor3836	FALSE
2017-07-18T00:50:42	17,32	9958	sensor3836	FALSE
2017-07-18T00:53:09	17,52	9959	sensor3836	FALSE
2017-07-18T00:55:35	17,36	9960	sensor3836	FALSE
2017-07-18T00:58:02	17,63	9961	sensor3836	FALSE
2017-07-18T01:00:28	17,8	9962	sensor3836	FALSE
2017-07-18T01:02:55	17,84	9963	sensor3836	FALSE
2017-07-18T01:05:21	17,7	9964	sensor3836	FALSE
2017-07-18T01:07:48	17,65	9965	sensor3836	FALSE
2017-07-18T01:10:14	17,85	9966	sensor3836	FALSE
2017-07-18T01:12:41	17,83	9967	sensor3836	FALSE
2017-07-18T01:15:07	17,55	9968	sensor3836	FALSE
2017-07-18T01:17:34	17,6	9969	sensor3836	FALSE
2017-07-18T01:20:00	17,5	9970	sensor3836	FALSE
2017-07-18T01:22:27	17,78	9971	sensor3836	FALSE
2017-07-18T01:24:53	17,87	9972	sensor3836	FALSE
2017-07-18T01:27:20	17,83	9973	sensor3836	FALSE
2017-07-18T01:29:46	17,95	9974	sensor3836	FALSE
2017-07-18T01:32:13	18,05	9975	sensor3836	FALSE
2017-07-18T01:34:39	17,96	9976	sensor3836	FALSE
2017-07-18T01:37:06	18,05	9977	sensor3836	FALSE
2017-07-18T01:39:32	18,11	9978	sensor3836	FALSE
2017-07-18T01:41:59	17,94	9979	sensor3836	FALSE
2017-07-18T01:44:25	18,09	9980	sensor3836	FALSE
2017-07-18T01:46:52	17,75	9981	sensor3836	FALSE
2017-07-18T01:49:18	17,87	9982	sensor3836	FALSE
2017-07-18T01:51:45	17,62	9983	sensor3836	FALSE
2017-07-18T01:54:11	17,94	9984	sensor3836	FALSE
2017-07-18T01:56:38	17,89	9985	sensor3836	FALSE
2017-07-18T01:59:04	17,81	9986	sensor3836	FALSE
2017-07-18T02:01:31	17,66	9987	sensor3836	FALSE
2017-07-18T02:03:57	17,66	9988	sensor3836	FALSE
2017-07-18T02:06:24	17,81	9989	sensor3836	FALSE
2017-07-18T02:08:50	17,66	9990	sensor3836	FALSE
2017-07-18T02:11:17	17,97	9991	sensor3836	FALSE
2017-07-18T02:13:43	17,78	9992	sensor3836	FALSE
2017-07-18T02:16:10	17,8	9993	sensor3836	FALSE
2017-07-18T02:18:36	17,38	9994	sensor3836	FALSE
2017-07-18T02:21:03	17,32	9995	sensor3836	FALSE
2017-07-18T02:23:29	17,31	9996	sensor3836	FALSE
2017-07-18T02:25:56	17,3	9997	sensor3836	FALSE
2017-07-18T02:28:22	17,32	9998	sensor3836	FALSE
2017-07-18T02:30:49	17,34	9999	sensor3836	FALSE
2017-07-18T02:33:15	17,49	10000	sensor3836	FALSE
2017-07-18T02:35:42	17,62	10001	sensor3836	FALSE
2017-07-18T02:38:08	17,45	10002	sensor3836	FALSE
2017-07-18T02:40:35	17,15	10003	sensor3836	FALSE
2017-07-18T02:43:01	17,22	10004	sensor3836	FALSE
2017-07-18T02:45:28	17,35	10005	sensor3836	FALSE
2017-07-18T02:47:54	17,22	10006	sensor3836	FALSE
2017-07-18T02:50:21	17,32	10007	sensor3836	FALSE
2017-07-18T02:52:47	17,38	10008	sensor3836	FALSE
2017-07-18T02:55:14	17,37	10009	sensor3836	FALSE
2017-07-18T02:57:40	17,47	10010	sensor3836	FALSE
2017-07-18T03:00:07	17,47	10011	sensor3836	FALSE
2017-07-18T03:02:33	17,56	10012	sensor3836	FALSE
2017-07-18T03:04:59	17,5	10013	sensor3836	FALSE
2017-07-18T03:07:26	17,27	10014	sensor3836	FALSE
2017-07-18T03:09:52	17,33	10015	sensor3836	FALSE
2017-07-18T03:12:19	17,48	10016	sensor3836	FALSE
2017-07-18T03:14:45	17,39	10017	sensor3836	FALSE
2017-07-18T03:17:12	17,25	10018	sensor3836	FALSE
2017-07-18T03:19:38	17,34	10019	sensor3836	FALSE
2017-07-18T03:22:05	17,39	10020	sensor3836	FALSE
2017-07-18T03:24:33	17,5	10021	sensor3836	FALSE
2017-07-18T03:27:00	17,39	10022	sensor3836	FALSE
2017-07-18T03:29:26	17,37	10023	sensor3836	FALSE
2017-07-18T03:31:53	17,51	10024	sensor3836	FALSE
2017-07-18T03:34:19	17,67	10025	sensor3836	FALSE
2017-07-18T03:36:46	17,65	10026	sensor3836	FALSE
2017-07-18T03:39:12	17,7	10027	sensor3836	FALSE
2017-07-18T03:41:39	17,77	10028	sensor3836	FALSE
2017-07-18T03:44:05	17,93	10029	sensor3836	FALSE
2017-07-18T03:46:32	17,5	10030	sensor3836	FALSE
2017-07-18T03:48:58	17,91	10031	sensor3836	FALSE
2017-07-18T03:51:25	17,96	10032	sensor3836	FALSE
2017-07-18T03:53:51	18,03	10033	sensor3836	FALSE
2017-07-18T03:56:18	17,89	10034	sensor3836	FALSE
2017-07-18T03:58:44	17,91	10035	sensor3836	FALSE
2017-07-18T04:01:11	17,86	10036	sensor3836	FALSE
2017-07-18T04:03:37	17,94	10037	sensor3836	FALSE
2017-07-18T05:56:26	21,2	10038	sensor3836	TRUE
2017-07-18T05:58:53	21,3	10039	sensor3836	FALSE
2017-07-18T06:01:20	21,4	10040	sensor3836	FALSE
2017-07-18T06:03:46	21,54	10041	sensor3836	FALSE
2017-07-18T06:06:13	21,6	10042	sensor3836	FALSE
2017-07-18T06:08:39	21,62	10043	sensor3836	FALSE
2017-07-18T06:11:06	21,75	10044	sensor3836	FALSE
2017-07-18T06:13:32	21,95	10045	sensor3836	FALSE
2017-07-18T06:15:59	21,54	10046	sensor3836	FALSE
2017-07-18T06:18:25	21,61	10047	sensor3836	FALSE
2017-07-18T06:20:52	21,86	10048	sensor3836	FALSE
2017-07-18T06:23:18	21,43	10049	sensor3836	FALSE
2017-07-18T06:25:45	21,39	10050	sensor3836	FALSE
2017-07-18T06:28:11	21,32	10051	sensor3836	FALSE
2017-07-18T06:30:38	21	10052	sensor3836	FALSE
2017-07-18T06:33:04	21,23	10053	sensor3836	FALSE
2017-07-18T06:35:31	21,16	10054	sensor3836	FALSE
2017-07-18T06:37:57	21,88	10055	sensor3836	FALSE
2017-07-18T06:40:24	21,99	10056	sensor3836	FALSE
2017-07-18T06:42:50	22,14	10057	sensor3836	FALSE
2017-07-18T06:45:17	22,69	10058	sensor3836	FALSE
2017-07-18T06:47:43	22,77	10059	sensor3836	FALSE
2017-07-18T06:50:10	22,96	10060	sensor3836	FALSE
2017-07-18T06:52:36	22,14	10061	sensor3836	FALSE
2017-07-18T06:55:02	21,76	10062	sensor3836	FALSE
2017-07-18T06:57:29	22,28	10063	sensor3836	FALSE
2017-07-18T06:59:56	23,11	10064	sensor3836	FALSE
2017-07-18T07:02:22	23,19	10065	sensor3836	FALSE
2017-07-18T07:04:48	23,3	10066	sensor3836	FALSE
2017-07-18T07:07:15	22,55	10067	sensor3836	FALSE
2017-07-18T07:09:41	22,41	10068	sensor3836	FALSE
2017-07-18T07:12:08	22,52	10069	sensor3836	FALSE
2017-07-18T07:14:34	21,96	10070	sensor3836	FALSE
2017-07-18T07:17:01	22,1	10071	sensor3836	FALSE
2017-07-18T07:19:27	21,88	10072	sensor3836	FALSE
2017-07-18T07:21:54	22,17	10073	sensor3836	FALSE
2017-07-18T07:24:20	22,74	10074	sensor3836	FALSE
2017-07-18T07:26:47	23,37	10075	sensor3836	FALSE
2017-07-18T07:29:13	23,33	10076	sensor3836	FALSE
2017-07-18T07:31:40	23,7	10077	sensor3836	FALSE
2017-07-18T07:34:06	23,9	10078	sensor3836	FALSE
2017-07-18T07:36:33	24,1	10079	sensor3836	FALSE
2017-07-18T07:38:59	24,3	10080	sensor3836	FALSE
2017-07-18T07:41:26	23,46	10081	sensor3836	FALSE
2017-07-18T07:43:52	23,78	10082	sensor3836	FALSE
2017-07-18T07:46:19	23,59	10083	sensor3836	FALSE
2017-07-18T07:48:45	24,41	10084	sensor3836	FALSE
2017-07-18T07:51:12	24,69	10085	sensor3836	FALSE
2017-07-18T07:53:38	24,29	10086	sensor3836	FALSE
2017-07-18T07:56:05	23,85	10087	sensor3836	FALSE
2017-07-18T07:58:31	23,07	10088	sensor3836	FALSE
2017-07-18T08:00:58	22,73	10089	sensor3836	FALSE
2017-07-18T08:03:24	22,78	10090	sensor3836	FALSE
2017-07-18T08:05:50	22,49	10091	sensor3836	FALSE
2017-07-18T08:08:17	22,52	10092	sensor3836	FALSE
2017-07-18T08:10:43	22,17	10093	sensor3836	FALSE
2017-07-18T08:13:10	22,13	10094	sensor3836	FALSE
2017-07-18T08:15:36	22,19	10095	sensor3836	FALSE
2017-07-18T08:18:03	22,29	10096	sensor3836	FALSE
2017-07-18T08:20:29	22,53	10097	sensor3836	FALSE
2017-07-18T08:22:56	22,42	10098	sensor3836	FALSE
2017-07-18T08:25:22	22,63	10099	sensor3836	FALSE
2017-07-18T08:27:49	22,61	10100	sensor3836	FALSE
2017-07-18T08:30:15	22,46	10101	sensor3836	FALSE
2017-07-18T08:32:42	22,5	10102	sensor3836	FALSE
2017-07-18T08:35:08	22,59	10103	sensor3836	FALSE
2017-07-18T08:37:35	22,34	10104	sensor3836	FALSE
2017-07-18T08:40:01	22,36	10105	sensor3836	FALSE
2017-07-18T08:42:28	22,17	10106	sensor3836	FALSE
2017-07-18T08:44:54	22,02	10107	sensor3836	FALSE
2017-07-18T08:47:21	21,81	10108	sensor3836	FALSE
2017-07-18T08:49:47	22,11	10109	sensor3836	FALSE
2017-07-18T08:52:14	22,04	10110	sensor3836	FALSE
2017-07-18T08:54:40	22,23	10111	sensor3836	FALSE
2017-07-18T08:57:07	22,74	10112	sensor3836	FALSE
