# Supplementary material for: Towards Outlier Sensor Detection in Ambient Intelligent Platforms—A Low-Complexity Statistical Approach
Source: Sensors (Basel). 2020 Jul 29;20(15):4217. doi: 10.3390/s20154217 (PMC7436267; doi:10.3390/s20154217)
Supplement: Supplementary file 1 [file sensors-20-04217-s001.zip › GT1/sensor3968-p5830.csv]

timestamp	temperature	RelativePosition	Sensor	outlier
2017-07-14T04:01:42	20,05	5655	sensor3968	FALSE
2017-07-14T04:04:10	20	5656	sensor3968	FALSE
2017-07-14T04:06:38	20	5657	sensor3968	FALSE
2017-07-14T04:09:06	19,89	5658	sensor3968	FALSE
2017-07-14T04:20:09	20,15	5659	sensor3968	FALSE
2017-07-14T04:35:39	20,46	5660	sensor3968	FALSE
2017-07-14T04:59:08	20,51	5661	sensor3968	FALSE
2017-07-14T05:05:54	20,79	5662	sensor3968	FALSE
2017-07-14T05:08:54	20,75	5663	sensor3968	FALSE
2017-07-14T05:11:51	20,62	5664	sensor3968	FALSE
2017-07-14T05:32:51	21,3	5665	sensor3968	FALSE
2017-07-14T06:29:12	22,72	5666	sensor3968	FALSE
2017-07-14T06:44:09	23,75	5667	sensor3968	FALSE
2017-07-14T06:49:39	23,62	5668	sensor3968	FALSE
2017-07-14T06:52:07	23,43	5669	sensor3968	FALSE
2017-07-14T06:54:35	23,48	5670	sensor3968	FALSE
2017-07-14T06:57:03	23,72	5671	sensor3968	FALSE
2017-07-14T06:59:30	23,6	5672	sensor3968	FALSE
2017-07-14T07:04:43	23,76	5673	sensor3968	FALSE
2017-07-14T07:10:01	23,89	5674	sensor3968	FALSE
2017-07-14T07:25:24	23,78	5675	sensor3968	FALSE
2017-07-14T08:17:40	25,15	5676	sensor3968	FALSE
2017-07-14T08:20:27	25,17	5677	sensor3968	FALSE
2017-07-14T08:22:56	25,5	5678	sensor3968	FALSE
2017-07-14T08:25:25	25,2	5679	sensor3968	FALSE
2017-07-14T08:30:44	25,69	5680	sensor3968	FALSE
2017-07-14T09:54:03	27,61	5681	sensor3968	FALSE
2017-07-14T09:57:02	27,95	5682	sensor3968	FALSE
2017-07-14T10:05:24	28,2	5683	sensor3968	FALSE
2017-07-14T10:12:54	28,41	5684	sensor3968	FALSE
2017-07-14T10:15:23	28,54	5685	sensor3968	FALSE
2017-07-14T10:30:52	29,48	5686	sensor3968	FALSE
2017-07-14T10:33:20	29,16	5687	sensor3968	FALSE
2017-07-14T10:38:55	29,42	5688	sensor3968	FALSE
2017-07-14T10:41:32	29,94	5689	sensor3968	FALSE
2017-07-14T11:43:20	31,77	5690	sensor3968	FALSE
2017-07-14T12:02:35	31,94	5691	sensor3968	FALSE
2017-07-14T12:05:03	32,18	5692	sensor3968	FALSE
2017-07-14T12:07:32	32,18	5693	sensor3968	FALSE
2017-07-14T12:12:46	32,79	5694	sensor3968	FALSE
2017-07-14T12:31:52	33,94	5695	sensor3968	FALSE
2017-07-14T12:34:27	33,62	5696	sensor3968	FALSE
2017-07-14T12:45:11	33,48	5697	sensor3968	FALSE
2017-07-14T14:59:21	33,93	5698	sensor3968	FALSE
2017-07-14T15:21:35	31,7	5699	sensor3968	FALSE
2017-07-14T16:43:23	29,35	5700	sensor3968	FALSE
2017-07-14T16:48:47	29,02	5701	sensor3968	FALSE
2017-07-14T18:16:36	26,42	5702	sensor3968	FALSE
2017-07-14T18:49:34	25,89	5703	sensor3968	FALSE
2017-07-14T18:52:02	25,87	5704	sensor3968	FALSE
2017-07-14T18:54:30	25,89	5705	sensor3968	FALSE
2017-07-14T18:56:59	26,02	5706	sensor3968	FALSE
2017-07-14T18:59:28	26,05	5707	sensor3968	FALSE
2017-07-14T19:01:55	26,11	5708	sensor3968	FALSE
2017-07-14T19:04:24	25,93	5709	sensor3968	FALSE
2017-07-14T19:06:51	26,01	5710	sensor3968	FALSE
2017-07-14T19:09:19	25,95	5711	sensor3968	FALSE
2017-07-14T19:17:22	25,96	5712	sensor3968	FALSE
2017-07-14T19:19:54	26,03	5713	sensor3968	FALSE
2017-07-14T19:22:23	26,05	5714	sensor3968	FALSE
2017-07-14T19:24:51	25,92	5715	sensor3968	FALSE
2017-07-14T19:27:19	25,87	5716	sensor3968	FALSE
2017-07-14T19:29:47	25,83	5717	sensor3968	FALSE
2017-07-14T19:32:15	25,96	5718	sensor3968	FALSE
2017-07-14T19:34:43	25,89	5719	sensor3968	FALSE
2017-07-14T21:12:34	24,74	5720	sensor3968	FALSE
2017-07-14T21:26:25	24,54	5721	sensor3968	FALSE
2017-07-14T21:29:05	24,56	5722	sensor3968	FALSE
2017-07-14T21:45:29	24,37	5723	sensor3968	FALSE
2017-07-14T21:48:07	24,21	5724	sensor3968	FALSE
2017-07-14T21:50:38	24,26	5725	sensor3968	FALSE
2017-07-14T22:36:19	23,79	5726	sensor3968	FALSE
2017-07-14T22:38:47	23,82	5727	sensor3968	FALSE
2017-07-14T22:41:15	23,81	5728	sensor3968	FALSE
2017-07-14T22:43:43	23,82	5729	sensor3968	FALSE
2017-07-14T22:46:11	23,79	5730	sensor3968	FALSE
2017-07-14T22:48:40	23,68	5731	sensor3968	FALSE
2017-07-14T22:51:08	23,67	5732	sensor3968	FALSE
2017-07-14T22:53:37	23,63	5733	sensor3968	FALSE
2017-07-14T22:56:06	23,59	5734	sensor3968	FALSE
2017-07-14T22:58:34	23,6	5735	sensor3968	FALSE
2017-07-14T23:01:02	23,52	5736	sensor3968	FALSE
2017-07-14T23:03:33	23,54	5737	sensor3968	FALSE
2017-07-14T23:14:25	23,32	5738	sensor3968	FALSE
2017-07-14T23:16:57	23,4	5739	sensor3968	FALSE
2017-07-14T23:22:26	23,21	5740	sensor3968	FALSE
2017-07-14T23:25:05	23,17	5741	sensor3968	FALSE
2017-07-14T23:27:51	23,15	5742	sensor3968	FALSE
2017-07-14T23:44:28	23,05	5743	sensor3968	FALSE
2017-07-14T23:47:00	23,01	5744	sensor3968	FALSE
2017-07-14T23:49:48	23	5745	sensor3968	FALSE
2017-07-14T23:52:17	23,13	5746	sensor3968	FALSE
2017-07-15T00:06:00	22,92	5747	sensor3968	FALSE
2017-07-15T00:14:17	22,9	5748	sensor3968	FALSE
2017-07-15T00:16:45	22,89	5749	sensor3968	FALSE
2017-07-15T00:19:13	22,82	5750	sensor3968	FALSE
2017-07-15T00:21:41	22,84	5751	sensor3968	FALSE
2017-07-15T00:24:10	22,76	5752	sensor3968	FALSE
2017-07-15T00:26:38	22,7	5753	sensor3968	FALSE
2017-07-15T00:29:06	22,64	5754	sensor3968	FALSE
2017-07-15T00:31:33	22,58	5755	sensor3968	FALSE
2017-07-15T00:34:01	22,54	5756	sensor3968	FALSE
2017-07-15T00:36:29	22,52	5757	sensor3968	FALSE
2017-07-15T00:38:57	22,41	5758	sensor3968	FALSE
2017-07-15T00:41:25	22,38	5759	sensor3968	FALSE
2017-07-15T00:43:54	22,38	5760	sensor3968	FALSE
2017-07-15T00:46:22	22,37	5761	sensor3968	FALSE
2017-07-15T00:48:50	22,25	5762	sensor3968	FALSE
2017-07-15T00:51:18	22,29	5763	sensor3968	FALSE
2017-07-15T00:53:46	22,24	5764	sensor3968	FALSE
2017-07-15T00:56:14	22,19	5765	sensor3968	FALSE
2017-07-15T00:58:42	22,14	5766	sensor3968	FALSE
2017-07-15T01:01:10	22,2	5767	sensor3968	FALSE
2017-07-15T01:03:38	22,28	5768	sensor3968	FALSE
2017-07-15T01:06:08	22,24	5769	sensor3968	FALSE
2017-07-15T01:08:36	22,18	5770	sensor3968	FALSE
2017-07-15T01:11:04	22,13	5771	sensor3968	FALSE
2017-07-15T01:21:47	22,2	5772	sensor3968	FALSE
2017-07-15T01:24:23	21,93	5773	sensor3968	FALSE
2017-07-15T01:32:28	21,97	5774	sensor3968	FALSE
2017-07-15T01:35:01	22,06	5775	sensor3968	FALSE
2017-07-15T01:37:29	22,01	5776	sensor3968	FALSE
2017-07-15T01:39:59	21,95	5777	sensor3968	FALSE
2017-07-15T01:53:28	21,88	5778	sensor3968	FALSE
2017-07-15T02:03:06	21,82	5779	sensor3968	FALSE
2017-07-15T05:07:02	22,02	5780	sensor3968	FALSE
2017-07-15T05:09:30	22,22	5781	sensor3968	FALSE
2017-07-15T05:11:59	22,29	5782	sensor3968	FALSE
2017-07-15T05:14:26	22,43	5783	sensor3968	FALSE
2017-07-15T05:16:54	22,45	5784	sensor3968	FALSE
2017-07-15T05:19:22	22,69	5785	sensor3968	FALSE
2017-07-15T05:21:50	23,01	5786	sensor3968	FALSE
2017-07-15T05:24:18	23,08	5787	sensor3968	FALSE
2017-07-15T05:26:46	22,99	5788	sensor3968	FALSE
2017-07-15T05:29:14	23,04	5789	sensor3968	FALSE
2017-07-15T05:34:29	23,31	5790	sensor3968	FALSE
2017-07-15T05:37:04	23,43	5791	sensor3968	FALSE
2017-07-15T05:49:20	23,51	5792	sensor3968	FALSE
2017-07-15T05:57:35	24,15	5793	sensor3968	FALSE
2017-07-15T06:00:03	23,89	5794	sensor3968	FALSE
2017-07-15T06:02:32	23,98	5795	sensor3968	FALSE
2017-07-15T06:05:01	24,54	5796	sensor3968	FALSE
2017-07-15T06:07:28	24,57	5797	sensor3968	FALSE
2017-07-15T06:09:56	24,78	5798	sensor3968	FALSE
2017-07-15T06:12:25	24,57	5799	sensor3968	FALSE
2017-07-15T06:14:53	24,4	5800	sensor3968	FALSE
2017-07-15T06:17:21	24,44	5801	sensor3968	FALSE
2017-07-15T06:19:49	24,18	5802	sensor3968	FALSE
2017-07-15T06:22:17	24,12	5803	sensor3968	FALSE
2017-07-15T06:24:44	24,21	5804	sensor3968	FALSE
2017-07-15T06:27:13	24,03	5805	sensor3968	FALSE
2017-07-15T06:29:40	24,12	5806	sensor3968	FALSE
2017-07-15T06:32:10	24,11	5807	sensor3968	FALSE
2017-07-15T06:34:38	24,18	5808	sensor3968	FALSE
2017-07-15T06:37:06	23,97	5809	sensor3968	FALSE
2017-07-15T06:39:34	24,43	5810	sensor3968	FALSE
2017-07-15T06:42:02	24,77	5811	sensor3968	FALSE
2017-07-15T06:44:30	24,8	5812	sensor3968	FALSE
2017-07-15T06:46:57	24,82	5813	sensor3968	FALSE
2017-07-15T06:49:25	25,04	5814	sensor3968	FALSE
2017-07-15T06:51:53	24,91	5815	sensor3968	FALSE
2017-07-15T06:54:21	25	5816	sensor3968	FALSE
2017-07-15T06:56:51	25,27	5817	sensor3968	FALSE
2017-07-15T06:59:25	25,21	5818	sensor3968	FALSE
2017-07-15T07:02:03	25,53	5819	sensor3968	FALSE
2017-07-15T07:07:34	25,33	5820	sensor3968	FALSE
2017-07-15T07:10:17	25,37	5821	sensor3968	FALSE
2017-07-15T07:13:24	25,51	5822	sensor3968	FALSE
2017-07-15T07:17:46	25,57	5823	sensor3968	FALSE
2017-07-15T07:20:16	25,76	5824	sensor3968	FALSE
2017-07-15T07:22:47	26	5825	sensor3968	FALSE
2017-07-15T08:17:41	27,24	5826	sensor3968	FALSE
2017-07-15T08:20:09	27,4	5827	sensor3968	FALSE
2017-07-15T08:22:43	27,28	5828	sensor3968	FALSE
2017-07-15T08:44:34	26,85	5829	sensor3968	FALSE
2017-07-15T11:17:36	30,18	5830	sensor3968	TRUE
2017-07-15T12:52:13	26,75	5831	sensor3968	FALSE
2017-07-15T13:05:47	26,56	5832	sensor3968	FALSE
2017-07-15T13:08:15	26,67	5833	sensor3968	FALSE
2017-07-15T13:18:16	26,74	5834	sensor3968	FALSE
2017-07-15T13:20:53	26,43	5835	sensor3968	FALSE
2017-07-15T13:35:47	25,4	5836	sensor3968	FALSE
2017-07-15T13:38:18	25,25	5837	sensor3968	FALSE
2017-07-15T13:40:57	25,24	5838	sensor3968	FALSE
2017-07-15T14:31:54	26,02	5839	sensor3968	FALSE
2017-07-15T14:34:23	26,25	5840	sensor3968	FALSE
2017-07-15T14:36:52	26,55	5841	sensor3968	FALSE
2017-07-15T14:39:21	26,69	5842	sensor3968	FALSE
2017-07-15T14:41:50	26,7	5843	sensor3968	FALSE
2017-07-15T14:44:19	26,76	5844	sensor3968	FALSE
2017-07-15T15:43:34	25,32	5845	sensor3968	FALSE
2017-07-15T15:46:12	25,07	5846	sensor3968	FALSE
2017-07-15T15:51:19	24,86	5847	sensor3968	FALSE
2017-07-15T15:53:59	24,67	5848	sensor3968	FALSE
2017-07-15T15:56:30	24,7	5849	sensor3968	FALSE
2017-07-15T15:59:00	24,58	5850	sensor3968	FALSE
2017-07-15T16:01:28	24,56	5851	sensor3968	FALSE
2017-07-15T16:03:56	24,65	5852	sensor3968	FALSE
2017-07-15T16:06:24	24,63	5853	sensor3968	FALSE
2017-07-15T16:08:54	24,55	5854	sensor3968	FALSE
2017-07-15T16:11:22	24,3	5855	sensor3968	FALSE
2017-07-15T16:13:50	24,42	5856	sensor3968	FALSE
2017-07-15T16:16:19	24,33	5857	sensor3968	FALSE
2017-07-15T16:18:47	24,34	5858	sensor3968	FALSE
2017-07-15T16:21:15	24,2	5859	sensor3968	FALSE
2017-07-15T16:23:43	24,2	5860	sensor3968	FALSE
2017-07-15T16:26:12	24,26	5861	sensor3968	FALSE
2017-07-15T16:28:40	24,27	5862	sensor3968	FALSE
2017-07-15T16:31:08	24,41	5863	sensor3968	FALSE
2017-07-15T16:33:36	24,41	5864	sensor3968	FALSE
2017-07-15T16:36:04	24,32	5865	sensor3968	FALSE
2017-07-15T16:38:33	24,34	5866	sensor3968	FALSE
2017-07-15T16:41:04	24,47	5867	sensor3968	FALSE
2017-07-15T16:43:36	24,46	5868	sensor3968	FALSE
2017-07-15T16:46:04	24,32	5869	sensor3968	FALSE
2017-07-15T16:48:33	24,35	5870	sensor3968	FALSE
2017-07-15T16:51:01	24,28	5871	sensor3968	FALSE
2017-07-15T16:53:30	24,29	5872	sensor3968	FALSE
2017-07-15T16:55:59	24,27	5873	sensor3968	FALSE
2017-07-15T16:58:26	24,18	5874	sensor3968	FALSE
2017-07-15T17:00:55	24,26	5875	sensor3968	FALSE
2017-07-15T17:03:25	24,09	5876	sensor3968	FALSE
2017-07-15T17:05:53	23,98	5877	sensor3968	FALSE
2017-07-15T17:08:23	23,91	5878	sensor3968	FALSE
2017-07-15T17:10:51	23,87	5879	sensor3968	FALSE
2017-07-15T17:13:20	23,92	5880	sensor3968	FALSE
2017-07-15T17:15:48	23,91	5881	sensor3968	FALSE
2017-07-15T17:18:17	23,99	5882	sensor3968	FALSE
2017-07-15T17:20:49	23,95	5883	sensor3968	FALSE
2017-07-15T17:23:19	23,96	5884	sensor3968	FALSE
2017-07-15T17:25:47	23,96	5885	sensor3968	FALSE
2017-07-15T17:28:15	23,89	5886	sensor3968	FALSE
2017-07-15T17:30:43	23,83	5887	sensor3968	FALSE
2017-07-15T17:33:11	23,69	5888	sensor3968	FALSE
2017-07-15T17:35:39	23,84	5889	sensor3968	FALSE
2017-07-15T17:38:07	23,68	5890	sensor3968	FALSE
2017-07-15T17:40:35	23,61	5891	sensor3968	FALSE
2017-07-15T17:43:03	23,45	5892	sensor3968	FALSE
2017-07-15T17:45:31	23,47	5893	sensor3968	FALSE
2017-07-15T17:48:00	23,54	5894	sensor3968	FALSE
2017-07-15T17:50:34	23,54	5895	sensor3968	FALSE
2017-07-15T19:58:50	22,43	5896	sensor3968	FALSE
2017-07-15T20:39:59	22,15	5897	sensor3968	FALSE
2017-07-15T20:43:23	22,27	5898	sensor3968	FALSE
2017-07-15T20:45:51	22,13	5899	sensor3968	FALSE
2017-07-15T20:51:37	22,28	5900	sensor3968	FALSE
2017-07-15T20:56:58	22,27	5901	sensor3968	FALSE
2017-07-15T21:49:09	22,06	5902	sensor3968	FALSE
2017-07-15T21:51:37	22,05	5903	sensor3968	FALSE
2017-07-15T21:54:14	21,89	5904	sensor3968	FALSE
