# Supplementary material for: Towards Outlier Sensor Detection in Ambient Intelligent Platforms—A Low-Complexity Statistical Approach
Source: Sensors (Basel). 2020 Jul 29;20(15):4217. doi: 10.3390/s20154217 (PMC7436267; doi:10.3390/s20154217)
Supplement: Supplementary file 1 [file sensors-20-04217-s001.zip › GT2/sensor1850-GroundTruth.csv]

timestamp	temperature	outlier
2017-07-01T00:01:42	24,6	FALSE
2017-07-01T00:04:09	24,55	FALSE
2017-07-01T00:06:35	24,51	FALSE
2017-07-01T00:09:02	24,47	FALSE
2017-07-01T00:11:28	24,43	FALSE
2017-07-01T00:13:55	24,34	FALSE
2017-07-01T00:16:21	24,29	FALSE
2017-07-01T00:18:48	24,26	FALSE
2017-07-01T00:21:14	24,25	FALSE
2017-07-01T00:23:41	24,24	FALSE
2017-07-01T00:26:07	24,2	FALSE
2017-07-01T00:28:34	24,19	FALSE
2017-07-01T00:31:00	24,15	FALSE
2017-07-01T00:33:27	24,12	FALSE
2017-07-01T00:35:53	24,06	FALSE
2017-07-01T00:38:20	24,01	FALSE
2017-07-01T00:40:46	24	FALSE
2017-07-01T00:43:13	23,97	FALSE
2017-07-01T00:45:39	23,94	FALSE
2017-07-01T00:48:06	23,88	FALSE
2017-07-01T00:50:32	23,87	FALSE
2017-07-01T00:52:59	23,85	FALSE
2017-07-01T00:55:25	23,82	FALSE
2017-07-01T00:57:52	23,8	FALSE
2017-07-01T01:00:18	23,76	FALSE
2017-07-01T01:02:45	23,71	FALSE
2017-07-01T01:05:12	23,67	FALSE
2017-07-01T01:07:38	23,65	FALSE
2017-07-01T01:10:05	23,69	FALSE
2017-07-01T01:12:31	23,68	FALSE
2017-07-01T01:14:58	23,7	FALSE
2017-07-01T01:17:24	23,63	FALSE
2017-07-01T01:19:51	23,56	FALSE
2017-07-01T01:22:17	23,56	FALSE
2017-07-01T01:24:44	23,53	FALSE
2017-07-01T01:27:10	23,51	FALSE
2017-07-01T01:29:37	23,44	FALSE
2017-07-01T01:32:03	23,45	FALSE
2017-07-01T01:34:30	23,38	FALSE
2017-07-01T01:36:56	23,36	FALSE
2017-07-01T01:39:23	23,34	FALSE
2017-07-01T01:41:49	23,31	FALSE
2017-07-01T01:44:16	23,33	FALSE
2017-07-01T01:46:43	23,31	FALSE
2017-07-01T01:49:09	23,28	FALSE
2017-07-01T01:51:36	23,28	FALSE
2017-07-01T01:54:02	23,27	FALSE
2017-07-01T01:56:29	23,27	FALSE
2017-07-01T01:58:55	23,24	FALSE
2017-07-01T02:01:23	23,15	FALSE
2017-07-01T02:03:48	23,15	FALSE
2017-07-01T02:06:15	23,11	FALSE
2017-07-01T02:08:49	23,05	FALSE
2017-07-01T02:11:11	23,02	FALSE
2017-07-01T02:13:37	23,03	FALSE
2017-07-01T02:16:24	23,01	FALSE
2017-07-01T02:18:38	23,01	FALSE
2017-07-01T02:21:08	22,97	FALSE
2017-07-01T02:23:36	22,94	FALSE
2017-07-01T02:26:10	22,88	FALSE
2017-07-01T02:28:36	22,86	FALSE
2017-07-01T02:30:59	22,88	FALSE
2017-07-01T02:33:27	22,87	FALSE
2017-07-01T02:38:36	22,88	FALSE
2017-07-01T02:41:02	22,84	FALSE
2017-07-01T02:43:29	22,78	FALSE
2017-07-01T02:46:08	22,78	FALSE
2017-07-01T02:48:56	22,75	FALSE
2017-07-01T02:52:07	22,72	FALSE
2017-07-01T02:54:33	22,77	FALSE
2017-07-01T02:56:56	22,71	FALSE
2017-07-01T02:59:33	22,69	FALSE
2017-07-01T03:01:59	22,7	FALSE
2017-07-01T03:06:46	22,84	FALSE
2017-07-01T03:09:13	22,75	FALSE
2017-07-01T03:11:39	22,76	FALSE
2017-07-01T03:14:06	22,81	FALSE
2017-07-01T03:16:32	22,86	FALSE
2017-07-01T03:18:59	22,95	FALSE
2017-07-01T03:21:34	22,98	FALSE
2017-07-01T03:23:52	23,06	FALSE
2017-07-01T03:26:19	23,11	FALSE
2017-07-01T03:31:12	23,29	FALSE
2017-07-01T03:33:50	23,29	FALSE
2017-07-01T03:36:47	23,39	FALSE
2017-07-01T03:48:20	23,66	FALSE
2017-07-01T03:50:28	23,68	FALSE
2017-07-01T03:55:25	23,85	FALSE
2017-07-01T03:57:56	23,91	FALSE
2017-07-01T04:00:24	23,96	FALSE
2017-07-01T04:02:46	24,05	FALSE
2017-07-01T04:05:13	24,19	FALSE
2017-07-01T04:07:45	24,27	FALSE
2017-07-01T04:10:09	24,37	FALSE
2017-07-01T04:12:31	24,49	FALSE
2017-07-01T04:14:58	24,62	FALSE
2017-07-01T04:17:27	24,86	FALSE
2017-07-01T04:20:00	25,17	FALSE
2017-07-01T04:22:30	25,18	FALSE
2017-07-01T04:24:52	25,32	FALSE
2017-07-01T04:27:22	25,51	FALSE
2017-07-01T04:29:47	25,6	FALSE
2017-07-01T04:32:12	25,7	FALSE
2017-07-01T04:34:38	25,82	FALSE
2017-07-01T04:37:05	25,96	FALSE
2017-07-01T04:39:35	26,13	FALSE
2017-07-01T04:42:06	26,31	FALSE
2017-07-01T04:44:34	26,42	FALSE
2017-07-01T04:46:58	26,5	FALSE
2017-07-01T04:49:27	26,62	FALSE
2017-07-01T04:52:00	26,66	FALSE
2017-07-01T04:54:49	26,76	FALSE
2017-07-01T04:57:33	26,91	FALSE
2017-07-01T05:00:06	27	FALSE
2017-07-01T05:02:29	27,13	FALSE
2017-07-01T05:04:58	27,21	FALSE
2017-07-01T05:10:43	27,38	FALSE
2017-07-01T05:13:07	27,58	FALSE
2017-07-01T05:15:57	27,76	FALSE
2017-07-01T05:18:20	27,88	FALSE
2017-07-01T05:20:52	27,87	FALSE
2017-07-01T05:23:25	28,04	FALSE
2017-07-01T05:26:06	28,13	FALSE
2017-07-01T05:28:36	28,29	FALSE
2017-07-01T05:31:07	28,45	FALSE
2017-07-01T05:33:39	28,52	FALSE
2017-07-01T05:36:09	28,66	FALSE
2017-07-01T05:38:55	28,71	FALSE
2017-07-01T05:41:29	28,85	FALSE
2017-07-01T05:43:57	29,02	FALSE
2017-07-01T05:46:27	29,08	FALSE
2017-07-01T05:49:11	29,22	FALSE
2017-07-01T05:51:43	29,37	FALSE
2017-07-01T05:54:13	29,46	FALSE
2017-07-01T05:56:33	29,46	FALSE
2017-07-01T05:59:09	29,73	FALSE
2017-07-01T06:01:29	29,77	FALSE
2017-07-01T06:03:56	30,23	FALSE
2017-07-01T06:06:27	30,22	FALSE
2017-07-01T06:08:48	30,32	FALSE
2017-07-01T06:11:18	30,46	FALSE
2017-07-01T06:13:56	30,52	FALSE
2017-07-01T06:16:56	30,56	FALSE
2017-07-01T06:19:35	30,7	FALSE
2017-07-01T06:22:09	30,8	FALSE
2017-07-01T06:24:33	30,83	FALSE
2017-07-01T06:32:53	31,2	FALSE
2017-07-01T06:41:15	31,34	FALSE
2017-07-01T06:43:39	31,25	FALSE
2017-07-01T06:46:23	31,41	FALSE
2017-07-01T06:48:50	31,18	FALSE
2017-07-01T06:51:15	31,38	FALSE
2017-07-01T06:53:52	31,51	FALSE
2017-07-01T06:56:05	31,77	FALSE
2017-07-01T06:58:32	31,77	FALSE
2017-07-01T07:00:59	31,86	FALSE
2017-07-01T07:03:25	31,9	FALSE
2017-07-01T07:05:52	32,15	FALSE
2017-07-01T07:08:18	31,99	FALSE
2017-07-01T07:10:45	32,18	FALSE
2017-07-01T07:13:11	32,01	FALSE
2017-07-01T07:15:38	32,03	FALSE
2017-07-01T07:18:04	32,15	FALSE
2017-07-01T07:20:31	32,4	FALSE
2017-07-01T07:22:58	32,47	FALSE
2017-07-01T07:25:24	32,41	FALSE
2017-07-01T07:27:51	32,55	FALSE
2017-07-01T07:30:17	32,29	FALSE
2017-07-01T07:32:44	32,4	FALSE
2017-07-01T07:35:11	32,61	FALSE
2017-07-01T07:37:38	32,74	FALSE
2017-07-01T07:40:05	32,75	FALSE
2017-07-01T07:42:31	32,71	FALSE
2017-07-01T07:44:58	32,79	FALSE
2017-07-01T07:47:25	32,96	FALSE
2017-07-01T07:49:51	33	FALSE
2017-07-01T07:52:18	33,22	FALSE
2017-07-01T07:54:46	33,15	FALSE
2017-07-01T07:57:12	33,34	FALSE
2017-07-01T07:59:40	33,31	FALSE
2017-07-01T08:02:06	33,43	FALSE
2017-07-01T08:04:33	33,52	FALSE
2017-07-01T08:06:59	33,75	FALSE
2017-07-01T08:09:27	33,81	FALSE
2017-07-01T08:11:53	33,84	FALSE
2017-07-01T08:14:20	34,04	FALSE
2017-07-01T08:16:46	34,09	FALSE
2017-07-01T08:19:13	34,06	FALSE
2017-07-01T08:21:39	34,36	FALSE
2017-07-01T08:24:06	34,35	FALSE
2017-07-01T08:26:32	34,31	FALSE
2017-07-01T08:28:59	34,49	FALSE
2017-07-01T08:31:25	34,55	FALSE
2017-07-01T08:33:52	34,62	FALSE
2017-07-01T08:36:18	34,91	FALSE
2017-07-01T08:38:45	34,96	FALSE
2017-07-01T08:41:17	35,08	FALSE
2017-07-01T08:43:47	35,37	FALSE
2017-07-01T08:46:14	35,51	FALSE
2017-07-01T08:48:40	35,59	FALSE
2017-07-01T08:51:07	35,61	FALSE
2017-07-01T08:53:33	35,8	FALSE
2017-07-01T08:56:00	35,92	FALSE
2017-07-01T08:58:26	35,91	FALSE
2017-07-01T09:00:53	36,21	FALSE
2017-07-01T09:03:19	36,17	FALSE
2017-07-01T09:05:46	36,37	FALSE
2017-07-01T09:08:12	36,42	FALSE
2017-07-01T09:10:39	36,67	TRUE
2017-07-01T09:13:05	36,38	FALSE
2017-07-01T09:15:32	36,43	FALSE
2017-07-01T09:17:58	36,5	FALSE
2017-07-01T09:20:25	36,55	FALSE
2017-07-01T09:22:51	36,5	FALSE
2017-07-01T09:25:18	36,62	FALSE
2017-07-01T09:27:44	36,73	FALSE
2017-07-01T09:30:11	36,67	FALSE
2017-07-01T09:32:37	36,93	FALSE
2017-07-01T09:35:04	36,96	FALSE
2017-07-01T09:37:30	36,79	FALSE
2017-07-01T09:39:57	36,9	FALSE
2017-07-01T09:42:23	37,11	FALSE
2017-07-01T09:44:50	37,25	FALSE
2017-07-01T09:47:16	37,29	FALSE
2017-07-01T09:49:43	37,24	FALSE
2017-07-01T09:52:09	37,36	FALSE
2017-07-01T09:54:36	37,46	FALSE
2017-07-01T09:57:02	37,45	FALSE
2017-07-01T09:59:29	37,48	FALSE
2017-07-01T10:01:55	37,48	FALSE
2017-07-01T10:04:22	37,37	FALSE
2017-07-01T10:06:49	37,32	FALSE
2017-07-01T10:09:16	37,33	FALSE
2017-07-01T10:11:42	37,42	FALSE
2017-07-01T10:14:09	37,6	FALSE
2017-07-01T10:16:35	37,71	FALSE
2017-07-01T10:19:02	37,88	FALSE
2017-07-01T10:21:28	37,82	FALSE
2017-07-01T10:23:55	37,8	FALSE
2017-07-01T10:26:21	37,91	FALSE
2017-07-01T10:28:48	38,07	FALSE
2017-07-01T10:31:14	38,06	FALSE
2017-07-01T10:33:41	38,38	FALSE
2017-07-01T10:36:07	38,5	FALSE
2017-07-01T10:38:34	38,28	FALSE
2017-07-01T10:41:00	38,37	FALSE
2017-07-01T10:43:27	38,21	FALSE
2017-07-01T10:45:53	38,43	FALSE
2017-07-01T10:48:21	38,34	FALSE
2017-07-01T10:50:48	38,5	FALSE
2017-07-01T10:53:15	38,43	FALSE
2017-07-01T10:55:42	38,61	FALSE
2017-07-01T10:58:08	38,41	FALSE
2017-07-01T11:00:35	38,6	FALSE
2017-07-01T11:03:01	38,84	FALSE
2017-07-01T11:05:31	38,86	FALSE
2017-07-01T11:08:22	38,84	FALSE
2017-07-01T11:10:49	38,78	FALSE
2017-07-01T11:13:20	38,85	FALSE
2017-07-01T11:15:47	39,26	FALSE
2017-07-01T11:18:13	39,5	FALSE
2017-07-01T11:20:40	39,41	FALSE
2017-07-01T11:23:06	39,32	FALSE
2017-07-01T11:25:33	39,39	FALSE
2017-07-01T11:27:59	39,57	FALSE
2017-07-01T11:30:26	39,76	FALSE
2017-07-01T11:32:52	39,71	FALSE
2017-07-01T11:35:19	40	FALSE
2017-07-01T11:37:45	40,08	FALSE
2017-07-01T11:40:12	40,12	FALSE
2017-07-01T11:42:38	40,13	FALSE
2017-07-01T11:45:05	40,12	FALSE
2017-07-01T11:47:31	40,09	FALSE
2017-07-01T11:49:58	40,3	FALSE
2017-07-01T11:52:24	40,07	FALSE
2017-07-01T11:54:51	40,13	FALSE
2017-07-01T11:57:17	40,35	FALSE
2017-07-01T11:59:44	40,42	FALSE
2017-07-01T12:02:10	40,5	FALSE
2017-07-01T12:04:37	40,28	FALSE
2017-07-01T12:07:03	40,04	FALSE
2017-07-01T12:09:30	40,04	FALSE
2017-07-01T12:11:56	39,99	FALSE
2017-07-01T12:14:23	40,07	FALSE
2017-07-01T12:16:49	40,46	FALSE
2017-07-01T12:19:16	40,53	FALSE
2017-07-01T12:21:48	40,57	FALSE
2017-07-01T12:24:15	40,71	FALSE
2017-07-01T12:26:41	40,66	FALSE
2017-07-01T12:29:08	41,02	FALSE
2017-07-01T12:31:34	41,29	FALSE
2017-07-01T12:34:01	41,56	FALSE
2017-07-01T12:36:28	41,77	FALSE
2017-07-01T12:38:56	41,96	FALSE
2017-07-01T12:41:23	41,93	FALSE
2017-07-01T12:43:49	41,79	FALSE
2017-07-01T12:46:16	41,16	TRUE
2017-07-01T12:48:42	40,69	FALSE
2017-07-01T12:51:10	40,66	FALSE
2017-07-01T12:53:37	40,94	FALSE
2017-07-01T12:58:47	40,78	FALSE
2017-07-01T13:01:20	40,55	FALSE
2017-07-01T13:03:46	40,43	FALSE
2017-07-01T13:06:14	40,41	FALSE
2017-07-01T13:08:40	40,43	FALSE
2017-07-01T13:11:07	40,56	FALSE
2017-07-01T13:13:33	40,31	FALSE
2017-07-01T13:16:00	40,46	FALSE
2017-07-01T13:18:26	40,41	FALSE
2017-07-01T13:21:02	40,26	FALSE
2017-07-01T13:24:31	40,05	FALSE
2017-07-01T13:26:47	40,28	FALSE
2017-07-01T13:32:11	40,4	FALSE
2017-07-01T13:35:06	40,37	FALSE
2017-07-01T13:40:35	40,32	FALSE
2017-07-01T13:43:15	40,1	FALSE
2017-07-01T13:45:51	39,83	FALSE
2017-07-01T13:51:21	40,33	TRUE
2017-07-01T13:54:12	40,2	FALSE
2017-07-01T14:08:29	39,66	FALSE
2017-07-01T14:16:46	39,95	FALSE
2017-07-01T14:19:21	40,05	FALSE
2017-07-01T14:22:05	40,17	FALSE
2017-07-01T14:24:32	40	FALSE
2017-07-01T14:26:59	40	FALSE
2017-07-01T14:29:41	40,11	FALSE
2017-07-01T14:32:15	39,89	FALSE
2017-07-01T14:34:51	39,63	FALSE
2017-07-01T14:37:22	39,61	FALSE
2017-07-01T14:39:50	39,64	FALSE
2017-07-01T14:42:38	39,62	FALSE
2017-07-01T14:45:10	39,61	FALSE
2017-07-01T14:47:49	39,53	FALSE
2017-07-01T14:50:22	39,57	FALSE
2017-07-01T14:52:59	39,52	FALSE
2017-07-01T14:55:34	39,37	FALSE
2017-07-01T15:01:28	39,78	FALSE
2017-07-01T15:07:03	39,8	FALSE
2017-07-01T15:18:00	39,29	FALSE
2017-07-01T15:20:43	39,34	FALSE
2017-07-01T15:23:25	39,56	FALSE
2017-07-01T15:40:16	39,32	FALSE
2017-07-01T15:51:49	39,31	FALSE
2017-07-01T15:54:04	39,2	FALSE
2017-07-01T15:56:31	39,29	FALSE
2017-07-01T15:58:57	39,27	FALSE
2017-07-01T16:13:21	38,67	FALSE
2017-07-01T16:15:49	38,59	FALSE
2017-07-01T16:18:21	38,73	FALSE
2017-07-01T16:32:50	38	TRUE
2017-07-01T16:53:01	36,87	FALSE
2017-07-01T16:55:48	36,73	FALSE
2017-07-01T17:00:58	36,4	FALSE
2017-07-01T17:03:28	36,24	FALSE
2017-07-01T17:05:56	36,07	FALSE
2017-07-01T17:08:22	35,96	FALSE
2017-07-01T17:10:49	35,81	FALSE
2017-07-01T17:13:15	35,73	FALSE
2017-07-01T17:15:42	35,87	FALSE
2017-07-01T17:18:08	35,62	FALSE
2017-07-01T17:20:35	35,51	FALSE
2017-07-01T17:23:01	35,39	FALSE
2017-07-01T17:25:28	35,33	FALSE
2017-07-01T17:27:54	35,19	FALSE
2017-07-01T17:30:21	35,11	FALSE
2017-07-01T17:32:47	35,04	FALSE
2017-07-01T17:35:14	34,98	FALSE
2017-07-01T17:37:41	34,87	FALSE
2017-07-01T17:40:08	34,78	FALSE
2017-07-01T17:42:34	34,73	FALSE
2017-07-01T17:45:04	34,64	FALSE
2017-07-01T17:47:30	34,49	FALSE
2017-07-01T17:49:57	34,32	FALSE
2017-07-01T17:52:23	34,17	FALSE
2017-07-01T17:54:50	34	FALSE
2017-07-01T17:57:16	33,84	FALSE
2017-07-01T17:59:43	33,72	FALSE
2017-07-01T18:02:09	33,61	FALSE
2017-07-01T18:04:36	33,55	FALSE
2017-07-01T18:07:02	33,42	FALSE
2017-07-01T18:09:29	33,32	FALSE
2017-07-01T18:11:55	33,2	FALSE
2017-07-01T18:14:22	33,07	FALSE
2017-07-01T18:16:48	32,99	FALSE
2017-07-01T18:19:15	32,9	FALSE
2017-07-01T18:21:42	32,83	FALSE
2017-07-01T18:24:08	32,72	FALSE
2017-07-01T18:26:35	32,66	FALSE
2017-07-01T18:29:01	32,56	FALSE
2017-07-01T18:31:28	32,48	FALSE
2017-07-01T18:33:54	32,43	FALSE
2017-07-01T18:36:21	32,4	FALSE
2017-07-01T18:38:47	32,34	FALSE
2017-07-01T18:41:14	32,24	FALSE
2017-07-01T18:43:40	32,2	FALSE
2017-07-01T18:46:07	32,11	FALSE
2017-07-01T18:48:33	32,19	FALSE
2017-07-01T18:51:00	32,08	FALSE
2017-07-01T18:53:26	31,98	FALSE
2017-07-01T18:55:54	31,92	FALSE
2017-07-01T18:58:20	31,83	FALSE
2017-07-01T19:00:47	31,74	FALSE
2017-07-01T19:03:13	31,67	FALSE
2017-07-01T19:05:40	31,59	FALSE
2017-07-01T19:08:06	31,51	FALSE
2017-07-01T19:10:33	31,43	FALSE
2017-07-01T19:12:59	31,39	FALSE
2017-07-01T19:15:26	31,31	FALSE
2017-07-01T19:17:57	31,28	FALSE
2017-07-01T19:20:24	31,26	FALSE
2017-07-01T19:22:51	31,14	FALSE
2017-07-01T19:25:17	31,04	FALSE
2017-07-01T19:27:44	31,19	FALSE
2017-07-01T19:30:10	31,47	FALSE
2017-07-01T19:32:37	31,3	FALSE
2017-07-01T19:35:03	31,14	FALSE
2017-07-01T19:37:31	31,21	FALSE
2017-07-01T19:39:57	31,08	FALSE
2017-07-01T19:42:24	31,32	FALSE
2017-07-01T19:44:50	31,24	FALSE
2017-07-01T19:47:19	31,07	FALSE
2017-07-01T19:49:45	30,73	FALSE
2017-07-01T19:52:12	30,66	FALSE
2017-07-01T19:54:38	30,79	FALSE
2017-07-01T19:57:06	30,62	FALSE
2017-07-01T19:59:32	30,44	FALSE
2017-07-01T20:01:59	30,31	FALSE
2017-07-01T20:04:25	30,21	FALSE
2017-07-01T20:06:52	30,14	FALSE
2017-07-01T20:09:20	30,07	FALSE
2017-07-01T20:11:46	30	FALSE
2017-07-01T20:14:13	29,94	FALSE
2017-07-01T20:16:39	29,87	FALSE
2017-07-01T20:19:06	29,8	FALSE
2017-07-01T20:21:35	29,74	FALSE
2017-07-01T20:24:01	29,68	FALSE
2017-07-01T20:26:28	29,59	FALSE
2017-07-01T20:28:54	29,67	FALSE
2017-07-01T20:31:21	29,68	FALSE
2017-07-01T20:33:48	29,73	FALSE
2017-07-01T20:36:16	29,63	FALSE
2017-07-01T20:38:42	29,47	FALSE
2017-07-01T20:41:11	29,34	FALSE
2017-07-01T20:43:43	29,25	FALSE
2017-07-01T20:46:10	29,16	FALSE
2017-07-01T20:48:37	29,09	FALSE
2017-07-01T20:51:06	29	FALSE
2017-07-01T20:53:35	28,93	FALSE
2017-07-01T20:56:05	28,87	FALSE
2017-07-01T20:58:32	28,79	FALSE
2017-07-01T21:01:00	28,76	FALSE
2017-07-01T21:03:27	28,69	FALSE
2017-07-01T21:05:54	28,73	FALSE
2017-07-01T21:08:21	28,71	FALSE
2017-07-01T21:10:47	28,61	FALSE
2017-07-01T21:13:14	28,55	FALSE
2017-07-01T21:15:40	28,52	FALSE
2017-07-01T21:18:07	28,46	FALSE
2017-07-01T21:20:33	28,42	FALSE
2017-07-01T21:23:00	28,37	FALSE
2017-07-01T21:25:26	28,31	FALSE
2017-07-01T21:27:53	28,24	FALSE
2017-07-01T21:30:19	28,19	FALSE
2017-07-01T21:32:46	28,12	FALSE
2017-07-01T21:35:12	28,28	FALSE
2017-07-01T21:37:40	28,21	FALSE
2017-07-01T21:40:06	28,22	FALSE
2017-07-01T21:42:33	28,23	FALSE
2017-07-01T21:44:59	28,33	FALSE
2017-07-01T21:47:26	28,5	FALSE
2017-07-01T21:49:52	28,37	FALSE
2017-07-01T21:52:19	28,3	FALSE
2017-07-01T21:54:45	28,22	FALSE
2017-07-01T21:57:12	28,23	FALSE
2017-07-01T21:59:38	28,11	FALSE
2017-07-01T22:02:05	28,06	FALSE
2017-07-01T22:04:31	28,32	FALSE
2017-07-01T22:06:58	28,17	FALSE
2017-07-01T22:09:24	28,09	FALSE
2017-07-01T22:11:51	27,93	FALSE
2017-07-01T22:14:17	27,94	FALSE
2017-07-01T22:16:44	28,03	FALSE
2017-07-01T22:19:10	27,9	FALSE
2017-07-01T22:21:37	27,89	FALSE
2017-07-01T22:24:03	27,82	FALSE
2017-07-01T22:26:30	27,73	FALSE
2017-07-01T22:28:56	27,64	FALSE
2017-07-01T22:31:23	27,64	FALSE
2017-07-01T22:33:49	27,65	FALSE
2017-07-01T22:36:16	27,56	FALSE
2017-07-01T22:38:42	27,4	FALSE
2017-07-01T22:41:10	27,44	FALSE
2017-07-01T22:43:36	27,44	FALSE
2017-07-01T22:46:03	27,25	FALSE
2017-07-01T22:48:29	27,14	FALSE
2017-07-01T22:50:56	27,11	FALSE
2017-07-01T22:53:22	27,02	FALSE
2017-07-01T22:55:49	26,96	FALSE
2017-07-01T22:58:15	26,87	FALSE
2017-07-01T23:00:42	26,85	FALSE
2017-07-01T23:03:08	26,76	FALSE
2017-07-01T23:05:35	26,6	FALSE
2017-07-01T23:08:01	26,55	FALSE
2017-07-01T23:10:28	26,62	FALSE
2017-07-01T23:12:54	26,65	FALSE
2017-07-01T23:15:21	26,53	FALSE
2017-07-01T23:17:47	26,51	FALSE
2017-07-01T23:20:14	26,47	FALSE
2017-07-01T23:22:40	26,53	FALSE
2017-07-01T23:25:07	26,43	FALSE
2017-07-01T23:27:33	26,43	FALSE
2017-07-01T23:30:00	26,43	FALSE
2017-07-01T23:32:26	26,33	FALSE
2017-07-01T23:34:53	26,26	FALSE
2017-07-01T23:37:19	26,19	FALSE
2017-07-01T23:39:46	26,18	FALSE
2017-07-01T23:42:12	26,13	FALSE
2017-07-01T23:44:39	26,15	FALSE
2017-07-01T23:47:05	26,15	FALSE
2017-07-01T23:49:32	26,07	FALSE
2017-07-01T23:51:58	26,07	FALSE
2017-07-01T23:54:25	25,96	FALSE
2017-07-01T23:56:51	25,86	FALSE
2017-07-01T23:59:18	25,81	FALSE
2017-07-02T00:01:44	25,78	FALSE
2017-07-02T00:04:11	25,7	FALSE
2017-07-02T00:06:37	25,59	FALSE
2017-07-02T00:09:04	25,53	FALSE
2017-07-02T00:11:30	25,54	FALSE
2017-07-02T00:13:57	25,44	FALSE
2017-07-02T00:16:23	25,41	FALSE
2017-07-02T00:18:50	25,25	FALSE
2017-07-02T00:21:16	25,13	FALSE
2017-07-02T00:23:43	25,18	FALSE
2017-07-02T00:26:09	25,07	FALSE
2017-07-02T00:28:36	25,14	FALSE
2017-07-02T00:31:02	25,1	FALSE
2017-07-02T00:33:29	25,04	FALSE
2017-07-02T00:35:55	25,02	FALSE
2017-07-02T00:38:22	25	FALSE
2017-07-02T00:40:48	25,05	FALSE
2017-07-02T00:43:15	24,92	FALSE
2017-07-02T00:45:41	24,96	FALSE
2017-07-02T00:48:08	24,83	FALSE
2017-07-02T00:50:34	24,92	FALSE
2017-07-02T00:53:01	24,94	FALSE
2017-07-02T00:55:27	24,88	FALSE
2017-07-02T00:57:54	24,76	FALSE
2017-07-02T01:00:20	24,74	FALSE
2017-07-02T01:02:47	24,76	FALSE
2017-07-02T01:05:13	24,69	FALSE
2017-07-02T01:07:40	24,65	FALSE
2017-07-02T01:10:06	24,77	FALSE
2017-07-02T01:12:33	24,76	FALSE
2017-07-02T01:14:59	24,59	FALSE
2017-07-02T01:17:26	24,61	FALSE
2017-07-02T01:19:52	24,55	FALSE
2017-07-02T01:22:19	24,47	FALSE
2017-07-02T01:24:45	24,61	FALSE
2017-07-02T01:27:12	24,48	FALSE
2017-07-02T01:29:38	24,45	FALSE
2017-07-02T01:32:05	24,52	FALSE
2017-07-02T01:34:31	24,52	FALSE
2017-07-02T01:36:58	24,45	FALSE
2017-07-02T01:39:24	24,4	FALSE
2017-07-02T01:41:51	24,55	FALSE
2017-07-02T01:44:17	24,48	FALSE
2017-07-02T01:46:44	24,39	FALSE
2017-07-02T01:49:10	24,42	FALSE
2017-07-02T01:51:37	24,37	FALSE
2017-07-02T01:54:03	24,31	FALSE
2017-07-02T01:56:30	24,32	FALSE
2017-07-02T01:58:57	24,24	FALSE
2017-07-02T02:04:03	24,16	FALSE
2017-07-02T02:06:29	24,16	FALSE
2017-07-02T02:08:56	24,18	FALSE
2017-07-02T02:11:25	24,17	FALSE
2017-07-02T02:13:59	24,17	FALSE
2017-07-02T02:16:26	24,16	FALSE
2017-07-02T02:18:56	24,14	FALSE
2017-07-02T02:21:23	24,07	FALSE
2017-07-02T02:23:49	24,04	FALSE
2017-07-02T02:26:16	24,02	FALSE
2017-07-02T02:28:42	23,99	FALSE
2017-07-02T02:31:09	23,99	FALSE
2017-07-02T02:33:36	23,93	FALSE
2017-07-02T02:36:02	23,91	FALSE
2017-07-02T02:38:29	23,93	FALSE
2017-07-02T02:40:55	23,86	FALSE
2017-07-02T02:43:22	23,81	FALSE
2017-07-02T02:45:48	23,83	FALSE
2017-07-02T02:48:15	23,83	FALSE
2017-07-02T02:50:41	23,76	FALSE
2017-07-02T02:53:08	23,7	FALSE
2017-07-02T02:55:34	23,71	FALSE
2017-07-02T02:58:01	23,66	FALSE
2017-07-02T03:00:27	23,62	FALSE
2017-07-02T03:02:54	23,66	FALSE
2017-07-02T03:05:20	23,62	FALSE
2017-07-02T03:07:47	23,69	FALSE
2017-07-02T03:10:13	23,74	FALSE
2017-07-02T03:12:40	23,73	FALSE
2017-07-02T03:15:06	23,72	FALSE
2017-07-02T03:19:53	23,81	FALSE
2017-07-02T03:22:20	23,78	FALSE
2017-07-02T03:24:46	23,79	FALSE
2017-07-02T03:27:13	23,83	FALSE
2017-07-02T03:29:39	23,87	FALSE
2017-07-02T03:32:06	23,9	FALSE
2017-07-02T03:34:32	23,99	FALSE
2017-07-02T03:36:59	23,96	FALSE
2017-07-02T03:39:25	23,92	FALSE
2017-07-02T03:41:52	23,97	FALSE
2017-07-02T03:44:18	23,98	FALSE
2017-07-02T03:47:25	24,09	FALSE
2017-07-02T03:53:11	24,04	FALSE
2017-07-02T03:55:37	24,16	FALSE
2017-07-02T03:58:04	24,2	FALSE
2017-07-02T04:00:31	24,24	FALSE
2017-07-02T04:02:58	24,34	FALSE
2017-07-02T04:05:24	24,49	FALSE
2017-07-02T04:07:51	24,53	FALSE
2017-07-02T04:10:17	24,54	FALSE
2017-07-02T04:12:44	24,6	FALSE
2017-07-02T04:15:10	24,7	FALSE
2017-07-02T04:17:37	24,8	FALSE
2017-07-02T04:20:03	24,65	FALSE
2017-07-02T04:22:30	24,73	FALSE
2017-07-02T04:24:56	24,77	FALSE
2017-07-02T04:27:23	24,94	FALSE
2017-07-02T04:29:50	25,01	FALSE
2017-07-02T04:32:16	25,1	FALSE
2017-07-02T04:34:43	25,26	FALSE
2017-07-02T04:37:09	25,2	FALSE
2017-07-02T04:39:36	25,2	FALSE
2017-07-02T04:42:02	25,25	FALSE
2017-07-02T04:44:29	25,53	TRUE
2017-07-02T04:46:55	25,69	FALSE
2017-07-02T04:49:22	25,77	FALSE
2017-07-02T04:51:48	25,66	FALSE
2017-07-02T04:54:15	25,73	FALSE
2017-07-02T04:56:41	25,77	FALSE
2017-07-02T04:59:08	25,9	FALSE
2017-07-02T05:01:34	25,95	FALSE
2017-07-02T05:04:01	25,98	FALSE
2017-07-02T05:06:27	26,17	FALSE
2017-07-02T05:08:54	26,11	FALSE
2017-07-02T05:11:20	26,04	FALSE
2017-07-02T05:13:47	26,15	FALSE
2017-07-02T05:16:14	26,23	FALSE
2017-07-02T05:18:40	26,5	TRUE
2017-07-02T05:21:07	26,56	FALSE
2017-07-02T05:23:33	26,62	FALSE
2017-07-02T05:26:01	26,63	FALSE
2017-07-02T05:28:27	26,71	FALSE
2017-07-02T05:30:55	26,86	FALSE
2017-07-02T05:33:21	26,93	FALSE
2017-07-02T05:35:48	26,79	FALSE
2017-07-02T05:38:15	26,87	FALSE
2017-07-02T05:40:41	27,11	TRUE
2017-07-02T05:43:08	27,05	FALSE
2017-07-02T05:45:34	27,1	FALSE
2017-07-02T05:48:01	27,28	FALSE
2017-07-02T05:50:27	27,51	TRUE
2017-07-02T05:52:54	27,42	FALSE
2017-07-02T05:55:25	27,24	FALSE
2017-07-02T05:57:51	27,16	FALSE
2017-07-02T06:00:18	27,44	FALSE
2017-07-02T06:02:44	27,58	FALSE
2017-07-02T06:05:11	27,71	FALSE
2017-07-02T06:07:37	27,78	FALSE
2017-07-02T06:10:04	27,76	FALSE
2017-07-02T06:12:30	27,86	FALSE
2017-07-02T06:14:57	27,88	FALSE
2017-07-02T06:17:27	27,85	FALSE
2017-07-02T06:19:56	28,04	FALSE
2017-07-02T06:22:22	28,18	FALSE
2017-07-02T06:24:50	28,41	FALSE
2017-07-02T06:27:17	28,48	FALSE
2017-07-02T06:29:43	28,49	FALSE
2017-07-02T06:32:10	28,44	FALSE
2017-07-02T06:34:36	28,32	FALSE
2017-07-02T06:37:03	28,31	FALSE
2017-07-02T06:39:29	28,42	FALSE
2017-07-02T06:41:56	28,37	FALSE
2017-07-02T06:44:22	28,23	FALSE
2017-07-02T06:46:49	28,45	FALSE
2017-07-02T06:49:15	28,6	FALSE
2017-07-02T06:51:42	28,8	FALSE
2017-07-02T06:54:08	29,03	FALSE
2017-07-02T06:56:35	29,05	FALSE
2017-07-02T06:59:01	28,87	FALSE
2017-07-02T07:01:28	28,65	FALSE
2017-07-02T07:03:55	28,81	FALSE
2017-07-02T07:06:21	28,96	FALSE
2017-07-02T07:08:48	28,97	FALSE
2017-07-02T07:11:14	29,11	FALSE
2017-07-02T07:13:41	29,18	FALSE
2017-07-02T07:16:07	29,32	FALSE
2017-07-02T07:18:34	29,31	FALSE
2017-07-02T07:21:00	29,31	FALSE
2017-07-02T07:23:27	29,19	FALSE
2017-07-02T07:25:53	29,16	FALSE
2017-07-02T07:28:20	29,14	FALSE
2017-07-02T07:30:47	29,14	FALSE
2017-07-02T07:33:14	29,38	FALSE
2017-07-02T07:35:40	29,53	FALSE
2017-07-02T07:38:07	29,56	FALSE
2017-07-02T07:40:33	29,48	FALSE
2017-07-02T07:43:00	29,58	FALSE
2017-07-02T07:45:26	29,52	FALSE
2017-07-02T07:47:53	29,44	FALSE
2017-07-02T07:50:19	29,47	FALSE
2017-07-02T07:52:46	29,34	FALSE
2017-07-02T07:55:13	29,46	FALSE
2017-07-02T07:57:40	29,61	FALSE
2017-07-02T08:00:07	29,62	FALSE
2017-07-02T08:02:33	29,33	FALSE
2017-07-02T08:05:00	29,39	FALSE
2017-07-02T08:07:26	29,63	FALSE
2017-07-02T08:09:53	29,75	FALSE
2017-07-02T08:12:19	29,83	FALSE
2017-07-02T08:14:46	29,91	FALSE
2017-07-02T08:17:12	29,96	FALSE
2017-07-02T08:19:39	29,86	FALSE
2017-07-02T08:22:06	29,96	FALSE
2017-07-02T08:24:32	30,15	FALSE
2017-07-02T08:27:02	30,3	FALSE
2017-07-02T08:29:29	30,35	FALSE
2017-07-02T08:31:55	29,6	FALSE
2017-07-02T08:34:22	29,73	FALSE
2017-07-02T08:36:48	29,89	FALSE
2017-07-02T08:39:15	30,08	FALSE
2017-07-02T08:41:41	30,12	FALSE
2017-07-02T08:44:08	30,06	FALSE
2017-07-02T08:46:34	29,96	FALSE
2017-07-02T08:49:01	30,07	FALSE
2017-07-02T08:51:27	30,28	FALSE
2017-07-02T08:53:54	30,47	FALSE
2017-07-02T08:56:20	30,49	FALSE
2017-07-02T08:58:47	30,72	FALSE
2017-07-02T09:01:13	30,42	FALSE
2017-07-02T09:03:40	30,64	FALSE
2017-07-02T09:06:06	30,7	FALSE
2017-07-02T09:08:33	30,74	FALSE
2017-07-02T09:10:59	30,54	FALSE
2017-07-02T09:13:26	30,71	FALSE
2017-07-02T09:15:52	30,98	FALSE
2017-07-02T09:18:19	30,98	FALSE
2017-07-02T09:20:45	30,73	FALSE
2017-07-02T09:23:12	30,76	FALSE
2017-07-02T09:25:38	30,71	FALSE
2017-07-02T09:28:05	30,82	FALSE
2017-07-02T09:30:31	31,2	FALSE
2017-07-02T09:32:58	31,11	FALSE
2017-07-02T09:35:25	31,12	FALSE
2017-07-02T09:37:52	31,09	FALSE
2017-07-02T09:40:19	31,33	FALSE
2017-07-02T09:42:45	31,4	FALSE
2017-07-02T09:45:12	31,35	FALSE
2017-07-02T09:47:38	31,46	FALSE
2017-07-02T09:50:05	31,3	FALSE
2017-07-02T09:52:31	31,07	FALSE
2017-07-02T09:54:58	31,11	FALSE
2017-07-02T09:57:24	31,07	FALSE
2017-07-02T09:59:51	31,18	FALSE
2017-07-02T10:02:18	31,2	FALSE
2017-07-02T10:04:45	31,17	FALSE
2017-07-02T10:07:12	31,25	FALSE
2017-07-02T10:09:38	31,3	FALSE
2017-07-02T10:12:05	31,36	FALSE
2017-07-02T10:14:32	31,47	FALSE
2017-07-02T10:16:59	31,25	FALSE
2017-07-02T10:19:25	31,32	FALSE
2017-07-02T10:21:52	31,34	FALSE
2017-07-02T10:24:18	31,42	FALSE
2017-07-02T10:29:33	31,53	FALSE
2017-07-02T10:32:02	31,65	FALSE
2017-07-02T10:34:29	31,84	FALSE
2017-07-02T10:36:56	31,81	FALSE
2017-07-02T10:42:39	31,35	FALSE
2017-07-02T10:45:22	31,57	FALSE
2017-07-02T10:47:57	31,8	FALSE
2017-07-02T10:50:33	31,75	FALSE
2017-07-02T10:52:59	31,9	FALSE
2017-07-02T10:55:26	31,66	FALSE
2017-07-02T10:57:52	31,77	FALSE
2017-07-02T11:00:19	32,01	FALSE
2017-07-02T11:02:46	32,1	FALSE
2017-07-02T11:05:12	31,94	FALSE
2017-07-02T11:07:39	31,71	FALSE
2017-07-02T11:10:12	31,52	FALSE
2017-07-02T11:12:39	31,78	FALSE
2017-07-02T11:15:07	31,95	FALSE
2017-07-02T11:17:33	32,1	FALSE
2017-07-02T11:20:00	32,23	FALSE
2017-07-02T11:22:26	32,06	FALSE
2017-07-02T11:24:53	31,39	TRUE
2017-07-02T11:27:19	31,48	FALSE
2017-07-02T11:29:54	31,77	TRUE
2017-07-02T11:32:21	32,17	FALSE
2017-07-02T11:34:47	32,33	FALSE
2017-07-02T11:37:14	32,45	FALSE
2017-07-02T11:39:40	32,5	FALSE
2017-07-02T11:42:07	32,2	FALSE
2017-07-02T11:44:33	32,26	FALSE
2017-07-02T11:47:00	32,32	FALSE
2017-07-02T11:49:27	32,21	FALSE
2017-07-02T11:51:54	31,98	FALSE
2017-07-02T11:54:20	31,81	FALSE
2017-07-02T11:56:47	31,85	FALSE
2017-07-02T11:59:13	32,04	FALSE
2017-07-02T12:01:40	32,25	FALSE
2017-07-02T12:04:06	32,4	FALSE
2017-07-02T12:06:33	32,52	FALSE
2017-07-02T12:08:59	32,56	FALSE
2017-07-02T12:11:26	32,73	FALSE
2017-07-02T12:13:52	32,8	FALSE
2017-07-02T12:16:19	32,82	FALSE
2017-07-02T12:18:45	32,69	FALSE
2017-07-02T12:21:12	32,97	FALSE
2017-07-02T12:23:38	32,59	FALSE
2017-07-02T12:26:05	32,37	FALSE
2017-07-02T12:28:31	32,57	FALSE
2017-07-02T12:30:58	32,78	FALSE
2017-07-02T12:33:24	32,75	FALSE
2017-07-02T12:35:51	32,93	FALSE
2017-07-02T12:38:17	32,92	FALSE
2017-07-02T12:40:44	32,98	FALSE
2017-07-02T12:43:10	32,64	FALSE
2017-07-02T12:45:37	32,49	FALSE
2017-07-02T12:48:03	32,44	FALSE
2017-07-02T12:50:30	32,33	FALSE
2017-07-02T12:52:56	32,05	FALSE
2017-07-02T12:55:23	32,39	FALSE
2017-07-02T12:57:50	32,56	FALSE
2017-07-02T13:00:16	32,78	FALSE
2017-07-02T13:02:43	32,75	FALSE
2017-07-02T13:05:09	32,85	FALSE
2017-07-02T13:07:36	32,38	FALSE
2017-07-02T13:10:02	32,24	FALSE
2017-07-02T13:12:29	32,29	FALSE
2017-07-02T13:14:55	32,76	FALSE
2017-07-02T13:17:22	32,84	FALSE
2017-07-02T13:19:48	32,76	FALSE
2017-07-02T13:22:15	32,77	FALSE
2017-07-02T13:24:41	32,8	FALSE
2017-07-02T13:27:08	33,01	FALSE
2017-07-02T13:29:34	32,79	FALSE
2017-07-02T13:32:01	32,75	FALSE
2017-07-02T13:34:27	32,87	FALSE
2017-07-02T13:36:54	32,87	FALSE
2017-07-02T13:39:21	32,99	FALSE
2017-07-02T13:41:48	33,07	FALSE
2017-07-02T13:44:18	33,28	FALSE
2017-07-02T13:46:45	33,1	FALSE
2017-07-02T13:49:12	33	FALSE
2017-07-02T13:51:38	32,97	FALSE
2017-07-02T13:54:05	32,9	FALSE
2017-07-02T13:56:31	33,06	FALSE
2017-07-02T13:58:58	33,09	FALSE
2017-07-02T14:01:24	32,98	FALSE
2017-07-02T14:03:51	32,84	FALSE
2017-07-02T14:06:17	32,73	FALSE
2017-07-02T14:08:44	32,65	FALSE
2017-07-02T14:11:10	32,65	FALSE
2017-07-02T14:13:37	32,43	FALSE
2017-07-02T14:16:03	32,42	FALSE
2017-07-02T14:18:30	32,53	FALSE
2017-07-02T14:20:56	32,36	FALSE
2017-07-02T14:23:23	32,73	FALSE
2017-07-02T14:25:49	33,03	FALSE
2017-07-02T14:28:17	33,14	FALSE
2017-07-02T14:30:44	33,22	FALSE
2017-07-02T14:33:10	33,25	FALSE
2017-07-02T14:35:37	33,36	FALSE
2017-07-02T14:38:03	33,18	FALSE
2017-07-02T14:40:30	33,3	FALSE
2017-07-02T14:42:56	33,21	FALSE
2017-07-02T14:45:23	33,17	FALSE
2017-07-02T14:47:49	33,12	FALSE
2017-07-02T14:50:16	33,01	FALSE
2017-07-02T14:52:43	32,69	FALSE
2017-07-02T14:55:10	32,72	FALSE
2017-07-02T14:57:36	32,54	FALSE
2017-07-02T15:00:04	32,39	FALSE
2017-07-02T15:02:31	31,97	FALSE
2017-07-02T15:04:57	32,02	FALSE
2017-07-02T15:07:24	31,86	FALSE
2017-07-02T15:09:51	31,68	FALSE
2017-07-02T15:12:19	31,32	FALSE
2017-07-02T15:14:45	31,13	FALSE
2017-07-02T15:17:14	31,08	FALSE
2017-07-02T15:19:41	31,28	FALSE
2017-07-02T15:22:08	31,35	FALSE
2017-07-02T15:24:34	31,12	FALSE
2017-07-02T15:27:01	30,85	FALSE
2017-07-02T15:29:27	30,58	FALSE
2017-07-02T15:31:54	30,29	FALSE
2017-07-02T15:34:20	30,22	FALSE
2017-07-02T15:36:47	30,11	FALSE
2017-07-02T15:39:15	29,97	FALSE
2017-07-02T15:41:41	29,96	FALSE
2017-07-02T15:44:08	29,84	FALSE
2017-07-02T15:46:34	29,67	FALSE
2017-07-02T15:49:01	29,51	FALSE
2017-07-02T15:51:29	29,31	FALSE
2017-07-02T15:53:55	29,25	FALSE
2017-07-02T15:56:22	29,34	FALSE
2017-07-02T15:58:49	29,32	FALSE
2017-07-02T16:01:15	29,38	FALSE
2017-07-02T16:03:42	29,25	FALSE
2017-07-02T16:06:09	29,27	FALSE
2017-07-02T16:08:36	28,93	FALSE
2017-07-02T16:11:04	28,78	FALSE
2017-07-02T16:13:33	28,77	FALSE
2017-07-02T16:16:00	28,81	FALSE
2017-07-02T16:18:27	28,64	FALSE
2017-07-02T16:20:53	28,68	FALSE
2017-07-02T16:23:20	28,88	FALSE
2017-07-02T16:25:46	28,71	FALSE
2017-07-02T16:28:13	28,93	FALSE
2017-07-02T16:30:39	28,92	FALSE
2017-07-02T16:33:07	28,9	FALSE
2017-07-02T16:35:33	28,93	FALSE
2017-07-02T16:38:06	29,03	FALSE
2017-07-02T16:40:41	28,99	FALSE
2017-07-02T16:43:09	28,74	FALSE
2017-07-02T16:45:35	28,4	FALSE
2017-07-02T16:48:02	27,88	TRUE
2017-07-02T16:50:29	27,67	FALSE
2017-07-02T16:52:56	27,38	FALSE
2017-07-02T16:55:22	27,28	FALSE
2017-07-02T16:57:53	26,99	FALSE
2017-07-02T17:00:21	26,84	FALSE
2017-07-02T17:02:47	26,73	FALSE
2017-07-02T17:05:14	26,55	FALSE
2017-07-02T17:07:40	26,61	FALSE
2017-07-02T17:10:07	26,44	FALSE
2017-07-02T17:12:33	26,25	FALSE
2017-07-02T17:15:00	26,17	FALSE
2017-07-02T17:17:26	26,13	FALSE
2017-07-02T17:19:53	26,12	FALSE
2017-07-02T17:22:19	26,13	FALSE
2017-07-02T17:24:46	26,17	FALSE
2017-07-02T17:27:12	25,96	FALSE
2017-07-02T17:29:39	25,8	FALSE
2017-07-02T17:32:11	25,64	FALSE
2017-07-02T17:34:38	25,68	FALSE
2017-07-02T17:37:04	25,52	FALSE
2017-07-02T17:39:31	25,47	FALSE
2017-07-02T17:41:57	25,52	FALSE
2017-07-02T17:44:24	25,57	FALSE
2017-07-02T17:46:50	25,52	FALSE
2017-07-02T17:49:17	25,4	FALSE
2017-07-02T17:51:44	25,44	FALSE
2017-07-02T17:54:14	25,41	FALSE
2017-07-02T17:56:41	25,36	FALSE
2017-07-02T17:59:08	25,46	FALSE
2017-07-02T18:01:34	25,46	FALSE
2017-07-02T18:04:02	25,26	FALSE
2017-07-02T18:06:28	25,22	FALSE
2017-07-02T18:08:55	25,17	FALSE
2017-07-02T18:11:21	25,26	FALSE
2017-07-02T18:13:48	25,24	FALSE
2017-07-02T18:16:14	25	FALSE
2017-07-02T18:18:41	24,67	FALSE
2017-07-02T18:21:07	23,93	TRUE
2017-07-02T18:23:34	23,48	FALSE
2017-07-02T18:26:00	23,16	FALSE
2017-07-02T18:28:27	23,16	FALSE
2017-07-02T18:30:53	23,04	FALSE
2017-07-02T18:33:20	22,59	FALSE
2017-07-02T18:35:46	22,26	TRUE
2017-07-02T18:38:13	22,21	FALSE
2017-07-02T18:40:39	22,24	FALSE
2017-07-02T18:43:06	22,3	FALSE
2017-07-02T18:45:32	22,35	FALSE
2017-07-02T18:48:00	22,35	FALSE
2017-07-02T18:50:26	22,4	FALSE
2017-07-02T18:52:53	22,47	FALSE
2017-07-02T18:55:34	22,46	FALSE
2017-07-02T18:58:02	22,34	FALSE
2017-07-02T19:00:28	22,35	FALSE
2017-07-02T19:02:55	22,38	FALSE
2017-07-02T19:05:21	22,44	FALSE
2017-07-02T19:07:48	22,42	FALSE
2017-07-02T19:10:14	22,38	FALSE
2017-07-02T19:12:41	22,43	FALSE
2017-07-02T19:15:07	22,43	FALSE
2017-07-02T19:17:34	22,4	FALSE
2017-07-02T19:20:00	22,45	FALSE
2017-07-02T19:22:27	22,47	FALSE
2017-07-02T19:24:54	22,55	FALSE
2017-07-02T19:27:27	22,56	FALSE
2017-07-02T19:29:53	22,49	FALSE
2017-07-02T19:32:20	22,51	FALSE
2017-07-02T19:34:49	22,5	FALSE
2017-07-02T19:37:15	22,47	FALSE
2017-07-02T19:39:42	22,45	FALSE
2017-07-02T19:42:09	22,52	FALSE
2017-07-02T19:44:36	22,43	FALSE
2017-07-02T19:47:03	22,29	FALSE
2017-07-02T19:49:32	22,17	FALSE
2017-07-02T19:51:58	22,11	FALSE
2017-07-02T19:54:25	22,12	FALSE
2017-07-02T19:56:51	22,13	FALSE
2017-07-02T19:59:18	22,23	FALSE
2017-07-02T20:01:46	22,19	FALSE
2017-07-02T20:04:13	22,22	FALSE
2017-07-02T20:06:40	22,24	FALSE
2017-07-02T20:09:07	22,25	FALSE
2017-07-02T20:11:33	22,35	FALSE
2017-07-02T20:14:03	22,33	FALSE
2017-07-02T20:16:32	22,29	FALSE
2017-07-02T20:18:58	22,33	FALSE
2017-07-02T20:21:25	22,35	FALSE
2017-07-02T20:23:52	22,4	FALSE
2017-07-02T20:26:19	22,46	FALSE
2017-07-02T20:28:45	22,44	FALSE
2017-07-02T20:31:12	22,53	FALSE
2017-07-02T20:33:38	22,56	FALSE
2017-07-02T20:36:05	22,58	FALSE
2017-07-02T20:38:33	22,51	FALSE
2017-07-02T20:41:01	22,54	FALSE
2017-07-02T20:43:28	22,62	FALSE
2017-07-02T20:45:56	22,56	FALSE
2017-07-02T20:48:22	22,56	FALSE
2017-07-02T20:50:49	22,52	FALSE
2017-07-02T20:53:15	22,49	FALSE
2017-07-02T20:55:42	22,35	FALSE
2017-07-02T20:58:08	22,24	FALSE
2017-07-02T21:00:35	22	FALSE
2017-07-02T21:03:01	21,86	FALSE
2017-07-02T21:05:28	21,85	FALSE
2017-07-02T21:07:59	21,87	FALSE
2017-07-02T21:10:26	21,75	FALSE
2017-07-02T21:12:55	21,75	FALSE
2017-07-02T21:15:23	21,7	FALSE
2017-07-02T21:17:50	21,6	FALSE
2017-07-02T21:20:18	21,68	FALSE
2017-07-02T21:22:45	21,54	FALSE
2017-07-02T21:25:13	21,6	FALSE
2017-07-02T21:27:39	21,63	FALSE
2017-07-02T21:30:06	21,59	FALSE
2017-07-02T21:32:32	21,53	FALSE
2017-07-02T21:34:59	21,57	FALSE
2017-07-02T21:37:26	21,59	FALSE
2017-07-02T21:39:53	21,54	FALSE
2017-07-02T21:42:19	21,5	FALSE
2017-07-02T21:44:46	21,56	FALSE
2017-07-02T21:47:12	21,45	FALSE
2017-07-02T21:49:39	21,41	FALSE
2017-07-02T21:52:05	21,41	FALSE
2017-07-02T21:54:32	21,51	FALSE
2017-07-02T21:56:58	21,48	FALSE
2017-07-02T21:59:25	21,47	FALSE
2017-07-02T22:01:51	21,19	TRUE
2017-07-02T22:04:18	21,04	FALSE
2017-07-02T22:06:44	21,06	FALSE
2017-07-02T22:09:12	21,15	FALSE
2017-07-02T22:11:38	21,2	FALSE
2017-07-02T22:14:05	21,09	FALSE
2017-07-02T22:16:32	20,92	FALSE
2017-07-02T22:18:58	20,9	FALSE
2017-07-02T22:21:25	20,75	FALSE
2017-07-02T22:23:51	20,83	FALSE
2017-07-02T22:26:18	20,85	FALSE
2017-07-02T22:28:44	20,8	FALSE
2017-07-02T22:31:11	20,74	FALSE
2017-07-02T22:33:37	20,77	FALSE
2017-07-02T22:36:04	20,82	FALSE
2017-07-02T22:38:30	21	FALSE
2017-07-02T22:40:57	21,02	FALSE
2017-07-02T22:43:23	20,96	FALSE
2017-07-02T22:45:50	20,99	FALSE
2017-07-02T22:48:16	20,91	FALSE
2017-07-02T22:50:43	20,81	FALSE
2017-07-02T22:53:13	20,85	FALSE
2017-07-02T22:55:39	20,95	FALSE
2017-07-02T22:58:06	20,98	FALSE
2017-07-02T23:00:32	20,94	FALSE
2017-07-02T23:02:59	20,96	FALSE
2017-07-02T23:05:25	20,91	FALSE
2017-07-02T23:07:52	20,93	FALSE
2017-07-02T23:10:18	20,94	FALSE
2017-07-02T23:12:45	20,74	FALSE
2017-07-02T23:15:11	20,65	FALSE
2017-07-02T23:17:38	20,56	FALSE
2017-07-02T23:20:04	20,42	FALSE
2017-07-02T23:22:31	20,53	FALSE
2017-07-02T23:24:57	20,45	FALSE
2017-07-02T23:27:24	20,46	FALSE
2017-07-02T23:29:50	20,45	FALSE
2017-07-02T23:32:17	20,47	FALSE
2017-07-02T23:34:43	20,47	FALSE
2017-07-02T23:37:10	20,48	FALSE
2017-07-02T23:39:36	20,46	FALSE
2017-07-02T23:42:03	20,41	FALSE
2017-07-02T23:44:29	20,41	FALSE
2017-07-02T23:46:56	20,32	FALSE
2017-07-02T23:49:22	20,17	FALSE
2017-07-02T23:51:49	20,13	FALSE
2017-07-02T23:54:15	20,15	FALSE
2017-07-02T23:56:42	20,24	FALSE
2017-07-02T23:59:08	20,24	FALSE
2017-07-03T00:01:35	20,25	FALSE
2017-07-03T00:04:01	20,35	FALSE
2017-07-03T00:06:28	20,35	FALSE
2017-07-03T00:08:54	20,32	FALSE
2017-07-03T00:11:21	20,33	FALSE
2017-07-03T00:13:47	20,24	FALSE
2017-07-03T00:16:14	20,25	FALSE
2017-07-03T00:18:41	20,09	FALSE
2017-07-03T00:21:07	19,98	FALSE
2017-07-03T00:23:34	19,87	FALSE
2017-07-03T00:26:00	19,74	FALSE
2017-07-03T00:28:27	19,55	FALSE
2017-07-03T00:30:53	19,54	FALSE
2017-07-03T00:33:20	19,41	FALSE
2017-07-03T00:35:47	19,28	FALSE
2017-07-03T00:38:13	19,24	FALSE
2017-07-03T00:40:40	19,26	FALSE
2017-07-03T00:43:06	19,33	FALSE
2017-07-03T00:45:33	19,34	FALSE
2017-07-03T00:47:59	19,46	FALSE
2017-07-03T00:50:26	19,44	FALSE
2017-07-03T00:52:52	19,47	FALSE
2017-07-03T00:55:19	19,38	FALSE
2017-07-03T00:57:45	19,29	FALSE
2017-07-03T01:00:12	19,36	FALSE
2017-07-03T01:02:38	19,41	FALSE
2017-07-03T01:05:05	19,44	FALSE
2017-07-03T01:07:31	19,48	FALSE
2017-07-03T01:09:58	19,5	FALSE
2017-07-03T01:12:24	19,5	FALSE
2017-07-03T01:14:51	19,6	FALSE
2017-07-03T01:17:17	19,67	FALSE
2017-07-03T01:19:44	19,7	FALSE
2017-07-03T01:22:10	19,69	FALSE
2017-07-03T01:24:37	19,21	TRUE
2017-07-03T01:27:03	18,42	TRUE
2017-07-03T01:29:30	17,95	TRUE
2017-07-03T01:31:56	17,52	FALSE
2017-07-03T01:34:23	17,39	FALSE
2017-07-03T01:36:49	17,48	FALSE
2017-07-03T01:39:16	17,42	FALSE
2017-07-03T01:41:42	17,28	FALSE
2017-07-03T01:44:09	17,21	FALSE
2017-07-03T01:46:35	17,23	FALSE
2017-07-03T01:49:02	17,35	FALSE
2017-07-03T01:51:28	17,51	FALSE
2017-07-03T01:53:55	17,64	FALSE
2017-07-03T01:56:21	17,68	FALSE
2017-07-03T01:58:48	17,73	FALSE
2017-07-03T02:01:14	17,71	FALSE
2017-07-03T02:03:41	17,68	FALSE
2017-07-03T02:06:07	17,75	FALSE
2017-07-03T02:08:34	17,85	FALSE
2017-07-03T02:11:00	17,85	FALSE
2017-07-03T02:13:27	17,96	FALSE
2017-07-03T02:15:53	18,07	FALSE
2017-07-03T02:18:20	18,02	FALSE
2017-07-03T02:20:46	17,87	FALSE
2017-07-03T02:23:13	17,63	FALSE
2017-07-03T02:25:39	17,63	FALSE
2017-07-03T02:28:06	17,4	FALSE
2017-07-03T02:30:32	17,27	FALSE
2017-07-03T02:32:59	17,18	FALSE
2017-07-03T02:35:26	17,15	FALSE
2017-07-03T02:37:52	17,29	FALSE
2017-07-03T02:40:18	17,31	FALSE
2017-07-03T02:42:45	17,31	FALSE
2017-07-03T02:45:12	17,18	FALSE
2017-07-03T02:47:39	17,13	FALSE
2017-07-03T02:50:05	17,17	FALSE
2017-07-03T02:52:32	17,15	FALSE
2017-07-03T02:54:59	17,04	FALSE
2017-07-03T02:57:25	16,96	FALSE
2017-07-03T02:59:52	16,87	FALSE
2017-07-03T03:02:18	16,78	FALSE
2017-07-03T03:04:45	16,85	FALSE
2017-07-03T03:07:11	17	FALSE
2017-07-03T03:09:38	17,1	FALSE
2017-07-03T03:12:04	17,09	FALSE
2017-07-03T03:14:31	17,17	FALSE
2017-07-03T03:16:57	17,25	FALSE
2017-07-03T03:19:24	17,17	FALSE
2017-07-03T03:21:51	17,16	FALSE
2017-07-03T03:24:18	17,16	FALSE
2017-07-03T03:26:44	17,24	FALSE
2017-07-03T03:29:11	17,32	FALSE
2017-07-03T03:31:38	17,36	FALSE
2017-07-03T03:34:05	17,42	FALSE
2017-07-03T03:36:31	17,17	FALSE
2017-07-03T03:38:58	17,04	FALSE
2017-07-03T03:41:24	17,1	FALSE
2017-07-03T03:43:51	17,21	FALSE
2017-07-03T03:46:17	17,12	FALSE
2017-07-03T03:48:44	17,11	FALSE
2017-07-03T03:51:10	17,06	FALSE
2017-07-03T03:53:37	17,08	FALSE
2017-07-03T03:56:03	17,08	FALSE
2017-07-03T03:58:30	17,09	FALSE
2017-07-03T04:00:57	17,06	FALSE
2017-07-03T04:03:23	16,96	FALSE
2017-07-03T04:05:50	16,95	FALSE
2017-07-03T04:08:16	17,03	FALSE
2017-07-03T04:10:43	17,1	FALSE
2017-07-03T04:13:09	17,22	FALSE
2017-07-03T04:15:36	17,33	FALSE
2017-07-03T04:18:02	17,36	FALSE
2017-07-03T04:20:29	17,33	FALSE
2017-07-03T04:22:55	17,36	FALSE
2017-07-03T04:25:22	17,32	FALSE
2017-07-03T04:27:48	17,29	FALSE
2017-07-03T04:30:15	17,35	FALSE
2017-07-03T04:32:41	17,27	FALSE
2017-07-03T04:35:08	17,28	FALSE
2017-07-03T04:37:34	17,35	FALSE
2017-07-03T04:40:01	17,37	FALSE
2017-07-03T04:42:27	17,32	FALSE
2017-07-03T04:44:54	17,38	FALSE
2017-07-03T04:47:20	17,41	FALSE
2017-07-03T04:49:47	17,41	FALSE
2017-07-03T04:52:13	17,4	FALSE
2017-07-03T04:54:40	17,4	FALSE
2017-07-03T04:57:07	17,46	FALSE
2017-07-03T04:59:33	17,51	FALSE
2017-07-03T05:02:00	17,55	FALSE
2017-07-03T05:04:26	17,52	FALSE
2017-07-03T05:06:54	17,57	FALSE
2017-07-03T05:09:20	17,72	FALSE
2017-07-03T05:11:47	17,98	TRUE
2017-07-03T05:14:13	18,24	TRUE
2017-07-03T05:16:40	18,44	FALSE
2017-07-03T05:19:06	18,44	FALSE
2017-07-03T05:21:33	18,33	FALSE
2017-07-03T05:23:59	18,23	FALSE
2017-07-03T05:26:26	18,16	FALSE
2017-07-03T05:28:52	18,19	FALSE
2017-07-03T05:31:19	18,44	FALSE
2017-07-03T05:33:45	18,38	FALSE
2017-07-03T05:36:12	18,25	FALSE
2017-07-03T05:38:38	18,26	FALSE
2017-07-03T05:41:05	18,15	FALSE
2017-07-03T05:43:31	18,13	FALSE
2017-07-03T05:46:03	18,16	FALSE
2017-07-03T05:48:30	18,22	FALSE
2017-07-03T05:50:56	18,17	FALSE
2017-07-03T05:53:23	18,04	FALSE
2017-07-03T05:55:49	17,98	FALSE
2017-07-03T05:58:16	17,98	FALSE
2017-07-03T06:00:43	18	FALSE
2017-07-03T06:03:09	17,91	FALSE
2017-07-03T06:05:36	17,86	FALSE
2017-07-03T06:08:02	17,89	FALSE
2017-07-03T06:10:29	17,97	FALSE
2017-07-03T06:12:55	18,05	FALSE
2017-07-03T06:15:22	17,99	FALSE
2017-07-03T06:17:48	17,91	FALSE
2017-07-03T06:20:15	17,92	FALSE
2017-07-03T06:22:41	17,87	FALSE
2017-07-03T06:25:09	17,83	FALSE
2017-07-03T06:27:35	18	TRUE
2017-07-03T06:30:05	17,76	FALSE
2017-07-03T06:32:31	17,73	FALSE
2017-07-03T06:35:00	17,68	FALSE
2017-07-03T06:37:27	17,73	FALSE
2017-07-03T06:39:54	17,69	FALSE
2017-07-03T06:42:20	17,71	FALSE
2017-07-03T06:44:47	17,74	FALSE
2017-07-03T06:47:13	17,66	FALSE
2017-07-03T06:49:43	17,61	FALSE
2017-07-03T06:52:09	17,6	FALSE
2017-07-03T06:54:36	17,6	FALSE
2017-07-03T06:57:18	17,52	FALSE
2017-07-03T06:59:45	17,59	FALSE
2017-07-03T07:02:12	17,79	TRUE
2017-07-03T07:04:39	17,84	FALSE
2017-07-03T07:07:06	17,73	FALSE
2017-07-03T07:09:33	17,66	FALSE
2017-07-03T07:11:59	17,49	FALSE
2017-07-03T07:14:26	17,4	FALSE
2017-07-03T07:16:52	17,37	FALSE
2017-07-03T07:19:19	17,42	FALSE
2017-07-03T07:21:45	17,5	FALSE
2017-07-03T07:24:12	17,44	FALSE
2017-07-03T07:26:38	17,43	FALSE
2017-07-03T07:29:07	17,5	FALSE
2017-07-03T07:31:33	17,49	FALSE
2017-07-03T07:34:00	17,54	FALSE
2017-07-03T07:36:26	17,52	FALSE
2017-07-03T07:38:53	17,47	FALSE
2017-07-03T07:41:19	17,5	FALSE
2017-07-03T07:43:46	17,51	FALSE
2017-07-03T07:46:12	17,52	FALSE
2017-07-03T07:48:39	17,57	FALSE
2017-07-03T07:51:05	17,78	TRUE
2017-07-03T07:53:32	17,83	FALSE
2017-07-03T07:55:58	17,73	FALSE
2017-07-03T07:58:25	17,61	FALSE
2017-07-03T08:00:54	17,6	FALSE
2017-07-03T08:03:20	17,58	FALSE
2017-07-03T08:08:29	17,52	FALSE
2017-07-03T08:10:56	17,44	FALSE
2017-07-03T08:13:23	17,54	FALSE
2017-07-03T08:15:49	17,47	FALSE
2017-07-03T08:18:16	17,44	FALSE
2017-07-03T08:20:42	17,43	FALSE
2017-07-03T08:23:13	17,44	FALSE
2017-07-03T08:25:40	17,5	FALSE
2017-07-03T08:28:06	17,57	FALSE
2017-07-03T08:30:33	17,7	FALSE
2017-07-03T08:33:00	17,73	FALSE
2017-07-03T08:35:27	17,75	FALSE
2017-07-03T08:37:54	17,83	FALSE
2017-07-03T08:40:20	17,81	FALSE
2017-07-03T08:42:47	17,72	FALSE
2017-07-03T08:45:13	17,7	FALSE
2017-07-03T08:47:40	17,87	FALSE
2017-07-03T08:50:06	17,77	FALSE
2017-07-03T08:52:33	17,89	FALSE
2017-07-03T08:54:59	17,96	FALSE
2017-07-03T08:57:29	18,2	TRUE
2017-07-03T08:59:55	18,12	FALSE
2017-07-03T09:02:22	18,12	FALSE
2017-07-03T09:04:49	18,06	FALSE
2017-07-03T09:07:16	18,17	FALSE
2017-07-03T09:09:42	18,26	FALSE
2017-07-03T09:12:10	18,14	FALSE
2017-07-03T09:14:36	18,14	FALSE
2017-07-03T09:17:03	18,04	FALSE
2017-07-03T09:19:29	18,05	FALSE
2017-07-03T09:21:56	18,08	FALSE
2017-07-03T09:24:22	18,17	FALSE
2017-07-03T09:26:49	18,28	FALSE
2017-07-03T09:29:15	18,38	FALSE
2017-07-03T09:31:42	18,52	FALSE
2017-07-03T09:34:08	18,61	FALSE
2017-07-03T09:36:35	18,51	FALSE
2017-07-03T09:39:02	18,41	FALSE
2017-07-03T09:41:28	18,34	FALSE
2017-07-03T09:43:55	18,44	FALSE
2017-07-03T09:46:22	18,41	FALSE
2017-07-03T09:48:48	18,55	FALSE
2017-07-03T09:51:15	18,57	FALSE
2017-07-03T09:53:41	18,78	FALSE
2017-07-03T09:56:08	18,67	FALSE
2017-07-03T09:58:34	18,59	FALSE
2017-07-03T10:01:01	18,77	FALSE
2017-07-03T10:03:28	18,88	FALSE
2017-07-03T10:05:54	18,95	FALSE
2017-07-03T10:08:22	19,05	FALSE
2017-07-03T10:10:52	19,03	FALSE
2017-07-03T10:13:19	19	FALSE
2017-07-03T10:15:47	19,04	FALSE
2017-07-03T10:18:14	19,04	FALSE
2017-07-03T10:20:40	19,11	FALSE
2017-07-03T10:23:07	19,32	FALSE
2017-07-03T10:25:33	19,32	FALSE
2017-07-03T10:28:00	19,17	FALSE
2017-07-03T10:30:26	19,34	FALSE
2017-07-03T10:32:53	18,98	FALSE
2017-07-03T10:35:19	18,95	FALSE
2017-07-03T10:37:46	18,96	FALSE
2017-07-03T10:40:12	18,94	FALSE
2017-07-03T10:42:39	19,04	FALSE
2017-07-03T10:45:07	19,03	FALSE
2017-07-03T10:47:35	19,02	FALSE
2017-07-03T10:50:01	19,26	FALSE
2017-07-03T10:52:28	19,42	FALSE
2017-07-03T10:54:56	19,57	FALSE
2017-07-03T10:57:22	19,71	FALSE
2017-07-03T10:59:49	19,98	FALSE
2017-07-03T11:02:15	20,14	FALSE
2017-07-03T11:04:42	20,42	FALSE
2017-07-03T11:07:08	20,85	TRUE
2017-07-03T11:09:35	21,27	FALSE
2017-07-03T11:12:01	21,48	FALSE
2017-07-03T11:14:28	21,29	FALSE
2017-07-03T11:16:55	20,95	FALSE
2017-07-03T11:19:21	20,66	FALSE
2017-07-03T11:21:48	20,43	FALSE
2017-07-03T11:24:14	20,42	FALSE
2017-07-03T11:26:42	20,19	FALSE
2017-07-03T11:29:09	20,29	FALSE
2017-07-03T11:31:35	20,2	FALSE
2017-07-03T11:34:02	20,2	FALSE
2017-07-03T11:36:28	20,4	FALSE
2017-07-03T11:38:55	20,41	FALSE
2017-07-03T11:41:21	20,5	FALSE
2017-07-03T11:43:48	20,56	FALSE
2017-07-03T11:46:14	20,65	FALSE
2017-07-03T11:48:41	21,03	TRUE
2017-07-03T11:51:07	21,65	TRUE
2017-07-03T11:53:34	21,97	FALSE
2017-07-03T11:56:00	22,02	FALSE
2017-07-03T11:58:27	22,14	FALSE
2017-07-03T12:00:53	22,24	FALSE
2017-07-03T12:03:20	22,46	FALSE
2017-07-03T12:05:46	22,46	FALSE
2017-07-03T12:08:13	22,73	FALSE
2017-07-03T12:10:40	22,93	FALSE
2017-07-03T12:13:06	22,73	FALSE
2017-07-03T12:15:33	23,05	FALSE
2017-07-03T12:17:59	23,17	FALSE
2017-07-03T12:20:26	23,54	FALSE
2017-07-03T12:22:52	23,34	FALSE
2017-07-03T12:25:19	23,24	FALSE
2017-07-03T12:27:45	22,8	FALSE
2017-07-03T12:30:12	22,09	TRUE
2017-07-03T12:32:38	21,64	FALSE
2017-07-03T12:35:05	21,35	FALSE
2017-07-03T12:37:31	21,25	FALSE
2017-07-03T12:39:58	21,17	FALSE
2017-07-03T12:42:24	21,01	FALSE
2017-07-03T12:44:51	20,73	FALSE
2017-07-03T12:47:17	20,74	FALSE
2017-07-03T12:49:44	20,77	FALSE
2017-07-03T12:52:13	20,82	FALSE
2017-07-03T12:54:39	20,7	FALSE
2017-07-03T12:57:06	20,86	FALSE
2017-07-03T12:59:32	20,71	FALSE
2017-07-03T13:01:59	20,53	FALSE
2017-07-03T13:04:25	20,59	FALSE
2017-07-03T13:06:52	20,81	FALSE
2017-07-03T13:09:18	21,11	FALSE
2017-07-03T13:11:45	21,17	FALSE
2017-07-03T13:14:11	21,27	FALSE
2017-07-03T13:16:38	21,21	FALSE
2017-07-03T13:19:04	21,25	FALSE
2017-07-03T13:21:31	21,33	FALSE
2017-07-03T13:23:57	21,38	FALSE
2017-07-03T13:26:24	21,34	FALSE
2017-07-03T13:28:50	21,16	FALSE
2017-07-03T13:31:17	21,42	FALSE
2017-07-03T13:33:43	21,46	FALSE
2017-07-03T13:36:10	21,38	FALSE
2017-07-03T13:38:36	21,28	FALSE
2017-07-03T13:41:03	21,32	FALSE
2017-07-03T13:43:29	21,3	FALSE
2017-07-03T13:45:56	21,2	FALSE
2017-07-03T13:48:22	21,2	FALSE
2017-07-03T13:50:49	21,24	FALSE
2017-07-03T13:53:16	21,1	FALSE
2017-07-03T13:55:42	20,88	FALSE
2017-07-03T13:58:10	20,53	FALSE
2017-07-03T14:00:36	20,65	FALSE
2017-07-03T14:03:03	20,65	FALSE
2017-07-03T14:05:29	20,69	FALSE
2017-07-03T14:07:56	20,6	FALSE
2017-07-03T14:15:50	20,28	FALSE
2017-07-03T14:18:20	20,06	FALSE
2017-07-03T14:20:46	20,09	FALSE
2017-07-03T14:23:13	20,08	FALSE
2017-07-03T14:25:39	20,19	FALSE
2017-07-03T14:28:07	20,18	FALSE
2017-07-03T14:30:41	20,15	FALSE
2017-07-03T14:33:07	20,07	FALSE
2017-07-03T14:35:34	20,15	FALSE
2017-07-03T14:38:00	20,07	FALSE
2017-07-03T14:40:27	20,08	FALSE
2017-07-03T14:42:54	19,94	FALSE
2017-07-03T14:45:20	19,88	FALSE
2017-07-03T14:47:47	19,8	FALSE
2017-07-03T14:50:13	19,88	FALSE
2017-07-03T14:52:40	19,7	FALSE
2017-07-03T14:55:06	19,76	FALSE
2017-07-03T14:57:34	19,66	FALSE
2017-07-03T15:00:00	19,77	FALSE
2017-07-03T15:02:27	19,7	FALSE
2017-07-03T15:07:51	19,69	FALSE
2017-07-03T15:10:18	19,6	FALSE
2017-07-03T15:12:47	19,57	FALSE
2017-07-03T15:15:20	19,54	FALSE
2017-07-03T15:26:04	19,57	FALSE
2017-07-03T15:31:40	18,99	FALSE
2017-07-03T15:34:09	18,84	FALSE
2017-07-03T15:36:38	18,82	FALSE
2017-07-03T15:50:10	18,59	FALSE
2017-07-03T15:52:38	18,57	FALSE
2017-07-03T15:55:07	18,56	FALSE
2017-07-03T15:57:34	18,54	FALSE
2017-07-03T16:02:37	18,05	TRUE
2017-07-03T16:05:19	17,81	FALSE
2017-07-03T16:07:46	17,64	FALSE
2017-07-03T16:10:13	17,54	FALSE
2017-07-03T16:12:40	17,47	FALSE
2017-07-03T16:15:06	17,39	FALSE
2017-07-03T16:17:33	17,34	FALSE
2017-07-03T16:19:59	17,33	FALSE
2017-07-03T16:22:26	17,3	FALSE
2017-07-03T16:24:52	17,36	FALSE
2017-07-03T16:27:19	17,35	FALSE
2017-07-03T16:29:45	17,25	FALSE
2017-07-03T16:32:12	17,18	FALSE
2017-07-03T16:34:39	17,15	FALSE
2017-07-03T16:37:06	17,18	FALSE
2017-07-03T16:39:32	17,22	FALSE
2017-07-03T16:41:59	17,2	FALSE
2017-07-03T16:44:26	17,19	FALSE
2017-07-03T16:46:52	17,22	FALSE
2017-07-03T16:49:19	17,23	FALSE
2017-07-03T16:51:46	17,24	FALSE
2017-07-03T16:54:12	17,25	FALSE
2017-07-03T16:56:39	17,22	FALSE
2017-07-03T16:59:05	17,21	FALSE
2017-07-03T17:01:32	17,19	FALSE
2017-07-03T17:03:58	17,16	FALSE
2017-07-03T17:06:25	17,14	FALSE
2017-07-03T17:08:53	17,1	FALSE
2017-07-03T17:22:58	17,05	FALSE
2017-07-03T17:25:47	17,03	FALSE
2017-07-03T17:31:22	17,12	FALSE
2017-07-03T17:33:58	17,07	FALSE
2017-07-03T17:36:25	16,99	FALSE
2017-07-03T17:38:51	16,87	FALSE
2017-07-03T17:41:18	16,75	FALSE
2017-07-03T17:43:44	16,63	FALSE
2017-07-03T17:46:11	16,59	FALSE
2017-07-03T17:48:37	16,52	FALSE
2017-07-03T17:51:04	16,48	FALSE
2017-07-03T17:53:30	16,4	FALSE
2017-07-03T17:55:57	16,31	FALSE
2017-07-03T17:58:23	16,38	FALSE
2017-07-03T18:00:50	16,34	FALSE
2017-07-03T18:03:17	16,36	FALSE
2017-07-03T18:05:43	16,34	FALSE
2017-07-03T18:08:10	16,31	FALSE
2017-07-03T18:10:36	16,27	FALSE
2017-07-03T18:13:03	16,34	FALSE
2017-07-03T18:15:31	16,35	FALSE
2017-07-03T18:18:13	16,39	FALSE
2017-07-03T18:20:51	16,39	FALSE
2017-07-03T19:49:00	16,55	FALSE
2017-07-03T19:57:26	16,75	FALSE
2017-07-03T19:59:56	16,71	FALSE
2017-07-03T20:02:27	16,72	FALSE
2017-07-03T20:04:57	16,7	FALSE
2017-07-03T20:07:32	16,69	FALSE
2017-07-03T20:10:01	16,66	FALSE
2017-07-03T20:12:30	16,64	FALSE
2017-07-03T20:14:57	16,68	FALSE
2017-07-03T20:17:27	16,64	FALSE
2017-07-03T20:44:57	16,66	FALSE
2017-07-03T21:15:34	16,8	FALSE
2017-07-03T21:48:37	16,95	FALSE
2017-07-03T21:51:30	16,93	FALSE
2017-07-03T22:02:37	17,04	FALSE
2017-07-03T22:17:04	16,96	FALSE
2017-07-04T01:41:39	17,35	FALSE
2017-07-04T01:44:18	17,34	FALSE
2017-07-04T03:04:45	17,23	FALSE
2017-07-04T04:36:19	17,88	TRUE
2017-07-04T05:20:09	18,4	FALSE
2017-07-04T05:22:41	18,57	FALSE
2017-07-04T05:25:15	18,48	FALSE
2017-07-04T05:27:42	18,7	FALSE
2017-07-04T05:33:00	18,65	FALSE
2017-07-04T05:35:51	18,74	FALSE
2017-07-04T05:38:18	18,9	FALSE
2017-07-04T05:40:46	19,07	FALSE
2017-07-04T05:43:14	19,48	FALSE
2017-07-04T05:45:44	19,73	FALSE
2017-07-04T05:48:26	20,04	FALSE
2017-07-04T05:50:52	20,32	FALSE
2017-07-04T05:53:26	20,63	FALSE
2017-07-04T05:55:57	20,63	FALSE
2017-07-04T05:58:31	20,66	FALSE
2017-07-04T06:00:58	20,86	FALSE
2017-07-04T06:03:25	21,19	FALSE
2017-07-04T06:08:38	21,66	FALSE
2017-07-04T06:14:08	21,61	FALSE
2017-07-04T06:16:37	21,28	FALSE
2017-07-04T06:19:04	21	FALSE
2017-07-04T06:21:46	21,1	FALSE
2017-07-04T06:24:13	21,32	FALSE
2017-07-04T06:26:40	21,62	FALSE
2017-07-04T06:29:13	21,5	FALSE
2017-07-04T06:31:42	21,19	FALSE
2017-07-04T06:34:09	20,93	FALSE
2017-07-04T06:36:38	20,77	FALSE
2017-07-04T06:39:05	20,69	FALSE
2017-07-04T06:41:32	20,78	FALSE
2017-07-04T06:43:59	21,32	FALSE
2017-07-04T06:46:25	21,51	FALSE
2017-07-04T06:48:52	21,92	FALSE
2017-07-04T06:51:18	22,45	FALSE
2017-07-04T06:53:45	22,18	FALSE
2017-07-04T06:56:11	21,77	FALSE
2017-07-04T06:58:38	21,27	FALSE
2017-07-04T07:01:04	20,76	FALSE
2017-07-04T07:03:31	20,68	FALSE
2017-07-04T07:05:57	20,56	FALSE
2017-07-04T07:08:24	20,52	FALSE
2017-07-04T07:10:50	20,62	FALSE
2017-07-04T07:13:17	21,29	TRUE
2017-07-04T07:15:43	21,77	FALSE
2017-07-04T07:18:10	22,09	FALSE
2017-07-04T07:20:36	22,53	FALSE
2017-07-04T07:23:03	22,77	FALSE
2017-07-04T07:25:29	22,97	FALSE
2017-07-04T07:27:56	23,17	FALSE
2017-07-04T07:30:22	23,19	FALSE
2017-07-04T07:32:49	23,16	FALSE
2017-07-04T07:35:15	23,07	FALSE
2017-07-04T07:37:43	22,99	FALSE
2017-07-04T07:40:09	22,96	FALSE
2017-07-04T07:42:37	22,86	FALSE
2017-07-04T07:45:03	22,95	FALSE
2017-07-04T07:47:30	23,01	FALSE
2017-07-04T07:49:56	23,06	FALSE
2017-07-04T07:52:23	23,09	FALSE
2017-07-04T07:54:49	23,2	FALSE
2017-07-04T07:57:16	23,49	FALSE
2017-07-04T07:59:42	23,63	FALSE
2017-07-04T08:02:09	23,65	FALSE
2017-07-04T08:04:35	23,75	FALSE
2017-07-04T08:07:02	23,73	FALSE
2017-07-04T08:09:29	23,78	FALSE
2017-07-04T08:11:55	24,07	FALSE
2017-07-04T08:14:22	24,4	FALSE
2017-07-04T08:16:49	24,38	FALSE
2017-07-04T08:19:15	24,52	FALSE
2017-07-04T08:21:42	24,61	FALSE
2017-07-04T08:24:08	24,65	FALSE
2017-07-04T08:26:35	24,61	FALSE
2017-07-04T08:29:01	24,32	FALSE
2017-07-04T08:31:28	23,93	FALSE
2017-07-04T08:33:55	23,62	FALSE
2017-07-04T08:36:21	23,43	FALSE
2017-07-04T08:38:48	23,29	FALSE
2017-07-04T08:41:14	23,3	FALSE
2017-07-04T08:43:41	23,43	FALSE
2017-07-04T08:46:08	23,55	FALSE
2017-07-04T08:48:35	23,54	FALSE
2017-07-04T08:51:01	23,37	FALSE
2017-07-04T08:53:28	23,3	FALSE
2017-07-04T08:55:54	23,36	FALSE
2017-07-04T08:58:21	23,29	FALSE
2017-07-04T09:00:47	23,34	FALSE
2017-07-04T09:03:14	23,53	FALSE
2017-07-04T09:05:40	23,62	FALSE
2017-07-04T09:08:07	23,65	FALSE
2017-07-04T09:10:33	23,65	FALSE
2017-07-04T09:13:00	23,77	FALSE
2017-07-04T09:15:26	23,96	FALSE
2017-07-04T09:17:53	23,96	FALSE
2017-07-04T09:20:19	23,8	FALSE
2017-07-04T09:22:46	23,6	FALSE
2017-07-04T09:25:12	23,34	FALSE
2017-07-04T09:27:39	23,36	FALSE
2017-07-04T09:30:06	23,34	FALSE
2017-07-04T09:32:32	23,37	FALSE
2017-07-04T09:34:59	23,5	FALSE
2017-07-04T09:37:25	23,56	FALSE
2017-07-04T09:39:52	23,58	FALSE
2017-07-04T09:42:19	23,58	FALSE
2017-07-04T09:44:45	23,74	FALSE
2017-07-04T09:47:12	24	FALSE
2017-07-04T09:49:39	24,38	FALSE
2017-07-04T09:52:05	24,67	FALSE
2017-07-04T09:54:32	25,02	FALSE
2017-07-04T09:56:58	25,33	FALSE
2017-07-04T09:59:25	25,86	FALSE
2017-07-04T10:01:51	26,12	FALSE
2017-07-04T10:04:19	26,36	FALSE
2017-07-04T10:06:46	26,33	FALSE
2017-07-04T10:09:13	26,19	FALSE
2017-07-04T10:11:39	25,42	TRUE
2017-07-04T10:14:06	25,21	FALSE
2017-07-04T10:16:32	24,85	FALSE
2017-07-04T10:18:59	24,87	FALSE
2017-07-04T10:21:25	25,1	FALSE
2017-07-04T10:23:52	25,23	FALSE
2017-07-04T10:26:18	25,06	FALSE
2017-07-04T10:28:45	25,4	FALSE
2017-07-04T10:31:11	25,61	FALSE
2017-07-04T10:33:38	25,99	FALSE
2017-07-04T10:36:04	26,37	FALSE
2017-07-04T10:38:31	26,45	FALSE
2017-07-04T10:40:57	26,61	FALSE
2017-07-04T10:43:24	26,14	FALSE
2017-07-04T10:45:50	25,14	TRUE
2017-07-04T10:48:17	25,08	FALSE
2017-07-04T10:50:43	25,3	FALSE
2017-07-04T10:53:10	25,42	FALSE
2017-07-04T10:55:36	25,39	FALSE
2017-07-04T10:58:03	25,76	FALSE
2017-07-04T11:00:29	26,29	FALSE
2017-07-04T11:02:56	26,42	FALSE
2017-07-04T11:05:22	26,26	FALSE
2017-07-04T11:07:49	26,5	FALSE
2017-07-04T11:10:15	26,35	FALSE
2017-07-04T11:12:42	26,13	FALSE
2017-07-04T11:15:08	26,19	FALSE
2017-07-04T11:17:35	26,08	FALSE
2017-07-04T11:20:01	26,24	FALSE
2017-07-04T11:22:28	26,59	FALSE
2017-07-04T11:24:54	26,52	FALSE
2017-07-04T11:27:21	25,98	FALSE
2017-07-04T11:29:47	25,22	TRUE
2017-07-04T11:32:14	24,88	FALSE
2017-07-04T11:34:40	24,52	FALSE
2017-07-04T11:37:07	24,59	FALSE
2017-07-04T11:39:33	24,75	FALSE
2017-07-04T11:42:00	24,85	FALSE
2017-07-04T11:44:26	24,93	FALSE
2017-07-04T11:46:53	25,66	TRUE
2017-07-04T11:49:19	26,43	TRUE
2017-07-04T11:51:46	26,72	FALSE
2017-07-04T11:54:12	27,21	FALSE
2017-07-04T11:56:39	27,01	FALSE
2017-07-04T11:59:05	26,8	FALSE
2017-07-04T12:01:32	27,19	FALSE
2017-07-04T12:03:58	26,75	FALSE
2017-07-04T12:06:25	26,47	FALSE
2017-07-04T12:08:51	25,63	TRUE
2017-07-04T12:11:18	25,53	FALSE
2017-07-04T12:13:44	25,29	FALSE
2017-07-04T12:16:11	25,49	FALSE
2017-07-04T12:18:37	25,87	FALSE
2017-07-04T12:21:04	25,97	FALSE
2017-07-04T12:23:30	26,13	FALSE
2017-07-04T12:25:57	26,51	FALSE
2017-07-04T12:28:23	26,81	FALSE
2017-07-04T12:30:50	27,11	FALSE
2017-07-04T12:33:16	27,29	FALSE
2017-07-04T12:35:43	27,1	FALSE
2017-07-04T12:38:09	26,6	FALSE
2017-07-04T12:40:36	26,57	FALSE
2017-07-04T12:43:02	25,9	TRUE
2017-07-04T12:45:29	25,4	FALSE
2017-07-04T12:47:55	25,75	FALSE
2017-07-04T12:50:22	25,42	FALSE
2017-07-04T12:52:48	25,43	FALSE
2017-07-04T12:55:15	25,55	FALSE
2017-07-04T12:57:41	25,66	FALSE
2017-07-04T13:00:08	25,49	FALSE
2017-07-04T13:02:34	25,7	FALSE
2017-07-04T13:05:00	25,87	FALSE
2017-07-04T13:07:27	26,04	FALSE
2017-07-04T13:09:53	26,09	FALSE
2017-07-04T13:12:20	25,95	FALSE
2017-07-04T13:14:46	25,86	FALSE
2017-07-04T13:17:13	26,08	FALSE
2017-07-04T13:19:39	25,91	FALSE
2017-07-04T13:22:06	25,95	FALSE
2017-07-04T13:24:32	25,78	FALSE
2017-07-04T13:26:59	25,61	FALSE
2017-07-04T13:29:25	25,29	FALSE
2017-07-04T13:31:52	25,12	FALSE
2017-07-04T13:34:18	24,99	FALSE
2017-07-04T13:36:45	24,98	FALSE
2017-07-04T13:39:11	25,25	FALSE
2017-07-04T13:41:38	25,6	FALSE
2017-07-04T13:44:04	25,71	FALSE
2017-07-04T13:46:31	25,78	FALSE
2017-07-04T13:48:58	25,9	FALSE
2017-07-04T13:51:25	26,05	FALSE
2017-07-04T13:53:51	26,17	FALSE
2017-07-04T13:56:18	26,26	FALSE
2017-07-04T13:58:44	26,29	FALSE
2017-07-04T14:01:11	26,42	FALSE
2017-07-04T14:03:37	26,27	FALSE
2017-07-04T14:06:04	26,09	FALSE
2017-07-04T14:08:30	26,31	FALSE
2017-07-04T14:10:56	26,07	FALSE
2017-07-04T14:13:23	26,16	FALSE
2017-07-04T14:15:49	26,17	FALSE
2017-07-04T14:18:16	26,22	FALSE
2017-07-04T14:20:42	26,33	FALSE
2017-07-04T14:23:09	26,16	FALSE
2017-07-04T14:25:35	26,21	FALSE
2017-07-04T14:28:02	26,32	FALSE
2017-07-04T14:30:28	26,3	FALSE
2017-07-04T14:32:55	26,29	FALSE
2017-07-04T14:35:21	26,27	FALSE
2017-07-04T14:37:48	26,26	FALSE
2017-07-04T14:40:14	26,34	FALSE
2017-07-04T14:42:41	26,28	FALSE
2017-07-04T14:45:07	26,06	FALSE
2017-07-04T14:47:34	25,95	FALSE
2017-07-04T14:50:00	25,84	FALSE
2017-07-04T14:52:27	25,55	FALSE
2017-07-04T14:54:53	25,64	FALSE
2017-07-04T14:57:20	25,7	FALSE
2017-07-04T14:59:46	25,86	FALSE
2017-07-04T15:02:13	25,76	FALSE
2017-07-04T15:04:39	25,89	FALSE
2017-07-04T15:07:06	25,96	FALSE
2017-07-04T15:09:32	26,02	FALSE
2017-07-04T15:11:59	26,05	FALSE
2017-07-04T15:14:25	25,87	FALSE
2017-07-04T15:16:52	25,81	FALSE
2017-07-04T15:19:18	25,74	FALSE
2017-07-04T15:21:44	25,7	FALSE
2017-07-04T15:24:11	25,69	FALSE
2017-07-04T15:26:37	25,62	FALSE
2017-07-04T15:29:04	25,53	FALSE
2017-07-04T15:31:30	25,55	FALSE
2017-07-04T15:33:57	25,45	FALSE
2017-07-04T15:36:23	25,48	FALSE
2017-07-04T15:38:50	25,57	FALSE
2017-07-04T15:41:16	25,51	FALSE
2017-07-04T15:43:43	25,47	FALSE
2017-07-04T15:46:09	25,61	FALSE
2017-07-04T15:48:36	25,46	FALSE
2017-07-04T15:51:02	25,51	FALSE
2017-07-04T15:53:29	25,59	FALSE
2017-07-04T15:55:56	25,56	FALSE
2017-07-04T15:58:23	25,6	FALSE
2017-07-04T16:00:49	25,53	FALSE
2017-07-04T16:03:16	25,4	FALSE
2017-07-04T16:05:42	25,44	FALSE
2017-07-04T16:08:09	25,19	FALSE
2017-07-04T16:10:35	25,21	FALSE
2017-07-04T16:13:02	25,24	FALSE
2017-07-04T16:15:28	25,28	FALSE
2017-07-04T16:17:55	25,38	FALSE
2017-07-04T16:20:21	25,34	FALSE
2017-07-04T16:22:48	25,27	FALSE
2017-07-04T16:25:14	25,14	FALSE
2017-07-04T16:27:41	25,2	FALSE
2017-07-04T16:30:07	25,23	FALSE
2017-07-04T16:32:34	25,09	FALSE
2017-07-04T16:35:00	25,03	FALSE
2017-07-04T16:37:27	25,04	FALSE
2017-07-04T16:39:53	25,01	FALSE
2017-07-04T16:42:20	24,99	FALSE
2017-07-04T16:44:46	24,78	FALSE
2017-07-04T16:47:13	24,74	FALSE
2017-07-04T16:49:39	24,7	FALSE
2017-07-04T16:52:06	24,67	FALSE
2017-07-04T16:54:32	24,69	FALSE
2017-07-04T16:56:59	24,63	FALSE
2017-07-04T16:59:25	24,54	FALSE
2017-07-04T17:01:52	24,58	FALSE
2017-07-04T17:04:18	24,46	FALSE
2017-07-04T17:06:45	24,41	FALSE
2017-07-04T17:09:11	24,27	FALSE
2017-07-04T17:11:38	24,25	FALSE
2017-07-04T17:14:04	24,24	FALSE
2017-07-04T17:16:31	24,25	FALSE
2017-07-04T17:18:57	24,17	FALSE
2017-07-04T17:21:24	24,06	FALSE
2017-07-04T17:23:50	23,95	FALSE
2017-07-04T17:26:17	23,78	FALSE
2017-07-04T17:28:43	23,8	FALSE
2017-07-04T17:31:10	23,94	FALSE
2017-07-04T17:33:36	23,75	FALSE
2017-07-04T17:36:03	23,59	FALSE
2017-07-04T17:38:29	23,69	FALSE
2017-07-04T17:40:56	23,54	FALSE
2017-07-04T17:43:22	23,67	FALSE
2017-07-04T17:45:49	23,46	FALSE
2017-07-04T17:48:15	23,26	FALSE
2017-07-04T17:50:42	23,1	FALSE
2017-07-04T17:53:08	23,15	FALSE
2017-07-04T17:55:35	23,06	FALSE
2017-07-04T17:58:01	22,97	FALSE
2017-07-04T18:00:28	22,96	FALSE
2017-07-04T18:02:55	22,86	FALSE
2017-07-04T18:05:21	22,97	FALSE
2017-07-04T18:07:48	22,77	FALSE
2017-07-04T18:10:14	22,82	FALSE
2017-07-04T18:12:41	22,81	FALSE
2017-07-04T18:15:07	22,96	FALSE
2017-07-04T18:17:34	22,81	FALSE
2017-07-04T18:20:00	22,53	FALSE
2017-07-04T18:22:27	22,49	FALSE
2017-07-04T18:24:53	22,59	FALSE
2017-07-04T18:27:20	22,48	FALSE
2017-07-04T18:29:46	22,33	FALSE
2017-07-04T18:32:13	22,27	FALSE
2017-07-04T18:34:39	22,35	FALSE
2017-07-04T18:37:06	22,15	FALSE
2017-07-04T18:39:32	21,99	FALSE
2017-07-04T18:41:59	22,1	FALSE
2017-07-04T18:44:25	21,87	FALSE
2017-07-04T18:46:52	21,71	FALSE
2017-07-04T18:49:18	21,59	FALSE
2017-07-04T18:51:45	21,49	FALSE
2017-07-04T18:54:11	21,39	FALSE
2017-07-04T18:56:38	21,27	FALSE
2017-07-04T18:59:04	21,15	FALSE
2017-07-04T19:01:31	21,08	FALSE
2017-07-04T19:03:57	21,01	FALSE
2017-07-04T19:06:24	20,96	FALSE
2017-07-04T19:08:50	20,93	FALSE
2017-07-04T19:11:17	20,82	FALSE
2017-07-04T19:13:43	20,75	FALSE
2017-07-04T19:16:10	20,69	FALSE
2017-07-04T19:18:36	20,64	FALSE
2017-07-04T19:21:03	20,56	FALSE
2017-07-04T19:23:29	20,49	FALSE
2017-07-04T19:25:56	20,42	FALSE
2017-07-04T19:28:22	20,35	FALSE
2017-07-04T19:30:49	20,3	FALSE
2017-07-04T19:33:15	20,24	FALSE
2017-07-04T19:35:42	20,21	FALSE
2017-07-04T19:38:08	20,13	FALSE
2017-07-04T19:40:35	20,06	FALSE
2017-07-04T19:43:01	20	FALSE
2017-07-04T19:45:28	19,95	FALSE
2017-07-04T19:47:54	19,89	FALSE
2017-07-04T19:50:21	19,85	FALSE
2017-07-04T19:52:47	19,79	FALSE
2017-07-04T19:55:14	19,71	FALSE
2017-07-04T19:57:40	19,67	FALSE
2017-07-04T20:00:07	19,65	FALSE
2017-07-04T20:02:34	19,6	FALSE
2017-07-04T20:05:00	19,55	FALSE
2017-07-04T20:07:27	19,53	FALSE
2017-07-04T20:09:53	19,5	FALSE
2017-07-04T20:12:20	19,46	FALSE
2017-07-04T20:14:46	19,43	FALSE
2017-07-04T20:17:13	19,35	FALSE
2017-07-04T20:19:39	19,26	FALSE
2017-07-04T20:22:06	19,2	FALSE
2017-07-04T20:24:32	19,19	FALSE
2017-07-04T20:26:59	19,13	FALSE
2017-07-04T20:29:25	19,09	FALSE
2017-07-04T20:31:52	19,03	FALSE
2017-07-04T20:34:18	18,99	FALSE
2017-07-04T20:36:45	18,96	FALSE
2017-07-04T20:39:11	18,9	FALSE
2017-07-04T20:41:38	18,88	FALSE
2017-07-04T20:44:04	18,88	FALSE
2017-07-04T20:46:31	18,82	FALSE
2017-07-04T20:48:57	18,78	FALSE
2017-07-04T20:51:24	18,77	FALSE
2017-07-04T20:53:50	18,75	FALSE
2017-07-04T20:56:17	18,69	FALSE
2017-07-04T20:58:44	18,64	FALSE
2017-07-04T21:01:11	18,63	FALSE
2017-07-04T21:03:37	18,58	FALSE
2017-07-04T21:06:04	18,56	FALSE
2017-07-04T21:08:30	18,56	FALSE
2017-07-04T21:10:57	18,57	FALSE
2017-07-04T21:13:23	18,57	FALSE
2017-07-04T21:15:50	18,5	FALSE
2017-07-04T21:18:17	18,44	FALSE
2017-07-04T21:20:44	18,38	FALSE
2017-07-04T21:23:10	18,35	FALSE
2017-07-04T21:25:37	18,32	FALSE
2017-07-04T21:28:03	18,3	FALSE
2017-07-04T21:30:30	18,26	FALSE
2017-07-04T21:32:56	18,22	FALSE
2017-07-04T21:35:23	18,19	FALSE
2017-07-04T21:37:49	18,13	FALSE
2017-07-04T21:40:16	18,08	FALSE
2017-07-04T21:42:43	18,02	FALSE
2017-07-04T21:45:09	18,02	FALSE
2017-07-04T21:47:36	18	FALSE
2017-07-04T21:50:02	18,01	FALSE
2017-07-04T21:52:29	18,01	FALSE
2017-07-04T21:54:55	17,98	FALSE
2017-07-04T21:57:22	17,94	FALSE
2017-07-04T21:59:48	17,9	FALSE
2017-07-04T22:02:15	17,82	FALSE
2017-07-04T22:04:41	17,76	FALSE
2017-07-04T22:07:08	17,71	FALSE
2017-07-04T22:09:34	17,69	FALSE
2017-07-04T22:12:01	17,68	FALSE
2017-07-04T22:14:27	17,66	FALSE
2017-07-04T22:16:54	17,63	FALSE
2017-07-04T22:19:20	17,58	FALSE
2017-07-04T22:21:47	17,52	FALSE
2017-07-04T22:24:13	17,48	FALSE
2017-07-04T22:26:40	17,44	FALSE
2017-07-04T22:29:06	17,42	FALSE
2017-07-04T22:31:33	17,39	FALSE
2017-07-04T22:33:59	17,38	FALSE
2017-07-04T22:36:26	17,38	FALSE
2017-07-04T22:38:52	17,36	FALSE
2017-07-04T22:41:19	17,35	FALSE
2017-07-04T22:43:45	17,31	FALSE
2017-07-04T22:46:12	17,28	FALSE
2017-07-04T22:48:38	17,23	FALSE
2017-07-04T22:51:05	17,17	FALSE
2017-07-04T22:53:31	17,14	FALSE
2017-07-04T22:55:58	17,12	FALSE
2017-07-04T22:58:24	17,1	FALSE
2017-07-04T23:00:51	17,07	FALSE
2017-07-04T23:03:17	17,04	FALSE
2017-07-04T23:05:44	16,99	FALSE
2017-07-04T23:08:10	16,95	FALSE
2017-07-04T23:10:37	16,92	FALSE
2017-07-04T23:13:03	16,88	FALSE
2017-07-04T23:15:30	16,89	FALSE
2017-07-04T23:17:56	16,88	FALSE
2017-07-04T23:20:23	16,86	FALSE
2017-07-04T23:22:49	16,83	FALSE
2017-07-04T23:25:16	16,81	FALSE
2017-07-04T23:27:43	16,8	FALSE
2017-07-04T23:30:09	16,75	FALSE
2017-07-04T23:32:36	16,69	FALSE
[truncated: 15,704 more rows]
